# Supplementary material for: Analysis of expression profiles of long noncoding RNAs and mRNAs in brains of mice infected by rabies virus by RNA sequencing
Source: Sci Rep. 2018 Aug 8;8:11858. doi: 10.1038/s41598-018-30359-z (PMC6082909; doi:10.1038/s41598-018-30359-z)
Supplement: Supplementary file 2 — Supplementary Information Table S1 [file 41598_2018_30359_MOESM2_ESM.xls]

test_id	gene_id	gene	locus	isoform_status	CIML	MIML	log2FoldChange	p_value	q_value	significant
ENSMUST00000181323	ENSMUSG00000097417	Gm26669	12:80107753-80113013	lncRNA_annotated	20.4061	7.51569	1.44102	5e-05	0.00091007	Up
ENSMUST00000181253	ENSMUSG00000097451	Rian	12:109603939-109661716	lncRNA_annotated	78.1949	172.886	-1.14468	5e-05	0.00091007	Down
ENSMUST00000181224	ENSMUSG00000097415	AU020206	7:75769761-75782099	lncRNA_annotated	22.2999	0.381443	5.86942	5e-05	0.00091007	Up
ENSMUST00000181535	ENSMUSG00000097767	Miat	5:112213227-112233720	lncRNA_annotated	9.32849	26.2791	-1.4942	5e-05	0.00091007	Down
ENSMUST00000180863	ENSMUSG00000097815	Gm26809	6:18844219-18848207	lncRNA_annotated	21.1749	6.27352	1.75501	5e-05	0.00091007	Up
ENSMUST00000172501	ENSMUSG00000092203	1110038B12Rik	17:34950237-34952471	lncRNA_annotated	26.6543	5.93574	2.16687	5e-05	0.00091007	Up
ENSMUST00000174287	ENSMUSG00000092274	Neat1	19:5842306-5845476	lncRNA_annotated	41.3273	10.6034	1.96257	5e-05	0.00091007	Up
ENSMUST00000198159	ENSMUSG00000104955	1700016F12Rik	5:96849504-96852938	lncRNA_annotated	1.90897	0.0	inf	5e-05	0.00091007	Up
ENSMUST00000182639	ENSMUSG00000066057	Gm1976	17:94759943-94834799	lncRNA_annotated	6.65241	17.5199	-1.39705	5e-05	0.00091007	Down
ENSMUST00000182520	ENSMUSG00000097971	Gm26917	17:39845073-39846245	lncRNA_annotated	83.8176	45.9151	0.868285	5e-05	0.00091007	Up
ENSMUST00000190080	ENSMUSG00000064043	Trerf1	17:47140874-47361958	lncRNA_annotated	3.24978	6.89183	-1.08454	5e-05	0.00091007	Down
ENSMUST00000189594	ENSMUSG00000100147	1700047M11Rik	1:182287989-182303325	lncRNA_annotated	1.07897	3.58733	-1.73326	5e-05	0.00091007	Down
ENSMUST00000131787	ENSMUSG00000086841	2410006H16Rik	11:62602876-62604807	lncRNA_annotated	138.237	39.1115	1.82148	5e-05	0.00091007	Up
ENSMUST00000131345	ENSMUSG00000086968	4933431E20Rik	3:107877228-107898686	lncRNA_annotated	6.7989	17.8015	-1.38863	5e-05	0.00091007	Down
ENSMUST00000145448	ENSMUSG00000085295	4930430E12Rik	4:6353614-6357530	lncRNA_annotated	3.17732	0.0	inf	5e-05	0.00091007	Up
ENSMUST00000071101	ENSMUSG00000056771	Gm10010	6:128187817-128200623	lncRNA_annotated	2.56952	8.38558	-1.70641	5e-05	0.00091007	Down
ENSMUST00000143673	ENSMUSG00000087107	AI662270	11:83223575-83226604	lncRNA_annotated	7.6228	0.188104	5.34072	5e-05	0.00091007	Up
ENSMUST00000139095	ENSMUSG00000084890	A830036E02Rik	11:99415665-99423098	lncRNA_annotated	1.67171	5.5753	-1.73773	5e-05	0.00091007	Down
ENSMUST00000156081	ENSMUSG00000086320	Gm12840	4:117700187-117700923	lncRNA_annotated	64.189	6.53904	3.29518	5e-05	0.00091007	Up
ENSMUST00000143272	ENSMUSG00000021268	Meg3	12:109541004-109571723	lncRNA_annotated	34.3421	77.8556	-1.18082	5e-05	0.00091007	Down
ENSMUST00000153581	ENSMUSG00000085438	1700020I14Rik	2:119594296-119607502	lncRNA_annotated	61.8664	119.664	-0.951758	5e-05	0.00091007	Down
ENSMUST00000169242	ENSMUSG00000091542	Gm17167	4:42206997-42235313	lncRNA_annotated	15.3467	30.8475	-1.00722	5e-05	0.00091007	Down
LNC_000045	XLOC_003661	-	1:124056463-124076523	lncRNA_Novel	0.523892	1.7343	-1.72701	5e-05	0.00091007	Down
LNC_000079	XLOC_006335	-	10:9554737-9582565	lncRNA_Novel	0.459085	1.27503	-1.4737	5e-05	0.00091007	Down
LNC_000363	XLOC_026334	-	16:74977689-74993175	lncRNA_Novel	2.37947	6.99254	-1.55518	5e-05	0.00091007	Down
LNC_000329	XLOC_024467	-	16:6522171-6529992	lncRNA_Novel	2.89162	6.05667	-1.06664	5e-05	0.00091007	Down
ENSMUST00000208630	ENSMUSG00000109125	Gm45159	7:90887071-90940052	lncRNA_annotated	1.8125	3.20358	-0.821706	5e-05	0.00091007	Down
LNC_000298	XLOC_023357	-	15:60128268-60187424	lncRNA_Novel	4.49876	0.0	inf	5e-05	0.00091007	Up
LNC_000427	XLOC_028985	-	17:84037035-84046049	lncRNA_Novel	0.546429	0.0	inf	5e-05	0.00091007	Up
ENSMUST00000222087	ENSMUSG00000031838	Ifi30	8:70762773-70766663	lncRNA_annotated	90.2637	2.82026	5.00025	5e-05	0.00091007	Up
ENSMUST00000221311	ENSMUSG00000029878	Dbpht2	12:74296667-74302008	lncRNA_annotated	8.20322	18.9117	-1.20502	5e-05	0.00091007	Down
ENSMUST00000214634	ENSMUSG00000111080	AC153899.1	10:30603194-30606634	lncRNA_annotated	9.75078	19.8945	-1.02878	5e-05	0.00091007	Down
ENSMUST00000223604	ENSMUSG00000114784	CT009713.9	13:37581076-37589313	lncRNA_annotated	1.39396	0.0	inf	5e-05	0.00091007	Up
ENSMUST00000099676	ENSMUSG00000075010	AW112010	19:11047616-11050566	lncRNA_annotated	225.786	1.59853	7.14206	5e-05	0.00091007	Up
ENSMUST00000204642	ENSMUSG00000107879	9330102E08Rik	6:128169703-128183803	lncRNA_annotated	3.05292	10.3406	-1.76006	5e-05	0.00091007	Down
LNC_000715	XLOC_048571	-	5:53416903-53439868	lncRNA_Novel	0.651368	0.0	inf	5e-05	0.00091007	Up
LNC_000550	XLOC_035105	-	2:10968911-10979389	lncRNA_Novel	0.727396	0.0	inf	5e-05	0.00091007	Up
ENSMUST00000205047	ENSMUSG00000108084	Gm7932	6:48860328-48866083	lncRNA_annotated	1.43576	0.25499	2.4933	5e-05	0.00091007	Up
LNC_000848	XLOC_060563	-	8:72548426-72559917	lncRNA_Novel	1.51274	2.89389	-0.935849	5e-05	0.00091007	Down
LNC_000941	XLOC_069764	-	X:157806158-157820369	lncRNA_Novel	18.0233	39.7244	-1.14017	5e-05	0.00091007	Down
ENSMUST00000201831	ENSMUSG00000106734	Gm20559	6:3333193-3346071	lncRNA_annotated	14.0664	0.587776	4.58084	5e-05	0.00091007	Up
LNC_000780	XLOC_053959	-	7:3416742-3423445	lncRNA_Novel	9.73397	25.5542	-1.39246	5e-05	0.00091007	Down
ENSMUST00000206829	ENSMUSG00000108616	Gm35040	7:79536042-79560033	lncRNA_annotated	4.37605	9.49968	-1.11825	5e-05	0.00091007	Down
ENSMUST00000181289	ENSMUSG00000097604	Gm17322	9:57998040-58027023	lncRNA_annotated	1.46686	4.8452	-1.72382	0.0001	0.00169531	Down
LNC_000318	XLOC_024244	-	16:5885008-5886636	lncRNA_Novel	5.69594	12.4493	-1.12806	0.0001	0.00169531	Down
ENSMUST00000221438	ENSMUSG00000113184	AC125351.1	12:81717829-81720052	lncRNA_annotated	8.30472	15.5073	-0.900943	0.0001	0.00169531	Down
ENSMUST00000212253	ENSMUSG00000110618	Gm39822	11:51898965-51909624	lncRNA_annotated	0.98688	3.03416	-1.62035	0.0001	0.00169531	Down
ENSMUST00000194767	ENSMUSG00000102155	Gm37468	3:15495750-15575065	lncRNA_annotated	0.882465	0.0	inf	0.0001	0.00169531	Up
ENSMUST00000187286	ENSMUSG00000100851	Gm28928	1:124505756-124846039	lncRNA_annotated	3.12081	8.61159	-1.46436	0.00015	0.00241856	Down
ENSMUST00000182592	ENSMUSG00000094002	Gm9866	12:27134079-27160633	lncRNA_annotated	0.957321	2.41603	-1.33556	0.00015	0.00241856	Down
LNC_000548	XLOC_034986	-	2:181721479-181733962	lncRNA_Novel	0.235065	0.58335	-1.3113	0.0002	0.00308564	Down
LNC_000364	XLOC_026338	-	16:75006358-75036743	lncRNA_Novel	1.48642	4.07771	-1.45591	0.0002	0.00308564	Down
ENSMUST00000200021	ENSMUSG00000105361	AY036118	17:39847112-39848035	lncRNA_annotated	9.30702	2.60323	1.83802	0.0002	0.00308564	Up
LNC_000531	XLOC_033791	-	2:92058639-92062942	lncRNA_Novel	4.55427	8.92111	-0.970002	0.0002	0.00308564	Down
ENSMUST00000163493	ENSMUSG00000091475	2810468N07Rik	17:25570810-25575043	lncRNA_annotated	9.07849	18.3714	-1.01694	0.0002	0.00308564	Down
LNC_000648	XLOC_043407	-	4:150029847-150046972	lncRNA_Novel	0.29655	0.751932	-1.34233	0.0002	0.00308564	Down
ENSMUST00000200255	ENSMUSG00000104597	B230334C09Rik	3:158036661-158076112	lncRNA_annotated	11.8029	35.8483	-1.60276	0.0002	0.00308564	Down
ENSMUST00000181489	ENSMUSG00000097814	Panct2	1:96872220-96881234	lncRNA_annotated	0.39327	1.13863	-1.53371	0.00025	0.00371881	Down
ENSMUST00000136359	ENSMUSG00000000031	H19	7:142575528-142578143	lncRNA_annotated	3.09205	0.241017	3.68136	0.0003	0.00437165	Up
ENSMUST00000212800	ENSMUSG00000110710	C78859	8:94322157-94328100	lncRNA_annotated	4.08204	7.09673	-0.797862	0.0003	0.00437165	Down
LNC_000326	XLOC_024458	-	16:6490876-6499987	lncRNA_Novel	6.03267	10.6098	-0.814524	0.00035	0.00498995	Down
ENSMUST00000195193	ENSMUSG00000103217	Gm38287	2:25180757-25183339	lncRNA_annotated	3.05504	7.27159	-1.25108	0.00035	0.00498995	Down
LNC_000406	XLOC_028299	-	17:29430267-29437310	lncRNA_Novel	0.495216	0.029973	4.04632	0.0004	0.0055682	Up
ENSMUST00000182785	ENSMUSG00000098202	B830012L14Rik	12:109695585-109702587	lncRNA_annotated	1.79129	3.60231	-1.00792	0.00045	0.00615714	Down
LNC_000331	XLOC_024496	-	16:6618194-6621725	lncRNA_Novel	2.45595	4.85627	-0.983568	0.00045	0.00615714	Down
ENSMUST00000220757	ENSMUSG00000113429	CT030140.1	12:61499659-61521820	lncRNA_annotated	0.853602	3.42211	-2.00325	0.0005	0.00673978	Down
LNC_000349	XLOC_025815	-	16:28485730-28494673	lncRNA_Novel	0.872812	1.87863	-1.10594	0.0005	0.00673978	Down
ENSMUST00000181730	ENSMUSG00000097872	Gm26702	2:25575415-25581757	lncRNA_annotated	18.1	29.8701	-0.722711	0.00055	0.00727662	Down
LNC_000220	XLOC_020888	-	14:57520195-57543166	lncRNA_Novel	1.64142	3.43018	-1.06334	0.00055	0.00727662	Down
ENSMUST00000182981	ENSMUSG00000097451	Rian	12:109603939-109661716	lncRNA_annotated	87.466	217.086	-1.31147	0.00055	0.00727662	Down
LNC_000624	XLOC_041668	-	4:8869236-8881674	lncRNA_Novel	0.515549	0.171672	1.58646	0.0006	0.00783636	Up
ENSMUST00000181927	ENSMUSG00000097870	Gm26868	9:56606692-56614473	lncRNA_annotated	0.282694	1.00588	-1.83115	0.00065	0.00838837	Down
ENSMUST00000181054	ENSMUSG00000097182	A830009L08Rik	13:91368989-91388085	lncRNA_annotated	0.395755	1.39206	-1.81454	0.00065	0.00838837	Down
LNC_000039	XLOC_002784	-	1:40050482-40054501	lncRNA_Novel	0.223563	0.73668	-1.72035	0.0007	0.00893417	Down
LNC_000324	XLOC_024400	-	16:6380257-6387270	lncRNA_Novel	1.78055	4.00597	-1.16983	0.00075	0.00947876	Down
LNC_000864	XLOC_061406	-	8:15860238-15889675	lncRNA_Novel	0.202305	0.727757	-1.84692	0.00075	0.00947876	Down
ENSMUST00000136217	ENSMUSG00000085069	Gm13111	4:154637575-154644724	lncRNA_annotated	1.46712	3.31616	-1.17652	0.00075	0.00947876	Down
LNC_000675	XLOC_045149	-	4:124550558-124586099	lncRNA_Novel	0.865137	1.87142	-1.11313	0.0009	0.0110707	Down
LNC_000399	XLOC_027951	-	17:13176918-13182133	lncRNA_Novel	0.231545	0.712439	-1.62148	0.0009	0.0110707	Down
ENSMUST00000130256	ENSMUSG00000085133	B930095G15Rik	14:121035199-121283744	lncRNA_annotated	10.1989	20.5765	-1.01258	0.001	0.0120841	Down
LNC_000819	XLOC_058142	-	7:60796482-60877755	lncRNA_Novel	0.789195	1.6353	-1.0511	0.00105	0.0125574	Down
ENSMUST00000204412	ENSMUSG00000108228	6430584L05Rik	6:55396886-55412285	lncRNA_annotated	0.483268	1.77251	-1.87489	0.00105	0.0125574	Down
ENSMUST00000189581	ENSMUSG00000100826	Snhg14	7:59937370-59975759	lncRNA_annotated	15.5343	25.2577	-0.701259	0.0011	0.0130302	Down
ENSMUST00000037953	ENSMUSG00000037735	2810032G03Rik	12:5375869-5416305	lncRNA_annotated	2.44195	4.85504	-0.991451	0.0011	0.0130302	Down
ENSMUST00000146010	ENSMUSG00000087590	Epb41l4aos	18:33794891-33795986	lncRNA_annotated	29.3423	10.3752	1.49984	0.00115	0.0135461	Up
ENSMUST00000219259	ENSMUSG00000112478	AC153370.2	10:17318084-17323228	lncRNA_annotated	5.11044	2.13334	1.26034	0.0012	0.0140124	Up
ENSMUST00000209115	ENSMUSG00000109006	B230209E15Rik	7:61529870-61615327	lncRNA_annotated	5.94763	12.3047	-1.04883	0.0012	0.0140124	Down
ENSMUST00000192173	ENSMUSG00000102336	Gm37233	1:34427001-34433264	lncRNA_annotated	0.81118	1.57613	-0.958293	0.0012	0.0140124	Down
ENSMUST00000156293	ENSMUSG00000056032	BC018473	11:116752166-116759373	lncRNA_annotated	2.57726	0.1553	4.05271	0.0012	0.0140124	Up
LNC_000019	XLOC_000831	-	1:77522264-77560578	lncRNA_Novel	0.147116	0.916378	-2.63899	0.0013	0.0149362	Down
ENSMUST00000185789	ENSMUSG00000101609	Kcnq1ot1	7:143106361-143427042	lncRNA_annotated	2.73096	4.25554	-0.639936	0.0014	0.0158629	Down
ENSMUST00000183317	ENSMUSG00000097993	Ptprv	1:135108497-135132594	lncRNA_annotated	0.459276	1.05478	-1.19951	0.0014	0.0158629	Down
ENSMUST00000206155	ENSMUSG00000108414	Snhg1	19:8723474-8726443	lncRNA_annotated	29.4646	8.91932	1.72398	0.00145	0.0163413	Up
ENSMUST00000217778	ENSMUSG00000112280	AC153962.3	10:33987426-33989295	lncRNA_annotated	2.8564	5.97315	-1.06429	0.00145	0.0163413	Down
LNC_000104	XLOC_008764	-	11:63619195-63620383	lncRNA_Novel	3.17209	0.267774	3.56635	0.0015	0.016781	Up
ENSMUST00000040608	ENSMUSG00000038917	3930402G23Rik	8:10924426-10928696	lncRNA_annotated	0.4706	0.0626235	2.90973	0.00155	0.017203	Up
ENSMUST00000208965	ENSMUSG00000045813	Gm9801	7:62094505-62209479	lncRNA_annotated	3.13783	5.55886	-0.825023	0.0016	0.0176299	Down
LNC_000365	XLOC_026338	-	16:75006358-75036743	lncRNA_Novel	1.00479	3.19729	-1.66995	0.0016	0.0176299	Down
LNC_000771	XLOC_053294	-	6:110541946-110553455	lncRNA_Novel	0.237973	0.584803	-1.29715	0.0016	0.0176299	Down
ENSMUST00000196693	ENSMUSG00000072769	Gm10419	5:108366072-108378239	lncRNA_annotated	8.49794	17.7036	-1.05886	0.00165	0.0180565	Down
LNC_000314	XLOC_023768	-	15:85604003-85607527	lncRNA_Novel	0.300653	1.00321	-1.73846	0.0017	0.0184714	Down
ENSMUST00000180639	ENSMUSG00000097915	A330009N23Rik	15:101221195-101224121	lncRNA_annotated	2.45938	5.62852	-1.19446	0.0017	0.0184714	Down
ENSMUST00000134140	ENSMUSG00000089726	Mir17hg	14:115042878-115046727	lncRNA_annotated	0.915655	0.347616	1.39731	0.00175	0.0189047	Up
LNC_000322	XLOC_024383	-	16:6329896-6339182	lncRNA_Novel	1.23152	2.4004	-0.962834	0.0018	0.019364	Down
LNC_000227	XLOC_021139	-	14:76392787-76410920	lncRNA_Novel	0.353861	0.647482	-0.871659	0.00185	0.0197879	Down
LNC_000809	XLOC_057553	-	7:36655115-36697602	lncRNA_Novel	0.360967	1.3003	-1.84891	0.0019	0.0202582	Down
ENSMUST00000181107	ENSMUSG00000097736	9530059O14Rik	9:122572498-122678965	lncRNA_annotated	1.73396	4.43571	-1.35509	0.0019	0.0202582	Down
ENSMUST00000202826	ENSMUSG00000106847	Peg13	15:72589620-73061204	lncRNA_annotated	50.0164	82.5746	-0.723298	0.00195	0.0206733	Down
ENSMUST00000189929	ENSMUSG00000055972	2810407A14Rik	16:87787571-87839293	lncRNA_annotated	0.0802855	0.557377	-2.79544	0.002	0.0210771	Down
ENSMUST00000138406	ENSMUSG00000085565	Gm15721	5:147949881-147957166	lncRNA_annotated	0.367214	0.944382	-1.36275	0.002	0.0210771	Down
ENSMUST00000221040	ENSMUSG00000114117	AC156572.2	13:62813968-62815523	lncRNA_annotated	2.71711	0.666593	2.02719	0.00215	0.0223773	Up
LNC_000745	XLOC_051182	-	6:95905307-95922964	lncRNA_Novel	0.0871267	0.491895	-2.49716	0.0023	0.0237037	Down
LNC_000486	XLOC_030260	-	18:16039366-16115344	lncRNA_Novel	0.166304	0.5358	-1.68787	0.0025	0.025422	Down
ENSMUST00000147681	ENSMUSG00000078122	F630028O10Rik	X:96239925-96243636	lncRNA_annotated	1.37696	0.213828	2.68697	0.00255	0.0258133	Up
ENSMUST00000197200	ENSMUSG00000104586	4921539H07Rik	3:58117052-58167616	lncRNA_annotated	0.293618	1.14149	-1.95891	0.0026	0.0262168	Down
LNC_000035	XLOC_002596	-	1:30120172-30122900	lncRNA_Novel	0.168363	0.859391	-2.35174	0.00265	0.0266092	Down
LNC_000215	XLOC_019920	-	14:111714860-111718447	lncRNA_Novel	0.644302	1.56332	-1.2788	0.00285	0.0282463	Down
ENSMUST00000211925	ENSMUSG00000110447	Gm31518	8:95593421-95613932	lncRNA_annotated	0.136809	0.720695	-2.39722	0.0029	0.0286573	Down
ENSMUST00000222575	ENSMUSG00000113424	AL607131.1	13:30336440-30382867	lncRNA_annotated	76.4485	49.5495	0.625616	0.003	0.0294809	Up
LNC_000342	XLOC_025211	-	16:72027502-72146066	lncRNA_Novel	1.39566	3.87115	-1.47181	0.00315	0.0306947	Down
ENSMUST00000126401	ENSMUSG00000086905	Gm13716	2:85196931-85198675	lncRNA_annotated	5.8554	12.2463	-1.0645	0.0034	0.0325459	Down
LNC_000071	XLOC_005835	-	10:102399531-102402168	lncRNA_Novel	0.726036	1.72371	-1.24741	0.00355	0.0337607	Down
ENSMUST00000194706	ENSMUSG00000104222	Gm7292	6:117716341-117718868	lncRNA_annotated	17.5978	29.1947	-0.730307	0.0036	0.0341299	Down
ENSMUST00000181446	ENSMUSG00000096972	Gm26883	2:169633012-170071816	lncRNA_annotated	6.46511	10.1986	-0.657624	0.00365	0.0345067	Down
ENSMUST00000181242	ENSMUSG00000097312	Gm26870	9:3000281-3021593	lncRNA_annotated	5.82011	2.45089	1.24774	0.0037	0.0348519	Up
ENSMUST00000144029	ENSMUSG00000084898	Gm12371	4:36952965-36988032	lncRNA_annotated	1.52192	4.76405	-1.64629	0.00395	0.0366118	Down
ENSMUST00000180613	ENSMUSG00000096954	Gdap10	12:32820334-32853349	lncRNA_annotated	6.62979	1.61157	2.04049	0.00395	0.0366118	Up
LNC_000282	XLOC_022855	-	15:102797500-102859796	lncRNA_Novel	0.215983	0.653989	-1.59835	0.00405	0.0373124	Down
LNC_000181	XLOC_017510	-	13:54942221-54949189	lncRNA_Novel	0.407746	0.939421	-1.2041	0.0041	0.0376184	Down
ENSMUST00000180955	ENSMUSG00000097452	Gm2824	15:24981619-25027358	lncRNA_annotated	0.441816	1.87324	-2.08402	0.00415	0.0378807	Down
ENSMUST00000180951	ENSMUSG00000097287	D130017N08Rik	5:143758353-143765810	lncRNA_annotated	1.81014	3.55431	-0.973469	0.00415	0.0378807	Down
ENSMUST00000156068	ENSMUSG00000018451	6330403K07Rik	11:71031940-71033513	lncRNA_annotated	69.8517	102.531	-0.553688	0.00425	0.0386048	Down
ENSMUST00000132101	ENSMUSG00000079070	Gm3985	8:32888504-32950026	lncRNA_annotated	0.301128	0.875546	-1.53981	0.00495	0.0435854	Down
LNC_000415	XLOC_028846	-	17:66233506-66266999	lncRNA_Novel	0.0838805	0.798417	-3.25074	0.00515	0.0450514	Down
ENSMUST00000181610	ENSMUSG00000096979	Gm26880	4:146502026-146539395	lncRNA_annotated	3.80047	1.73737	1.12927	0.0054	0.0467398	Up
ENSMUST00000199503	ENSMUSG00000106515	Gm30382	3:149284417-149445301	lncRNA_annotated	0.577142	1.67698	-1.53887	0.00545	0.0470998	Down
ENSMUST00000181126	ENSMUSG00000097596	Gm26673	6:126708331-126741601	lncRNA_annotated	7.54821	14.9281	-0.983822	0.00555	0.0478287	Down
LNC_000304	XLOC_023438	-	15:74298476-74487649	lncRNA_Novel	0.383183	1.6848	-2.13647	0.00575	0.0491741	Down
ENSMUST00000181848	ENSMUSG00000097824	Gm26593	X:21360864-21364622	lncRNA_annotated	2.7733	4.90784	-0.823485	0.00575	0.0491741	Down
ENSMUST00000189828	ENSMUSG00000099696	2900052N01Rik	9:46913492-46927366	lncRNA_annotated	4.27908	8.05545	-0.912664	0.0058	0.0494633	Down
ENSMUST00000181134	ENSMUSG00000097156	Gm3764	3:88206812-88225438	lncRNA_annotated	3.0192	5.55568	-0.8798	0.00615	0.0518432	False
LNC_000551	XLOC_035175	-	2:17160270-17166957	lncRNA_Novel	0.340451	0.892232	-1.38997	0.0062	0.0521601	False
ENSMUST00000224844	ENSMUSG00000114442	AC159264.1	13:67278576-67283361	lncRNA_annotated	0.59458	1.18686	-0.997208	0.00625	0.0524494	False
ENSMUST00000181742	ENSMUSG00000097848	Gm807	13:99100705-99107580	lncRNA_annotated	1.0379	0.22629	2.19743	0.00655	0.0544909	False
ENSMUST00000199941	ENSMUSG00000105987	AI506816	5:23700227-23712667	lncRNA_annotated	6.41781	1.40486	2.19166	0.00655	0.0544909	False
ENSMUST00000209823	ENSMUSG00000110386	Gm42031	8:85125871-85132289	lncRNA_annotated	1.5345	0.531026	1.53091	0.0066	0.0547984	False
LNC_000707	XLOC_048277	-	5:33976508-33983377	lncRNA_Novel	0.974009	1.63017	-0.743014	0.00675	0.0558095	False
ENSMUST00000172910	ENSMUSG00000091562	Crybg3	16:59558012-59600886	lncRNA_annotated	4.34819	2.57201	0.757521	0.0068	0.0561401	False
ENSMUST00000141710	ENSMUSG00000085713	Gm15736	5:113612353-113650426	lncRNA_annotated	0.793337	0.0	inf	0.0068	0.0561401	False
ENSMUST00000143428	ENSMUSG00000086924	Gm11766	11:119935802-119942698	lncRNA_annotated	1.07686	2.14413	-0.993561	0.00685	0.0564697	False
LNC_000580	XLOC_037201	-	2:171832851-171835033	lncRNA_Novel	0.510009	0.099255	2.36131	0.0071	0.0580325	False
ENSMUST00000181309	ENSMUSG00000097823	Gm16701	1:166974022-167000841	lncRNA_annotated	2.71446	5.02904	-0.889615	0.00735	0.0596553	False
LNC_000662	XLOC_044084	-	4:42721359-42735082	lncRNA_Novel	0.855418	3.49371	-2.03006	0.0075	0.0605657	False
ENSMUST00000207602	ENSMUSG00000109450	Gm39043	7:83814706-83838345	lncRNA_annotated	0.264662	1.01252	-1.93572	0.0075	0.0605657	False
ENSMUST00000218629	ENSMUSG00000111990	AC131720.1	10:102415882-102418014	lncRNA_annotated	1.00674	2.17069	-1.10846	0.00765	0.0615847	False
LNC_000275	XLOC_022702	-	15:93824659-93850709	lncRNA_Novel	0.354998	0.768814	-1.11482	0.0077	0.0619427	False
ENSMUST00000222959	ENSMUSG00000113032	AC158633.3	10:99719142-99891158	lncRNA_annotated	10.2492	14.846	-0.534564	0.00775	0.0622556	False
ENSMUST00000199072	ENSMUSG00000106019	Gm43672	3:22074411-22076142	lncRNA_annotated	2.76517	5.13227	-0.892227	0.00795	0.0635131	False
ENSMUST00000175674	ENSMUSG00000093726	Gm20667	14:67673176-67675106	lncRNA_annotated	0.506897	0.119571	2.08382	0.00805	0.0640684	False
LNC_000734	XLOC_049981	-	6:9250967-9267302	lncRNA_Novel	1.11506	1.71794	-0.623558	0.00815	0.0646958	False
LNC_000444	XLOC_029339	-	18:25754343-25887802	lncRNA_Novel	0.623629	0.987343	-0.662862	0.00855	0.0671888	False
LNC_000825	XLOC_058282	-	7:61054247-61072809	lncRNA_Novel	0.755592	1.94982	-1.36766	0.0089	0.0694361	False
ENSMUST00000181029	ENSMUSG00000066170	E230001N04Rik	17:28523256-28525347	lncRNA_annotated	1.43958	0.667221	1.10941	0.00925	0.0716513	False
ENSMUST00000218927	ENSMUSG00000112763	AC162376.3	12:49368728-49381885	lncRNA_annotated	0.218451	0.858893	-1.97517	0.00925	0.0716513	False
ENSMUST00000201128	ENSMUSG00000106820	D5Ertd605e	5:147418600-147423044	lncRNA_annotated	0.67084	0.149424	2.16655	0.00965	0.074084	False
ENSMUST00000209170	ENSMUSG00000108872	Dlg2	7:90477171-90522791	lncRNA_annotated	2.09033	4.49593	-1.10489	0.00985	0.0753441	False
LNC_000735	XLOC_050328	-	6:41620623-41636405	lncRNA_Novel	0.70677	1.86992	-1.40366	0.00995	0.0759535	False
LNC_000119	XLOC_010228	-	11:36006655-37235882	lncRNA_Novel	1.84292	3.86073	-1.06688	0.01	0.0762832	False
LNC_000658	XLOC_043860	-	4:24239111-24255252	lncRNA_Novel	0.145852	0.51519	-1.8206	0.0104	0.0788336	False
ENSMUST00000215759	ENSMUSG00000097736	9530059O14Rik	9:122572498-122678965	lncRNA_annotated	2.83295	6.8078	-1.26488	0.01055	0.0798267	False
ENSMUST00000181682	ENSMUSG00000097736	9530059O14Rik	9:122572498-122678965	lncRNA_annotated	2.22936	5.35848	-1.2652	0.01055	0.0798267	False
ENSMUST00000181565	ENSMUSG00000097423	Gm26522	7:88278084-88310888	lncRNA_annotated	3.76798	0.198078	4.24965	0.0106	0.0801148	False
ENSMUST00000180563	ENSMUSG00000097195	Snhg5	9:88521049-88522929	lncRNA_annotated	7.25243	2.18398	1.73151	0.0108	0.0811521	False
LNC_000289	XLOC_023081	-	15:34744677-34747951	lncRNA_Novel	0.230173	0.888656	-1.94891	0.01085	0.0814368	False
ENSMUST00000181954	ENSMUSG00000097038	Gm26821	7:18925887-18965319	lncRNA_annotated	10.6359	20.84	-0.970409	0.0109	0.081648	False
ENSMUST00000162453	ENSMUSG00000072109	A530040E14Rik	1:85083068-85270566	lncRNA_annotated	0.543293	0.0	inf	0.0113	0.0840264	False
ENSMUST00000180555	ENSMUSG00000097428	AW047730	3:88199101-88204595	lncRNA_annotated	5.83203	11.4262	-0.970276	0.0115	0.0851933	False
LNC_000508	XLOC_031523	-	19:52923189-52927774	lncRNA_Novel	0.113868	0.915066	-3.00652	0.01155	0.0853755	False
LNC_000917	XLOC_067442	-	X:82685595-82689616	lncRNA_Novel	0.174619	0.645998	-1.88732	0.0119	0.0873862	False
ENSMUST00000222823	ENSMUSG00000113216	AL590503.1	13:28394452-28420066	lncRNA_annotated	0.843206	1.74547	-1.04966	0.01245	0.0906921	False
ENSMUST00000152813	ENSMUSG00000074876	Spata5l1	2:122630645-122632930	lncRNA_annotated	5.61914	3.14341	0.838016	0.01255	0.0912032	False
ENSMUST00000198371	ENSMUSG00000105152	Gm42864	5:112649366-112652112	lncRNA_annotated	0.409657	1.43039	-1.80392	0.01255	0.0912032	False
LNC_000047	XLOC_003945	-	1:151247249-151250931	lncRNA_Novel	1.21715	0.498157	1.28883	0.0126	0.0914085	False
ENSMUST00000217947	ENSMUSG00000112907	AC164623.1	10:79412961-79417905	lncRNA_annotated	0.475174	0.121884	1.96294	0.01275	0.0922379	False
ENSMUST00000124106	ENSMUSG00000021268	Meg3	12:109541004-109571723	lncRNA_annotated	52.1784	111.617	-1.09703	0.0132	0.0947795	False
ENSMUST00000216917	ENSMUSG00000110790	AC159314.1	9:21015984-21039036	lncRNA_annotated	3.36666	0.44524	2.91866	0.01355	0.0966321	False
LNC_000201	XLOC_019648	-	14:68124949-68131280	lncRNA_Novel	4.39599	7.77091	-0.821897	0.01385	0.098292	False
ENSMUST00000145985	ENSMUSG00000054457	9430021M05Rik	2:162661162-162667109	lncRNA_annotated	0.759907	1.88807	-1.31302	0.01425	0.100537	False
LNC_000504	XLOC_031376	-	19:38348663-38351270	lncRNA_Novel	0.256735	0.608479	-1.24493	0.0143	0.100826	False
ENSMUST00000223430	ENSMUSG00000112941	AC164441.1	13:54301958-54327880	lncRNA_annotated	20.0257	42.0662	-1.07081	0.0148	0.103634	False
ENSMUST00000180670	ENSMUSG00000097617	Gm10687	9:44122185-44134485	lncRNA_annotated	1.78045	2.99033	-0.748061	0.01485	0.103833	False
ENSMUST00000155949	ENSMUSG00000079499	6530402F18Rik	2:29194793-29253006	lncRNA_annotated	4.07903	6.93048	-0.764728	0.01485	0.103833	False
ENSMUST00000133808	ENSMUSG00000087679	Tmem250-ps	2:26136813-26140521	lncRNA_annotated	23.2808	32.6331	-0.487196	0.015	0.104685	False
LNC_000237	XLOC_021421	-	14:111368164-111675010	lncRNA_Novel	0.480842	1.51665	-1.65725	0.015	0.104685	False
ENSMUST00000180798	ENSMUSG00000097695	Gm26905	8:57774051-58914298	lncRNA_annotated	12.2046	17.9622	-0.557534	0.0151	0.105013	False
LNC_000158	XLOC_013417	-	12:109576171-109578473	lncRNA_Novel	5.61425	8.94301	-0.671668	0.01515	0.105252	False
ENSMUST00000181517	ENSMUSG00000097354	2310001H17Rik	6:129208411-129238725	lncRNA_annotated	0.598559	0.0771375	2.95599	0.01535	0.106268	False
ENSMUST00000151136	ENSMUSG00000073415	Gm10501	17:34972702-34981788	lncRNA_annotated	1.50277	2.84582	-0.921218	0.01545	0.106784	False
ENSMUST00000208362	ENSMUSG00000097585	E230029C05Rik	7:89954653-90049069	lncRNA_annotated	2.6803	0.664929	2.01112	0.01545	0.106784	False
ENSMUST00000203718	ENSMUSG00000107736	Gm44148	6:121245905-121272685	lncRNA_annotated	1.62506	0.0	inf	0.016	0.109527	False
LNC_000350	XLOC_025827	-	16:28612537-28615870	lncRNA_Novel	1.8761	3.49613	-0.898024	0.0162	0.110536	False
ENSMUST00000180610	ENSMUSG00000097545	Mir124a-1hg	14:64588050-64593961	lncRNA_annotated	20.8566	29.7745	-0.51357	0.0163	0.110903	False
LNC_000134	XLOC_011719	-	11:117616113-117629005	lncRNA_Novel	0.173925	0.553251	-1.66947	0.01725	0.115866	False
LNC_000312	XLOC_023665	-	15:80130539-80161701	lncRNA_Novel	0.921641	0.0	inf	0.01745	0.116813	False
LNC_000797	XLOC_055789	-	7:101547937-101585600	lncRNA_Novel	3.276	0.0	inf	0.0176	0.117396	False
LNC_000371	XLOC_026686	-	17:13020443-13037888	lncRNA_Novel	1.08282	2.761	-1.3504	0.0177	0.117853	False
ENSMUST00000139331	ENSMUSG00000084865	Gm15723	10:114801725-114816831	lncRNA_annotated	5.14969	10.0396	-0.963147	0.0178	0.118355	False
ENSMUST00000147359	ENSMUSG00000087122	4930403D09Rik	11:34226814-34783892	lncRNA_annotated	0.674474	0.0	inf	0.018	0.119377	False
LNC_000909	XLOC_066124	-	9:95544770-95559612	lncRNA_Novel	0.270781	0.757462	-1.48404	0.0185	0.121948	False
LNC_000434	XLOC_029023	-	17:87088875-87107303	lncRNA_Novel	0.222672	0.495332	-1.15348	0.019	0.124487	False
LNC_000807	XLOC_057532	-	7:35230512-35232695	lncRNA_Novel	0.207372	0.716531	-1.78881	0.01905	0.124742	False
ENSMUST00000153474	ENSMUSG00000086290	Snhg12	4:132308677-132311024	lncRNA_annotated	11.8449	3.47726	1.76824	0.0191	0.124947	False
ENSMUST00000211251	ENSMUSG00000110080	Gm6145	14:105621014-105643725	lncRNA_annotated	3.11983	4.98551	-0.676273	0.0192	0.125382	False
ENSMUST00000134586	ENSMUSG00000020164	Kcnmb4os1	10:116417860-116475319	lncRNA_annotated	5.8307	12.4957	-1.09969	0.0193	0.125913	False
ENSMUST00000208372	ENSMUSG00000109088	Gm44593	X:110634585-110812324	lncRNA_annotated	0.202281	0.643181	-1.66886	0.01955	0.1271	False
ENSMUST00000137359	ENSMUSG00000087639	Gm15512	14:33216822-33370143	lncRNA_annotated	2.59215	1.29238	1.00412	0.0197	0.127877	False
LNC_000609	XLOC_041122	-	3:130687983-130695308	lncRNA_Novel	0.244881	0.478346	-0.965971	0.01995	0.129101	False
LNC_000838	XLOC_059835	-	8:19701958-19708067	lncRNA_Novel	1.7246	2.63551	-0.611815	0.01995	0.129101	False
LNC_000236	XLOC_021421	-	14:111368164-111675010	lncRNA_Novel	0.497548	1.12218	-1.1734	0.02	0.12935	False
ENSMUST00000204469	ENSMUSG00000107815	Gm44257	7:3378120-3390080	lncRNA_annotated	0.6392	1.44481	-1.17654	0.02005	0.129573	False
ENSMUST00000146644	ENSMUSG00000084904	Gm14827	X:94442731-94447727	lncRNA_annotated	0.920861	1.67732	-0.865102	0.02005	0.129573	False
ENSMUST00000139512	ENSMUSG00000087041	Gm16295	9:118924872-118925777	lncRNA_annotated	1.40997	4.7207	-1.74334	0.02015	0.130095	False
LNC_000344	XLOC_025481	-	16:97564683-97611195	lncRNA_Novel	0.852854	0.0	inf	0.0204	0.13133	False
LNC_000004	XLOC_000140	-	1:17098056-17123290	lncRNA_Novel	0.288706	0.660712	-1.19442	0.02055	0.131993	False
LNC_000796	XLOC_055757	-	7:99982861-99989704	lncRNA_Novel	0.286765	0.646915	-1.17371	0.0207	0.132601	False
ENSMUST00000186205	ENSMUSG00000055125	M5C1000I18Rik	9:67758712-67760930	lncRNA_annotated	0.879924	2.2049	-1.32526	0.0207	0.132601	False
ENSMUST00000213132	ENSMUSG00000097572	Gm26797	9:122295911-122310928	lncRNA_annotated	0.502697	0.085874	2.54939	0.02085	0.133258	False
LNC_000351	XLOC_025851	-	16:29811057-29837828	lncRNA_Novel	0.318922	0.777426	-1.2855	0.021	0.134089	False
LNC_000276	XLOC_022708	-	15:95666075-95669883	lncRNA_Novel	0.521027	1.17031	-1.16746	0.0211	0.134497	False
ENSMUST00000172285	ENSMUSG00000090936	Gm17705	17:35165118-35167186	lncRNA_annotated	0.99437	0.431794	1.20344	0.0219	0.138338	False
ENSMUST00000062249	ENSMUSG00000045075	Gm9796	11:95696893-95699143	lncRNA_annotated	0.261146	0.592226	-1.18129	0.0221	0.139235	False
ENSMUST00000144020	ENSMUSG00000085837	Kcnmb4os2	10:116417860-116475319	lncRNA_annotated	3.40401	6.65382	-0.966946	0.02265	0.141849	False
ENSMUST00000206433	ENSMUSG00000108803	4930533N22Rik	7:75030193-75058162	lncRNA_annotated	0.629296	1.1311	-0.845918	0.0227	0.14211	False
ENSMUST00000135630	ENSMUSG00000087675	Gm11762	11:119548629-119569046	lncRNA_annotated	0.534103	1.23956	-1.21464	0.0231	0.144291	False
ENSMUST00000204275	ENSMUSG00000107667	C530044C16Rik	6:50776114-50815033	lncRNA_annotated	0.858801	0.206745	2.05447	0.02345	0.145989	False
ENSMUST00000186174	ENSMUSG00000047935	Gm5607	8:12385770-12436768	lncRNA_annotated	1.12331	2.41901	-1.10666	0.0235	0.146246	False
ENSMUST00000221933	ENSMUSG00000113216	AL590503.1	13:28394452-28420066	lncRNA_annotated	5.39178	12.0418	-1.15922	0.02375	0.147475	False
LNC_000109	XLOC_009091	-	11:81969424-81983573	lncRNA_Novel	0.317183	1.01436	-1.67718	0.02445	0.150818	False
LNC_000281	XLOC_022853	-	15:102657704-102660423	lncRNA_Novel	0.3047	0.981376	-1.68742	0.0246	0.151549	False
ENSMUST00000138875	ENSMUSG00000087056	Gm14004	2:125124355-125134327	lncRNA_annotated	0.410161	1.34947	-1.71813	0.02525	0.154703	False
ENSMUST00000180748	ENSMUSG00000097147	Gm26780	11:76416733-76622314	lncRNA_annotated	0.647783	0.0898541	2.84986	0.02545	0.155531	False
LNC_000065	XLOC_005298	-	10:67587234-67590558	lncRNA_Novel	0.123555	0.493292	-1.99729	0.0255	0.155695	False
ENSMUST00000161540	ENSMUSG00000090246	Gm17017	1:85600702-85709998	lncRNA_annotated	0.901895	0.0598928	3.91251	0.02555	0.155859	False
ENSMUST00000173770	ENSMUSG00000092550	Gm20496	17:34197720-34216321	lncRNA_annotated	1.42872	0.0	inf	0.0258	0.157185	False
ENSMUST00000145894	ENSMUSG00000087644	Gm14703	X:7638470-7657258	lncRNA_annotated	74.7536	144.413	-0.949986	0.0262	0.158873	False
ENSMUST00000181049	ENSMUSG00000097301	AW121686	15:82982869-82989134	lncRNA_annotated	0.317609	0.674738	-1.08707	0.0265	0.16023	False
ENSMUST00000220233	ENSMUSG00000074776	Gm10754	10:97644067-97967090	lncRNA_annotated	0.829328	3.482	-2.0699	0.02675	0.161306	False
ENSMUST00000201006	ENSMUSG00000107179	Gm43069	5:120777795-120812514	lncRNA_annotated	0.616667	0.0	inf	0.027	0.162435	False
ENSMUST00000098827	ENSMUSG00000074385	Gm10684	9:45079182-45135606	lncRNA_annotated	1.18524	0.0884098	3.74483	0.0277	0.165815	False
LNC_000651	XLOC_043674	-	4:17546554-17559819	lncRNA_Novel	0.17044	0.498602	-1.54863	0.02775	0.165996	False
LNC_000730	XLOC_049661	-	5:137265671-137273967	lncRNA_Novel	0.700098	1.31352	-0.907813	0.0279	0.166686	False
ENSMUST00000208892	ENSMUSG00000087088	Gm16638	7:83584930-83631880	lncRNA_annotated	1.10199	1.65953	-0.590658	0.0282	0.168179	False
LNC_000428	XLOC_028990	-	17:84057860-84083914	lncRNA_Novel	0.823981	0.00380508	7.75854	0.02885	0.170964	False
ENSMUST00000146218	ENSMUSG00000086049	Gm12735	11:3193515-3194263	lncRNA_annotated	1.23234	0.310816	1.98727	0.02895	0.171406	False
ENSMUST00000196621	ENSMUSG00000044522	A730020M07Rik	3:121634935-121643482	lncRNA_annotated	0.525283	0.188318	1.47992	0.0293	0.173082	False
ENSMUST00000224027	ENSMUSG00000114761	AC151730.3	19:12517914-12596566	lncRNA_annotated	3.37123	0.0	inf	0.02935	0.173316	False
LNC_000429	XLOC_028990	-	17:84057860-84083914	lncRNA_Novel	1.16516	0.00968268	6.91091	0.02975	0.174818	False
ENSMUST00000204020	ENSMUSG00000107585	3300002P13Rik	7:3416742-3423445	lncRNA_annotated	3.77443	11.7326	-1.63619	0.02975	0.174818	False
ENSMUST00000113886	ENSMUSG00000079505	Gm11131	17:35377020-35384674	lncRNA_annotated	1.65714	0.0373767	5.47041	0.0298	0.175051	False
ENSMUST00000201619	ENSMUSG00000106683	Gm43263	8:69473491-69474842	lncRNA_annotated	6.71029	3.09502	1.11642	0.03	0.175949	False
ENSMUST00000147634	ENSMUSG00000085389	1700003M07Rik	4:129960373-129963520	lncRNA_annotated	0.743484	2.18939	-1.55816	0.03015	0.176582	False
ENSMUST00000209405	ENSMUSG00000109887	Gm28756	1:17994461-18059056	lncRNA_annotated	0.510825	1.21332	-1.24805	0.0304	0.177644	False
ENSMUST00000200940	ENSMUSG00000106981	Gm45495	5:53281809-53283509	lncRNA_annotated	2.97124	4.85321	-0.707873	0.0304	0.177644	False
ENSMUST00000198449	ENSMUSG00000105218	Gm38413	5:99730853-99753973	lncRNA_annotated	0.208435	0.616819	-1.56525	0.0306	0.178565	False
LNC_000142	XLOC_012306	-	12:21607998-21831341	lncRNA_Novel	0.788507	1.49033	-0.918437	0.03115	0.18102	False
ENSMUST00000186238	ENSMUSG00000101365	Gm19325	9:97047443-97067307	lncRNA_annotated	0.625998	0.33528	0.900792	0.03155	0.18265	False
ENSMUST00000181286	ENSMUSG00000097804	Gm16685	3:7569993-7690001	lncRNA_annotated	0.679435	0.0214379	4.9861	0.03165	0.183071	False
ENSMUST00000181532	ENSMUSG00000097705	Gm26740	10:22158568-22374139	lncRNA_annotated	1.96321	0.302553	2.69795	0.03165	0.183071	False
ENSMUST00000217156	ENSMUSG00000111737	AC123830.1	7:104244456-104262234	lncRNA_annotated	19.4615	0.565478	5.10501	0.0319	0.184169	False
LNC_000654	XLOC_043734	-	4:23696712-23716694	lncRNA_Novel	0.20095	0.587766	-1.5484	0.0324	0.186256	False
ENSMUST00000213712	ENSMUSG00000110996	AC161590.1	9:113070982-113123029	lncRNA_annotated	0.22065	0.643922	-1.54513	0.03265	0.187085	False
ENSMUST00000180447	ENSMUSG00000096936	Gm3510	5:15923754-15933406	lncRNA_annotated	0.74614	1.62997	-1.12733	0.03265	0.187085	False
ENSMUST00000151051	ENSMUSG00000086652	Gm14029	2:129182481-129183947	lncRNA_annotated	0.511582	0.166783	1.617	0.0327	0.187244	False
ENSMUST00000207061	ENSMUSG00000109394	A230057D06Rik	7:61916399-61928690	lncRNA_annotated	5.56067	7.75292	-0.479481	0.033	0.18848	False
LNC_000207	XLOC_019844	-	14:103346889-103455301	lncRNA_Novel	0.257149	0.609219	-1.24436	0.0337	0.190953	False
ENSMUST00000217963	ENSMUSG00000112303	AC155929.3	10:9596471-9599423	lncRNA_annotated	0.451517	1.26316	-1.48419	0.03415	0.192886	False
LNC_000319	XLOC_024289	-	16:5952363-5956952	lncRNA_Novel	2.10854	3.451	-0.71077	0.0345	0.19408	False
ENSMUST00000062902	ENSMUSG00000046109	AB041806	4:138394091-138397714	lncRNA_annotated	1.18176	2.61549	-1.14614	0.03545	0.197999	False
LNC_000208	XLOC_019844	-	14:103346889-103455301	lncRNA_Novel	0.443784	1.09618	-1.30455	0.03595	0.199862	False
LNC_000192	XLOC_018697	-	14:22019711-23056085	lncRNA_Novel	0.481732	0.0359254	3.74516	0.03595	0.199862	False
LNC_000479	XLOC_030025	-	18:83011924-83015597	lncRNA_Novel	0.211787	0.613703	-1.53493	0.0363	0.201541	False
ENSMUST00000181501	ENSMUSG00000097842	9330104G04Rik	7:16871346-16874886	lncRNA_annotated	1.64575	2.68051	-0.703757	0.03665	0.203049	False
LNC_000212	XLOC_019879	-	14:105589111-105594788	lncRNA_Novel	0.712009	0.197238	1.85196	0.0369	0.204064	False
ENSMUST00000051089	ENSMUSG00000050936	Gm42743	3:96269720-96279001	lncRNA_annotated	3.18272	1.28043	1.31363	0.0374	0.206049	False
ENSMUST00000125186	ENSMUSG00000087660	B230398E01Rik	3:94954074-94962048	lncRNA_annotated	5.8507	2.95504	0.985433	0.0378	0.207708	False
ENSMUST00000219610	ENSMUSG00000112054	CT030030.1	12:45466295-45495781	lncRNA_annotated	0.221323	0.479791	-1.11625	0.0379	0.208054	False
ENSMUST00000186535	ENSMUSG00000022639	Dubr	16:50719293-50732773	lncRNA_annotated	1.21471	2.3937	-0.978634	0.038	0.208433	False
LNC_000305	XLOC_023438	-	15:74298476-74487649	lncRNA_Novel	0.316878	0.629048	-0.989243	0.0382	0.209052	False
ENSMUST00000218190	ENSMUSG00000112266	AC091764.2	10:14197014-14206821	lncRNA_annotated	0.289042	0.654075	-1.17818	0.03835	0.209634	False
ENSMUST00000192778	ENSMUSG00000103114	Gm32200	1:191436339-191465048	lncRNA_annotated	0.313525	0.647463	-1.04622	0.0384	0.209839	False
LNC_000034	XLOC_002320	-	1:4807822-4897909	lncRNA_Novel	1.09248	0.0	inf	0.0387	0.210964	False
ENSMUST00000180685	ENSMUSG00000097572	Gm26797	9:122295911-122310928	lncRNA_annotated	0.472064	0.0572121	3.04459	0.03885	0.211336	False
LNC_000511	XLOC_031550	-	19:55099522-55117521	lncRNA_Novel	0.328038	0.7275	-1.14908	0.0401	0.216039	False
ENSMUST00000153461	ENSMUSG00000086851	A430108G06Rik	11:53564763-53567313	lncRNA_annotated	0.191405	0.527516	-1.46259	0.04035	0.216968	False
LNC_000284	XLOC_022955	-	15:10419018-10422363	lncRNA_Novel	0.191166	0.521441	-1.44768	0.0408	0.218514	False
ENSMUST00000182185	ENSMUSG00000097391	Mirg	12:109729763-109749460	lncRNA_annotated	1.76109	3.04751	-0.791157	0.04125	0.220503	False
ENSMUST00000217920	ENSMUSG00000112478	AC153370.2	10:17318084-17323228	lncRNA_annotated	1.28959	0.549041	1.23193	0.0414	0.221059	False
LNC_000311	XLOC_023630	-	15:79010755-79026045	lncRNA_Novel	1.03283	1.57631	-0.609948	0.04145	0.221185	False
ENSMUST00000168990	ENSMUSG00000090293	Gm17034	6:82725024-82774454	lncRNA_annotated	0.504245	0.0765801	2.71908	0.04175	0.222116	False
ENSMUST00000181047	ENSMUSG00000097040	2610316D01Rik	3:45280436-45378260	lncRNA_annotated	2.77586	5.05619	-0.865116	0.0425	0.225073	False
LNC_000865	XLOC_061601	-	8:31814550-32884029	lncRNA_Novel	0.434769	1.21933	-1.48777	0.04265	0.225583	False
ENSMUST00000133244	ENSMUSG00000044689	Gm13749	1:63964726-63968999	lncRNA_annotated	0.245333	0.652134	-1.41043	0.04265	0.225583	False
ENSMUST00000181921	ENSMUSG00000097785	B230217O12Rik	19:57323384-57360775	lncRNA_annotated	1.37061	2.51151	-0.873736	0.0432	0.227704	False
ENSMUST00000181075	ENSMUSG00000096980	Gm26526	7:39588517-39591679	lncRNA_annotated	2.28565	1.15961	0.978968	0.04345	0.228735	False
ENSMUST00000142962	ENSMUSG00000085067	Gm15631	6:105673063-105677581	lncRNA_annotated	1.03022	1.74424	-0.759647	0.04365	0.229429	False
ENSMUST00000127563	ENSMUSG00000087477	Gm13822	5:114917317-114937915	lncRNA_annotated	1.65029	0.0	inf	0.0438	0.229822	False
ENSMUST00000161763	ENSMUSG00000073628	Gm10552	1:85600702-85709998	lncRNA_annotated	0.890826	0.0688167	3.69431	0.0439	0.230203	False
LNC_000245	XLOC_021918	-	15:20978645-20981791	lncRNA_Novel	0.445573	1.24877	-1.48678	0.04425	0.231317	False
ENSMUST00000203365	ENSMUSG00000108043	Zim3	7:6730582-6976663	lncRNA_annotated	5.63155	9.00263	-0.676814	0.0446	0.232604	False
ENSMUST00000185486	ENSMUSG00000100975	Gm28875	12:104925500-104926689	lncRNA_annotated	1.68632	0.810071	1.05776	0.04495	0.233704	False
ENSMUST00000181726	ENSMUSG00000097855	A930007I19Rik	19:29486354-29606829	lncRNA_annotated	0.696329	0.0568591	3.61431	0.04535	0.235347	False
LNC_000818	XLOC_058142	-	7:60796482-60877755	lncRNA_Novel	0.783373	1.88535	-1.26706	0.04555	0.235948	False
ENSMUST00000180991	ENSMUSG00000097418	Mir155hg	16:84713022-84715245	lncRNA_annotated	0.82022	0.299048	1.45563	0.04595	0.237252	False
LNC_000110	XLOC_009091	-	11:81969424-81983573	lncRNA_Novel	0.314204	0.936207	-1.57513	0.04635	0.238657	False
ENSMUST00000126679	ENSMUSG00000087362	Gm13710	2:84500759-84531322	lncRNA_annotated	1.45208	0.291186	2.3181	0.0466	0.239651	False
LNC_000556	XLOC_035488	-	2:36027626-36030267	lncRNA_Novel	0.381271	0.77522	-1.02379	0.0467	0.240055	False
ENSMUST00000154305	ENSMUSG00000072591	5930412G12Rik	5:128579105-128600693	lncRNA_annotated	0.630053	1.16889	-0.891591	0.0468	0.240459	False
LNC_000704	XLOC_047685	-	5:141139306-141142331	lncRNA_Novel	0.199118	0.531258	-1.41579	0.04705	0.241448	False
ENSMUST00000133125	ENSMUSG00000078122	F630028O10Rik	X:96239925-96243636	lncRNA_annotated	0.68069	0.101529	2.7451	0.04765	0.243524	False
ENSMUST00000221285	ENSMUSG00000113856	AC165247.1	13:41865914-41913092	lncRNA_annotated	0.320918	0.842799	-1.39298	0.0478	0.244142	False
ENSMUST00000198824	ENSMUSG00000106164	9430085M18Rik	5:101703585-101705850	lncRNA_annotated	0.483299	1.26501	-1.38816	0.04785	0.244323	False
ENSMUST00000154346	ENSMUSG00000063018	2010204K13Rik	X:7411816-7422988	lncRNA_annotated	4.2875	7.7072	-0.846071	0.04805	0.245046	False
ENSMUST00000138486	ENSMUSG00000074813	Gm14005	2:128300732-128429349	lncRNA_annotated	3.03147	0.0616196	5.62048	0.04965	0.250583	False
ENSMUST00000139612	ENSMUSG00000086013	Gm15706	6:145250528-145251849	lncRNA_annotated	3.09912	5.0783	-0.712486	0.04965	0.250583	False
ENSMUST00000064930	ENSMUSG00000052848	C130026L21Rik	5:111581421-111587945	lncRNA_annotated	0.531652	1.29854	-1.28833	0.05005	0.251883	False
LNC_000632	XLOC_042281	-	4:64282800-64286286	lncRNA_Novel	0.200972	0.481623	-1.26091	0.05005	0.251883	False
ENSMUST00000160528	ENSMUSG00000015451	C4a	17:34809091-34823464	lncRNA_annotated	0.986775	0.25118	1.974	0.05025	0.252739	False
ENSMUST00000209897	ENSMUSG00000109890	AU023762	9:113496745-113587152	lncRNA_annotated	0.320824	0.815327	-1.3456	0.0517	0.257718	False
LNC_000049	XLOC_003993	-	1:154194364-154205689	lncRNA_Novel	0.152605	0.474813	-1.63756	0.052	0.258485	False
ENSMUST00000186454	ENSMUSG00000101930	Gm5441	12:117279434-117337022	lncRNA_annotated	0.912093	1.37399	-0.591115	0.0522	0.259096	False
ENSMUST00000181524	ENSMUSG00000097113	Gm19705	1:136670768-136690804	lncRNA_annotated	1.4952	0.275705	2.43914	0.0524	0.259706	False
ENSMUST00000183964	ENSMUSG00000099150	Gm27243	4:24430369-24430890	lncRNA_annotated	0.715138	1.76413	-1.30266	0.0527	0.260578	False
ENSMUST00000180445	ENSMUSG00000097194	9330175E14Rik	8:94422897-94527272	lncRNA_annotated	1.90783	0.0155434	6.93948	0.05375	0.26437	False
ENSMUST00000160385	ENSMUSG00000074782	4833422C13Rik	13:91461049-91786148	lncRNA_annotated	7.10002	12.0502	-0.763155	0.05375	0.26437	False
ENSMUST00000132056	ENSMUSG00000056032	BC018473	11:116752166-116759373	lncRNA_annotated	1.93689	0.0426946	5.50354	0.0547	0.267205	False
LNC_000804	XLOC_056446	-	7:137469279-137471837	lncRNA_Novel	0.627978	1.11347	-0.826272	0.05565	0.269963	False
ENSMUST00000160967	ENSMUSG00000089961	Gm16567	6:124530344-124542359	lncRNA_annotated	24.1181	0.126607	7.57362	0.056	0.271113	False
ENSMUST00000182756	ENSMUSG00000097589	Dleu2	14:61598246-61682373	lncRNA_annotated	6.53444	4.27423	0.612398	0.05645	0.272624	False
ENSMUST00000180477	ENSMUSG00000097353	A430046D13Rik	10:128499363-128504242	lncRNA_annotated	2.86551	4.30182	-0.586155	0.05705	0.274693	False
LNC_000471	XLOC_029864	-	18:61926182-61942097	lncRNA_Novel	0.102284	0.469154	-2.19748	0.05755	0.27627	False
LNC_000805	XLOC_056545	-	7:142129436-142137736	lncRNA_Novel	4.11134	7.22223	-0.812835	0.0578	0.277153	False
LNC_000778	XLOC_053862	-	6:145746747-145821079	lncRNA_Novel	0.756329	1.89468	-1.32487	0.0581	0.277918	False
ENSMUST00000205717	ENSMUSG00000108776	Gm45169	7:79586647-79592613	lncRNA_annotated	1.03671	2.72315	-1.39327	0.0583	0.278518	False
ENSMUST00000123613	ENSMUSG00000085838	Chn1os1	2:73596525-73775346	lncRNA_annotated	84.5028	201.771	-1.25565	0.05875	0.279951	False
ENSMUST00000181045	ENSMUSG00000097908	4933404O12Rik	5:136919145-136937112	lncRNA_annotated	2.16326	3.27173	-0.596849	0.05885	0.280348	False
LNC_000732	XLOC_049790	-	5:144094910-144100224	lncRNA_Novel	0.503777	1.3027	-1.37064	0.0591	0.281101	False
LNC_000867	XLOC_062109	-	8:70480636-70483808	lncRNA_Novel	0.957473	1.56039	-0.704604	0.0593	0.281574	False
ENSMUST00000160698	ENSMUSG00000089647	Gm2245	15:6579870-6663304	lncRNA_annotated	0.604424	0.0518405	3.54341	0.0595	0.282325	False
ENSMUST00000181725	ENSMUSG00000060424	Pantr1	1:42590781-42694825	lncRNA_annotated	3.35353	10.1677	-1.60023	0.05965	0.282757	False
ENSMUST00000160309	ENSMUSG00000015451	C4a	17:34809091-34823464	lncRNA_annotated	11.5662	1.46372	2.98221	0.05985	0.283386	False
LNC_000510	XLOC_031550	-	19:55099522-55117521	lncRNA_Novel	0.306127	0.920849	-1.58883	0.05995	0.283619	False
LNC_000922	XLOC_068326	-	X:5933782-5972256	lncRNA_Novel	0.373736	0.878687	-1.23333	0.0603	0.284874	False
LNC_000376	XLOC_026784	-	17:17843327-17876413	lncRNA_Novel	0.694946	0.995036	-0.517847	0.06085	0.286587	False
LNC_000522	XLOC_032365	-	19:60187008-60190718	lncRNA_Novel	1.63663	2.42109	-0.564929	0.06095	0.286857	False
ENSMUST00000186230	ENSMUSG00000099760	Gm28800	1:127954183-128103001	lncRNA_annotated	0.858475	2.71548	-1.66136	0.06155	0.289073	False
ENSMUST00000180465	ENSMUSG00000097284	4930480K23Rik	14:69732783-69745869	lncRNA_annotated	1.10627	1.7072	-0.625934	0.06175	0.289689	False
ENSMUST00000186007	ENSMUSG00000100150	Gm19585	17:52149288-52163048	lncRNA_annotated	1.32429	0.0374551	5.14391	0.0618	0.289843	False
ENSMUST00000154993	ENSMUSG00000084990	Gm14549	X:36814770-36817200	lncRNA_annotated	0.849909	0.327955	1.37381	0.062	0.290335	False
ENSMUST00000174829	ENSMUSG00000092274	Neat1	19:5842306-5845476	lncRNA_annotated	3.25102	0.493915	2.71856	0.06225	0.290938	False
ENSMUST00000147762	ENSMUSG00000085156	Snhg15	11:6525590-6528760	lncRNA_annotated	3.31224	0.550573	2.5888	0.0626	0.291965	False
ENSMUST00000219678	ENSMUSG00000111960	AC154864.1	12:43955678-43961097	lncRNA_annotated	0.496679	0.163046	1.60704	0.0627	0.292189	False
ENSMUST00000164104	ENSMUSG00000092090	Gm3294	6:28981633-29028922	lncRNA_annotated	0.851997	1.2393	-0.540608	0.06305	0.293251	False
ENSMUST00000179640	ENSMUSG00000094732	1500015L24Rik	19:20405287-20422787	lncRNA_annotated	0.292799	0.741206	-1.33997	0.0634	0.294308	False
LNC_000647	XLOC_043034	-	4:131130487-131138640	lncRNA_Novel	0.981517	0.568026	0.789056	0.06435	0.297037	False
ENSMUST00000187850	ENSMUSG00000106107	Gm43190	3:98445674-98457126	lncRNA_annotated	1.81629	2.98242	-0.715487	0.0644	0.297145	False
ENSMUST00000210319	ENSMUSG00000110320	Gm31152	7:12860883-12868583	lncRNA_annotated	0.215658	0.560758	-1.37863	0.0655	0.300653	False
ENSMUST00000159701	ENSMUSG00000089990	Gm15852	1:169928647-169934653	lncRNA_annotated	6.83876	3.15852	1.11448	0.0666	0.303917	False
ENSMUST00000217769	ENSMUSG00000112035	AC122018.1	10:126958022-126960997	lncRNA_annotated	0.67006	0.328856	1.02684	0.0669	0.30479	False
ENSMUST00000199326	ENSMUSG00000053214	Gm9899	5:30573986-30625271	lncRNA_annotated	2.50824	4.49495	-0.841628	0.067	0.30508	False
ENSMUST00000123998	ENSMUSG00000087143	A830082K12Rik	13:78188972-78279391	lncRNA_annotated	1.85104	5.38301	-1.54008	0.06735	0.306093	False
LNC_000078	XLOC_006077	-	10:126094346-126138327	lncRNA_Novel	0.148979	0.520294	-1.80422	0.0674	0.306238	False
ENSMUST00000131044	ENSMUSG00000085205	Gm13185	2:3613757-3782142	lncRNA_annotated	0.685269	0.119601	2.51844	0.06755	0.306588	False
LNC_000089	XLOC_007373	-	10:86705810-86838389	lncRNA_Novel	0.616824	0.0	inf	0.068	0.307799	False
ENSMUST00000216055	ENSMUSG00000110866	AC141438.1	9:25855314-25859652	lncRNA_annotated	1.37492	0.850592	0.692806	0.06905	0.31067	False
ENSMUST00000189625	ENSMUSG00000099759	1700030C10Rik	12:20804380-20815779	lncRNA_annotated	1.24497	2.18296	-0.810175	0.07005	0.314118	False
LNC_000860	XLOC_061205	-	8:128166409-128336133	lncRNA_Novel	0.939556	0.0	inf	0.0704	0.315029	False
ENSMUST00000131907	ENSMUSG00000050334	C130071C03Rik	13:83721380-83872680	lncRNA_annotated	17.2537	22.4311	-0.378597	0.07045	0.315029	False
LNC_000929	XLOC_069253	-	X:102924864-102934195	lncRNA_Novel	0.331407	0.574158	-0.792842	0.07075	0.315657	False
ENSMUST00000208547	ENSMUSG00000097585	E230029C05Rik	7:89954653-90049069	lncRNA_annotated	3.88164	0.726874	2.41689	0.07085	0.31581	False
LNC_000447	XLOC_029339	-	18:25906791-26250735	lncRNA_Novel	0.280206	0.550021	-0.972996	0.07085	0.31581	False
ENSMUST00000173825	ENSMUSG00000092576	Obox4-ps35	7:15820166-15825815	lncRNA_annotated	1.505	0.627331	1.26246	0.0711	0.316504	False
ENSMUST00000201790	ENSMUSG00000107355	AI839979	5:31569594-31571397	lncRNA_annotated	0.888136	0.43061	1.0444	0.07145	0.317432	False
ENSMUST00000132470	ENSMUSG00000085840	Gm11261	4:78659857-78661588	lncRNA_annotated	0.367123	0.949771	-1.37132	0.0717	0.318248	False
LNC_000626	XLOC_041677	-	4:9121523-9136125	lncRNA_Novel	0.606487	0.0	inf	0.0721	0.319223	False
LNC_000046	XLOC_003941	-	1:151072505-151088013	lncRNA_Novel	0.224933	0.523819	-1.21957	0.0726	0.320761	False
ENSMUST00000214777	ENSMUSG00000043773	1700048O20Rik	9:121937222-121980209	lncRNA_annotated	1.98607	3.74498	-0.915041	0.0731	0.32225	False
ENSMUST00000220010	ENSMUSG00000111994	AC159477.1	10:72973302-73086705	lncRNA_annotated	0.391917	0.761897	-0.959049	0.0734	0.323064	False
ENSMUST00000155883	ENSMUSG00000085531	Slc36a3os	11:55124814-55151708	lncRNA_annotated	0.581013	0.0	inf	0.07395	0.324423	False
LNC_000627	XLOC_041677	-	4:9121523-9136125	lncRNA_Novel	0.785249	0.0	inf	0.07395	0.324423	False
ENSMUST00000188852	ENSMUSG00000099474	1700097N02Rik	17:30622440-30875264	lncRNA_annotated	0.973572	0.0615194	3.98417	0.0741	0.324869	False
ENSMUST00000207273	ENSMUSG00000109408	A930037H05Rik	11:119393099-119491235	lncRNA_annotated	0.592269	0.0483077	3.61593	0.0742	0.325011	False
ENSMUST00000134069	ENSMUSG00000085511	Gm11738	11:117986291-118130634	lncRNA_annotated	0.48803	0.0366445	3.7353	0.07435	0.325328	False
ENSMUST00000180585	ENSMUSG00000097805	Gm17473	15:42424726-42704616	lncRNA_annotated	1.35737	0.248209	2.45118	0.0756	0.328999	False
LNC_000030	XLOC_001609	-	1:146903333-146906826	lncRNA_Novel	0.333404	0.62663	-0.910342	0.0762	0.330541	False
LNC_000584	XLOC_037456	-	3:8667512-8670858	lncRNA_Novel	0.397478	0.669861	-0.752986	0.07625	0.330672	False
ENSMUST00000146456	ENSMUSG00000034587	8430429K09Rik	11:3452436-3458338	lncRNA_annotated	1.73205	2.76589	-0.675267	0.0769	0.332419	False
ENSMUST00000183124	ENSMUSG00000098051	Gm27032	2:180894104-180895220	lncRNA_annotated	6.98637	10.072	-0.527735	0.0774	0.333722	False
ENSMUST00000146981	ENSMUSG00000073144	4930599N23Rik	6:39118472-39206789	lncRNA_annotated	0.807799	0.110973	2.86379	0.0777	0.334415	False
ENSMUST00000203780	ENSMUSG00000097354	2310001H17Rik	6:129208411-129238725	lncRNA_annotated	1.13716	0.0547109	4.37746	0.07785	0.334847	False
ENSMUST00000135659	ENSMUSG00000086969	4930443O20Rik	2:85073613-85086461	lncRNA_annotated	0.294363	0.703986	-1.25795	0.0779	0.334976	False
ENSMUST00000139492	ENSMUSG00000087362	Gm13710	2:84500759-84531322	lncRNA_annotated	2.60108	0.297999	3.12573	0.07825	0.335794	False
ENSMUST00000222681	ENSMUSG00000113960	AC173210.4	13:15781663-15802630	lncRNA_annotated	0.667519	1.31222	-0.975125	0.07875	0.337036	False
ENSMUST00000135483	ENSMUSG00000084846	A730011C13Rik	3:94974730-95015448	lncRNA_annotated	3.14843	0.526526	2.58005	0.079	0.337462	False
LNC_000785	XLOC_054534	-	7:27686261-27689145	lncRNA_Novel	0.251468	0.603505	-1.26299	0.079	0.337462	False
LNC_000413	XLOC_028667	-	17:46836216-46846006	lncRNA_Novel	0.985877	1.46085	-0.567331	0.07955	0.339164	False
LNC_000264	XLOC_022420	-	15:76820024-76821723	lncRNA_Novel	0.241903	0.565304	-1.2246	0.0797	0.339675	False
ENSMUST00000217447	ENSMUSG00000111443	AC116180.1	9:83346158-83353978	lncRNA_annotated	0.496836	0.777966	-0.646938	0.0799	0.340139	False
LNC_000926	XLOC_068952	-	X:73670041-73673024	lncRNA_Novel	1.03083	1.66886	-0.695064	0.07995	0.34018	False
LNC_000121	XLOC_011006	-	11:80880168-81968457	lncRNA_Novel	0.842498	1.97504	-1.22913	0.08	0.340306	False
ENSMUST00000169733	ENSMUSG00000090307	1700071M16Rik	17:43568097-43612201	lncRNA_annotated	2.8573	0.593391	2.2676	0.08015	0.340643	False
ENSMUST00000197171	ENSMUSG00000106464	C130083M11Rik	5:52190671-52245896	lncRNA_annotated	0.312023	0.750769	-1.26672	0.08055	0.341781	False
ENSMUST00000151921	ENSMUSG00000087177	E130307A14Rik	10:39595858-39732007	lncRNA_annotated	2.87835	5.22325	-0.859704	0.0815	0.344204	False
LNC_000701	XLOC_047461	-	5:129062006-129069197	lncRNA_Novel	0.0276954	0.535301	-4.27263	0.08445	0.352501	False
ENSMUST00000183782	ENSMUSG00000098708	Gm27252	7:63886350-63938915	lncRNA_annotated	1.88651	0.552912	1.7706	0.0847	0.353237	False
ENSMUST00000220739	ENSMUSG00000113847	CT009754.7	13:18002309-18008344	lncRNA_annotated	4.22427	5.62818	-0.413966	0.0849	0.353764	False
ENSMUST00000225327	ENSMUSG00000114412	AC124729.1	14:22019711-23056085	lncRNA_annotated	0.483981	0.016087	4.91098	0.085	0.353918	False
ENSMUST00000162353	ENSMUSG00000072109	A530040E14Rik	1:85083068-85270566	lncRNA_annotated	0.928011	0.0308779	4.9095	0.0862	0.357497	False
ENSMUST00000149386	ENSMUSG00000087135	Gm16096	9:40686011-40785319	lncRNA_annotated	0.510112	2.24379e-06	17.7945	0.08675	0.359069	False
ENSMUST00000192087	ENSMUSG00000102329	Gm10851	2:11471432-11554077	lncRNA_annotated	0.777544	0.16163	2.26623	0.08685	0.359395	False
LNC_000223	XLOC_021027	-	14:68076368-68079826	lncRNA_Novel	0.611274	1.11226	-0.863609	0.08715	0.360326	False
ENSMUST00000181595	ENSMUSG00000097272	Gm26649	1:64029446-64122282	lncRNA_annotated	10.5404	15.2819	-0.535896	0.08775	0.361916	False
ENSMUST00000186054	ENSMUSG00000099757	BE692007	19:11469365-11484578	lncRNA_annotated	1.02323	0.0279892	5.19212	0.08805	0.36262	False
ENSMUST00000222348	ENSMUSG00000113157	AC164424.2	12:20615013-20664803	lncRNA_annotated	1.68101	3.41281	-1.02163	0.0881	0.362648	False
ENSMUST00000186189	ENSMUSG00000100121	1700025N23Rik	6:38694389-39084585	lncRNA_annotated	0.825642	0.103151	3.00077	0.08835	0.363099	False
ENSMUST00000186595	ENSMUSG00000055048	Gm9962	7:57387271-57828802	lncRNA_annotated	0.320236	1.3139	-2.03665	0.0888	0.364547	False
ENSMUST00000218374	ENSMUSG00000111938	AC241534.1	12:4509316-4522370	lncRNA_annotated	0.288548	0.659399	-1.19234	0.08925	0.365725	False
ENSMUST00000197195	ENSMUSG00000105640	Gm42912	5:88793895-88813470	lncRNA_annotated	3.0498	1.25642	1.27939	0.09045	0.369157	False
ENSMUST00000205412	ENSMUSG00000108332	D530033B14Rik	7:38182758-38197568	lncRNA_annotated	0.819155	0.144392	2.50415	0.09065	0.369749	False
ENSMUST00000180456	ENSMUSG00000097705	Gm26740	10:22158568-22374139	lncRNA_annotated	1.57218	0.0693173	4.5034	0.09095	0.370389	False
ENSMUST00000181554	ENSMUSG00000097797	Gm26901	1:7349405-7397801	lncRNA_annotated	0.340745	0.775581	-1.18658	0.092	0.372723	False
LNC_000452	XLOC_029339	-	18:25906791-26250735	lncRNA_Novel	0.318139	0.564528	-0.827388	0.09375	0.377583	False
LNC_000451	XLOC_029339	-	18:25906791-26250735	lncRNA_Novel	0.287459	0.612719	-1.09187	0.0945	0.379694	False
ENSMUST00000180805	ENSMUSG00000097165	2210008F06Rik	11:77489853-77491409	lncRNA_annotated	1.14814	2.13101	-0.892235	0.095	0.380838	False
LNC_000791	XLOC_055417	-	7:81934506-81937635	lncRNA_Novel	0.313153	0.695696	-1.15159	0.0952	0.381095	False
ENSMUST00000207446	ENSMUSG00000109408	A930037H05Rik	11:119393099-119491235	lncRNA_annotated	2.85911	0.369522	2.95184	0.09535	0.381559	False
ENSMUST00000136542	ENSMUSG00000085501	Gm11772	11:120232946-120292296	lncRNA_annotated	0.628251	0.0732462	3.10052	0.0955	0.381796	False
ENSMUST00000196850	ENSMUSG00000105265	Sox2ot	3:34104437-34682619	lncRNA_annotated	3.33724	5.94952	-0.834119	0.09625	0.383926	False
ENSMUST00000159361	ENSMUSG00000090135	Gm15809	13:42680622-43138526	lncRNA_annotated	0.435024	1.61695	-1.89411	0.09665	0.384928	False
ENSMUST00000191153	ENSMUSG00000064043	Trerf1	17:47140874-47361958	lncRNA_annotated	1.19541	2.82363	-1.24004	0.09745	0.387014	False
ENSMUST00000180612	ENSMUSG00000097194	9330175E14Rik	8:94422897-94527272	lncRNA_annotated	2.66366	0.0132462	7.65169	0.0979	0.388388	False
ENSMUST00000141652	ENSMUSG00000084760	Gm15472	3:103860276-103912247	lncRNA_annotated	0.949046	0.13362	2.82835	0.0985	0.38994	False
ENSMUST00000135433	ENSMUSG00000074813	Gm14005	2:128300732-128429349	lncRNA_annotated	0.698221	0.0398975	4.12931	0.0986	0.390152	False
ENSMUST00000148585	ENSMUSG00000079671	2610203C22Rik	1:9547947-9631164	lncRNA_annotated	0.211512	0.687899	-1.70146	0.0992	0.391375	False
ENSMUST00000174864	ENSMUSG00000092354	Gm20548	5:101832955-102069921	lncRNA_annotated	0.600352	0.070586	3.08835	0.0994	0.391842	False
ENSMUST00000181485	ENSMUSG00000097184	4632428C04Rik	16:30008666-30021430	lncRNA_annotated	0.282324	0.505346	-0.839921	0.0999	0.39326	False
ENSMUST00000203144	ENSMUSG00000107985	Gm35037	7:3451356-3475020	lncRNA_annotated	1.05248	0.406402	1.37281	0.09995	0.393411	False
ENSMUST00000181077	ENSMUSG00000097764	Gm26635	16:17233571-17263430	lncRNA_annotated	1.40404	2.20098	-0.648558	0.10025	0.394268	False
LNC_000547	XLOC_034925	-	2:178338746-178407685	lncRNA_Novel	1.34448	1.88029	-0.483901	0.1005	0.39479	False
ENSMUST00000145170	ENSMUSG00000086069	Gm13708	2:73429609-73529734	lncRNA_annotated	1.95818	0.306779	2.67424	0.101	0.395921	False
ENSMUST00000201976	ENSMUSG00000106734	Gm20559	6:3333193-3346071	lncRNA_annotated	2.39947	0.0365316	6.03743	0.10125	0.396623	False
ENSMUST00000150678	ENSMUSG00000052724	Gm9888	9:114756835-114782257	lncRNA_annotated	0.562474	0.0992461	2.5027	0.1014	0.396934	False
ENSMUST00000173249	ENSMUSG00000092283	Gm20412	2:158028496-158146436	lncRNA_annotated	31.0029	1.57533	4.29868	0.1014	0.396934	False
ENSMUST00000166593	ENSMUSG00000090860	Gm17134	10:79854426-79874634	lncRNA_annotated	8.76733	2.48014	1.82172	0.10145	0.396991	False
ENSMUST00000181769	ENSMUSG00000097460	Gm26734	17:94834905-94836642	lncRNA_annotated	0.570579	1.00621	-0.818434	0.1018	0.397712	False
ENSMUST00000146976	ENSMUSG00000085023	Gm12744	4:106561037-106589113	lncRNA_annotated	17.4796	45.6223	-1.38407	0.10185	0.397769	False
LNC_000873	XLOC_062690	-	8:115560560-115566595	lncRNA_Novel	0.338038	0.557222	-0.721067	0.10325	0.401186	False
LNC_000611	XLOC_041325	-	3:145758674-145894277	lncRNA_Novel	1.47129	0.291	2.33799	0.1037	0.402423	False
ENSMUST00000162547	ENSMUSG00000089997	1810020O05Rik	6:87675592-87690847	lncRNA_annotated	1.08681	1.90533	-0.809943	0.10475	0.404908	False
LNC_000775	XLOC_053494	-	6:124304655-124330527	lncRNA_Novel	0.149243	0.581371	-1.9618	0.10485	0.405062	False
ENSMUST00000204686	ENSMUSG00000108112	Gm45193	6:57485120-57664632	lncRNA_annotated	0.537249	0.0691882	2.95699	0.1058	0.407048	False
ENSMUST00000219429	ENSMUSG00000112095	AC132332.1	10:122565022-122569891	lncRNA_annotated	0.609951	0.340205	0.842288	0.10585	0.407147	False
ENSMUST00000218335	ENSMUSG00000112392	AC159297.4	12:77553346-77569709	lncRNA_annotated	61.3651	78.5259	-0.355752	0.10605	0.407636	False
LNC_000150	XLOC_012739	-	12:58436936-58441940	lncRNA_Novel	0.183055	1.45353	-2.98921	0.10635	0.408463	False
ENSMUST00000128307	ENSMUSG00000087040	Gm14033	2:55411814-55433435	lncRNA_annotated	1.35726	0.736198	0.882535	0.1065	0.408665	False
ENSMUST00000190266	ENSMUSG00000099907	Gm10421	12:116485832-117276793	lncRNA_annotated	0.206436	0.865056	-2.0671	0.10665	0.409054	False
ENSMUST00000151800	ENSMUSG00000087380	2210408F21Rik	6:31220350-31337404	lncRNA_annotated	1.71914	4.33433	-1.33412	0.107	0.409742	False
LNC_000258	XLOC_022321	-	15:73205104-73423191	lncRNA_Novel	0.176409	0.67649	-1.93915	0.1076	0.411197	False
ENSMUST00000180984	ENSMUSG00000097156	Gm3764	3:88225932-88228010	lncRNA_annotated	4.63876	6.99236	-0.59204	0.1087	0.413895	False
LNC_000878	XLOC_063458	-	9:45172725-45250020	lncRNA_Novel	0.19901	0.572916	-1.52548	0.1099	0.417282	False
ENSMUST00000222786	ENSMUSG00000113121	AC160995.1	13:68620042-69031550	lncRNA_annotated	0.0818208	0.607287	-2.89184	0.11005	0.417616	False
ENSMUST00000219998	ENSMUSG00000085456	Gm15398	10:73282259-73327175	lncRNA_annotated	0.330452	0.698247	-1.0793	0.11035	0.418282	False
ENSMUST00000206763	ENSMUSG00000108434	Gm45768	7:37317898-37321100	lncRNA_annotated	1.61961	2.25524	-0.477636	0.1121	0.423198	False
ENSMUST00000180379	ENSMUSG00000097354	2310001H17Rik	6:129208411-129238725	lncRNA_annotated	1.15275	1.28156e-07	23.1007	0.1122	0.423385	False
LNC_000736	XLOC_050560	-	6:55450240-55451777	lncRNA_Novel	0.338376	0.710562	-1.07033	0.11245	0.424091	False
ENSMUST00000218784	ENSMUSG00000112319	AC152414.1	10:103512927-103571685	lncRNA_annotated	1.91617	2.78348	-0.538661	0.1125	0.424184	False
ENSMUST00000124676	ENSMUSG00000086118	Gm14169	2:156609205-156613422	lncRNA_annotated	0.49208	0.857649	-0.801496	0.1128	0.424886	False
ENSMUST00000209665	ENSMUSG00000109803	Gm45604	10:125219269-125389465	lncRNA_annotated	0.0659509	0.602554	-3.19163	0.1128	0.424886	False
ENSMUST00000144853	ENSMUSG00000071753	C230004F18Rik	X:61116385-61175991	lncRNA_annotated	6.95786	9.71297	-0.481268	0.1129	0.42512	False
ENSMUST00000155173	ENSMUSG00000087536	Gm14246	2:162679454-162680529	lncRNA_annotated	0.531868	1.11798	-1.07176	0.1132	0.425868	False
ENSMUST00000137373	ENSMUSG00000087593	Gm16174	7:19808461-19822770	lncRNA_annotated	0.814136	0.0744296	3.45132	0.11355	0.426803	False
ENSMUST00000093501	ENSMUSG00000072109	A530040E14Rik	1:85083068-85270566	lncRNA_annotated	0.803789	1.25725e-06	19.2862	0.11395	0.427685	False
ENSMUST00000161914	ENSMUSG00000089797	Gm16118	8:114439654-115352708	lncRNA_annotated	1.18894	0.186583	2.67179	0.11395	0.427685	False
LNC_000832	XLOC_058830	-	7:101934110-102018690	lncRNA_Novel	0.894591	0.0632995	3.82096	0.11485	0.430198	False
ENSMUST00000151676	ENSMUSG00000086918	4930429F24Rik	9:79793640-79803235	lncRNA_annotated	0.630095	1.09639	-0.799116	0.11545	0.431388	False
ENSMUST00000145461	ENSMUSG00000087107	AI662270	11:83223575-83226604	lncRNA_annotated	2.074	0.0508115	5.35112	0.11615	0.432801	False
ENSMUST00000209336	ENSMUSG00000101299	Gm28175	1:42261856-42304412	lncRNA_annotated	0.460013	0.985047	-1.09852	0.11615	0.432801	False
LNC_000196	XLOC_019374	-	14:54941980-54966927	lncRNA_Novel	0.410449	0.807719	-0.976652	0.11625	0.432934	False
ENSMUST00000181335	ENSMUSG00000097825	9630001P10Rik	5:45529704-45645469	lncRNA_annotated	0.402081	0.903501	-1.16804	0.11625	0.432934	False
ENSMUST00000156882	ENSMUSG00000086245	Gm16170	11:48825345-48853493	lncRNA_annotated	0.943753	0.0887219	3.41105	0.11645	0.433247	False
ENSMUST00000181680	ENSMUSG00000054135	A430110L20Rik	1:181225985-181228498	lncRNA_annotated	0.459929	0.748596	-0.702777	0.1167	0.433505	False
ENSMUST00000164687	ENSMUSG00000090732	4930579O11Rik	8:81342557-82127914	lncRNA_annotated	0.622742	0.0527592	3.56114	0.1172	0.434498	False
ENSMUST00000221765	ENSMUSG00000113121	AC160995.1	13:68620042-69031550	lncRNA_annotated	0.274624	1.16359	-2.08305	0.11725	0.43454	False
ENSMUST00000221408	ENSMUSG00000113047	CT009718.3	13:74553909-74564256	lncRNA_annotated	2.05992	3.18296	-0.627784	0.1182	0.436713	False
ENSMUST00000184184	ENSMUSG00000099244	Gm27542	6:17693946-17943025	lncRNA_annotated	7.96265	1.10055	2.85503	0.1182	0.436713	False
LNC_000843	XLOC_060278	-	8:48220747-48225357	lncRNA_Novel	0.219845	0.606825	-1.46479	0.11955	0.439334	False
ENSMUST00000181834	ENSMUSG00000097401	Gm26744	16:21843450-21845776	lncRNA_annotated	0.456741	0.782435	-0.776596	0.11965	0.43951	False
ENSMUST00000180383	ENSMUSG00000097189	Gm26594	3:95855965-95861485	lncRNA_annotated	0.644046	1.19023	-0.886003	0.12	0.440459	False
LNC_000477	XLOC_029995	-	18:78100090-78349187	lncRNA_Novel	0.0828313	0.468591	-2.50008	0.12015	0.440865	False
ENSMUST00000180719	ENSMUSG00000097429	Gm26520	12:3343815-3357153	lncRNA_annotated	0.797831	0.370328	1.10728	0.12095	0.442641	False
ENSMUST00000155384	ENSMUSG00000054418	2900041M22Rik	11:117611246-117613857	lncRNA_annotated	0.287411	0.610114	-1.08596	0.12095	0.442641	False
ENSMUST00000181600	ENSMUSG00000097504	4930516B21Rik	9:119440277-119444830	lncRNA_annotated	1.42643	2.23571	-0.648322	0.12165	0.443994	False
ENSMUST00000170929	ENSMUSG00000091864	Gm17102	7:41393697-41397447	lncRNA_annotated	0.538087	1.13682	-1.07909	0.1219	0.444424	False
LNC_000759	XLOC_052087	-	6:6749668-6771780	lncRNA_Novel	0.393597	0.627362	-0.672579	0.12205	0.44473	False
ENSMUST00000162558	ENSMUSG00000053332	Gas5	1:160978645-161038539	lncRNA_annotated	29.4019	8.8587	1.73074	0.12225	0.445169	False
LNC_000887	XLOC_063815	-	9:72112167-72115387	lncRNA_Novel	0.519252	1.11665	-1.10468	0.12235	0.445292	False
ENSMUST00000210130	ENSMUSG00000109846	Gm45627	8:34658105-34659369	lncRNA_annotated	6.74122	9.29053	-0.462751	0.1226	0.445575	False
ENSMUST00000195996	ENSMUSG00000105550	Gm35585	3:127861598-127865261	lncRNA_annotated	0.491546	0.231019	1.08931	0.1225	0.445575	False
ENSMUST00000143645	ENSMUSG00000086098	Gm14291	2:167095968-167240604	lncRNA_annotated	0.537309	1.88772	-1.81282	0.12315	0.446656	False
ENSMUST00000147045	ENSMUSG00000087053	Gm15082	6:113743830-114052265	lncRNA_annotated	0.487806	1.41115	-1.53249	0.1242	0.449011	False
ENSMUST00000211653	ENSMUSG00000110148	5830408C22Rik	8:25039143-25109571	lncRNA_annotated	1.17836	0.16127	2.86922	0.1245	0.449902	False
ENSMUST00000217362	ENSMUSG00000111462	CT025619.5	9:41327259-41655483	lncRNA_annotated	1.9839	9.2434	-2.22008	0.1246	0.450022	False
ENSMUST00000124462	ENSMUSG00000085887	Arhgap27os3	11:103331496-103363464	lncRNA_annotated	0.750545	0.137557	2.44791	0.12515	0.451281	False
ENSMUST00000192692	ENSMUSG00000102331	Gm19938	1:3214481-3671498	lncRNA_annotated	2.49134	4.82639	-0.954024	0.12525	0.451545	False
ENSMUST00000149000	ENSMUSG00000087363	Gm16347	8:15892536-17535281	lncRNA_annotated	0.655711	2.23824	-1.77123	0.12535	0.45176	False
ENSMUST00000223212	ENSMUSG00000113622	AC124484.1	12:81860022-82000924	lncRNA_annotated	0.825693	3.53764	-2.09911	0.12535	0.45176	False
ENSMUST00000131064	ENSMUSG00000054910	4931415C17Rik	8:12672426-12679229	lncRNA_annotated	0.315221	0.534944	-0.763022	0.1265	0.454055	False
ENSMUST00000187199	ENSMUSG00000101556	Gm28869	17:15041640-15074993	lncRNA_annotated	1.47387	0.323554	2.18753	0.12655	0.454186	False
ENSMUST00000188198	ENSMUSG00000097177	9330159M07Rik	9:88839163-88858870	lncRNA_annotated	2.15452	1.28739	0.74292	0.1287	0.458573	False
ENSMUST00000131188	ENSMUSG00000086006	Gm13293	2:11339487-11344111	lncRNA_annotated	1.56481	1.00729	0.635519	0.1291	0.459365	False
LNC_000472	XLOC_029864	-	18:61926182-61942097	lncRNA_Novel	0.0880988	0.668526	-2.92379	0.1304	0.462376	False
LNC_000180	XLOC_017369	-	13:47116237-47122028	lncRNA_Novel	0.209802	0.476283	-1.18279	0.13125	0.464361	False
ENSMUST00000216918	ENSMUSG00000111792	AC117245.5	9:119894877-120070622	lncRNA_annotated	0.888184	0.255028	1.8002	0.1315	0.464757	False
ENSMUST00000122923	ENSMUSG00000084910	C630043F03Rik	4:72201347-72215352	lncRNA_annotated	1.09082	1.62175	-0.572133	0.13175	0.465298	False
ENSMUST00000182516	ENSMUSG00000098196	Gm26964	11:61864567-61868058	lncRNA_annotated	7.01961	10.8331	-0.625989	0.1323	0.466407	False
ENSMUST00000139822	ENSMUSG00000075029	4930558J22Rik	13:23755821-23757620	lncRNA_annotated	1.02616	0.26703	1.94218	0.13245	0.466643	False
LNC_000933	XLOC_069407	-	X:120282360-120290100	lncRNA_Novel	0.459888	0.914517	-0.991728	0.13255	0.466702	False
LNC_000674	XLOC_045147	-	4:124522838-124527660	lncRNA_Novel	0.733074	1.06887	-0.544053	0.1331	0.468099	False
ENSMUST00000223888	ENSMUSG00000114407	AC124562.2	13:35978394-36537597	lncRNA_annotated	15.5312	21.7835	-0.48807	0.1334	0.468712	False
LNC_000905	XLOC_066023	-	9:89909907-90034319	lncRNA_Novel	0.669114	0.0143225	5.54589	0.13365	0.469248	False
LNC_000103	XLOC_008635	-	11:58351266-58355916	lncRNA_Novel	1.30027	1.81251	-0.479178	0.1345	0.4711	False
ENSMUST00000126677	ENSMUSG00000085048	Gm15537	16:3861527-3941147	lncRNA_annotated	1.54596	0.333868	2.21115	0.13505	0.472043	False
LNC_000733	XLOC_049833	-	5:146726128-146733315	lncRNA_Novel	0.627675	0.404777	0.632892	0.13555	0.473151	False
ENSMUST00000151229	ENSMUSG00000085201	Nr6a1os	2:38723369-38927688	lncRNA_annotated	0.135885	0.810512	-2.57645	0.1357	0.473331	False
LNC_000128	XLOC_011608	-	11:111510724-111522829	lncRNA_Novel	0.23427	0.479356	-1.03293	0.1365	0.475135	False
ENSMUST00000225201	ENSMUSG00000114771	AC163667.1	13:67226996-67229969	lncRNA_annotated	0.742162	1.26307	-0.767133	0.1372	0.476241	False
ENSMUST00000207994	ENSMUSG00000109121	Gm44644	7:60917756-60922910	lncRNA_annotated	1.08739	2.18855	-1.00911	0.13725	0.476267	False
ENSMUST00000101077	ENSMUSG00000072847	A530017D24Rik	11:61864567-61868058	lncRNA_annotated	2.35821	3.46969	-0.557114	0.1383	0.478626	False
ENSMUST00000140556	ENSMUSG00000086507	Adap2os	11:80154104-80178958	lncRNA_annotated	1.8963	0.318492	2.57386	0.1396	0.480896	False
ENSMUST00000123149	ENSMUSG00000087380	2210408F21Rik	6:31220350-31337404	lncRNA_annotated	2.47063	4.82889	-0.966813	0.13965	0.480896	False
ENSMUST00000146337	ENSMUSG00000086968	4933431E20Rik	3:107877228-107898686	lncRNA_annotated	0.51725	1.52393	-1.55887	0.13955	0.480896	False
ENSMUST00000191315	ENSMUSG00000101711	Gm28306	1:34436669-34449356	lncRNA_annotated	0.572694	0.129186	2.14831	0.13955	0.480896	False
ENSMUST00000144604	ENSMUSG00000086782	E130102H24Rik	4:101346530-101356735	lncRNA_annotated	5.15714	3.31238	0.638702	0.1398	0.480945	False
ENSMUST00000180482	ENSMUSG00000097718	Gm26896	10:81606302-81609836	lncRNA_annotated	0.848769	1.34813	-0.667512	0.1411	0.483586	False
LNC_000684	XLOC_046325	-	5:38706461-38876812	lncRNA_Novel	0.389793	0.829331	-1.08924	0.14215	0.485749	False
ENSMUST00000183245	ENSMUSG00000097589	Dleu2	14:61598246-61682373	lncRNA_annotated	0.743258	0.132579	2.48701	0.14285	0.4872	False
LNC_000269	XLOC_022490	-	15:80033129-80045179	lncRNA_Novel	0.268662	0.762862	-1.50563	0.14355	0.488794	False
ENSMUST00000167415	ENSMUSG00000086429	Gt(ROSA)26Sor	6:113046224-113077333	lncRNA_annotated	1.07925	0.302962	1.83282	0.144	0.489929	False
ENSMUST00000180770	ENSMUSG00000097597	Gm26674	10:8722218-8886878	lncRNA_annotated	2.14537	0.752595	1.51128	0.14465	0.491246	False
ENSMUST00000137706	ENSMUSG00000074113	Gm10629	8:106210935-106337988	lncRNA_annotated	0.356796	1.09148	-1.61312	0.1448	0.491507	False
ENSMUST00000181092	ENSMUSG00000097575	Gm26796	12:80754042-80762793	lncRNA_annotated	1.42181	2.48298	-0.80434	0.145	0.491938	False
ENSMUST00000215913	ENSMUSG00000111229	AC126459.2	9:44011734-44041059	lncRNA_annotated	0.545483	0.320852	0.765626	0.1451	0.492128	False
ENSMUST00000188976	ENSMUSG00000100826	Snhg14	7:59937370-59975759	lncRNA_annotated	14.5183	22.525	-0.633657	0.1454	0.492698	False
LNC_000017	XLOC_000823	-	1:75936732-76199178	lncRNA_Novel	0.117631	0.610363	-2.37539	0.14545	0.492818	False
ENSMUST00000129058	ENSMUSG00000109460	Gm45591	7:99267446-99337137	lncRNA_annotated	0.889842	3.0235	-1.7646	0.14575	0.493486	False
ENSMUST00000130875	ENSMUSG00000073155	1810058I24Rik	6:35252653-35263496	lncRNA_annotated	27.9508	19.5276	0.517373	0.14585	0.493676	False
ENSMUST00000143787	ENSMUSG00000051295	9630028B13Rik	1:185429356-185441819	lncRNA_annotated	0.713715	0.464526	0.619588	0.14605	0.494004	False
ENSMUST00000204355	ENSMUSG00000107638	Gm30524	6:140955634-141042434	lncRNA_annotated	1.28475	0.197775	2.69956	0.14645	0.494611	False
ENSMUST00000122715	ENSMUSG00000084664	Gm23213	12:61867055-61867368	lncRNA_annotated	2.46782	6.17544	-1.3233	0.14655	0.494799	False
ENSMUST00000186746	ENSMUSG00000100252	Mir124-2hg	3:17789920-17800073	lncRNA_annotated	6.32628	8.66635	-0.454067	0.1466	0.494819	False
ENSMUST00000180982	ENSMUSG00000097073	9430037G07Rik	9:88595324-88599516	lncRNA_annotated	2.03369	1.2567	0.694459	0.1469	0.495334	False
LNC_000330	XLOC_024479	-	16:6588661-6589403	lncRNA_Novel	5.20672	8.58603	-0.721617	0.14785	0.497291	False
ENSMUST00000196846	ENSMUSG00000104904	9330198I05Rik	5:108360186-108363885	lncRNA_annotated	0.421204	0.835476	-0.988077	0.14795	0.497428	False
ENSMUST00000153794	ENSMUSG00000086584	Gm12002	11:12236607-12464960	lncRNA_annotated	0.234367	0.757088	-1.69169	0.14805	0.497466	False
ENSMUST00000038450	ENSMUSG00000042579	4632404H12Rik	3:89767510-89773240	lncRNA_annotated	3.25386	4.23963	-0.381786	0.14865	0.498287	False
ENSMUST00000207934	ENSMUSG00000108883	Gm44623	7:130162450-133124354	lncRNA_annotated	2.50397	6.47445	-1.37054	0.1486	0.498287	False
ENSMUST00000180634	ENSMUSG00000097516	4930467D21Rik	5:97392416-97642179	lncRNA_annotated	0.381105	0.895862	-1.23309	0.14895	0.498944	False
LNC_000525	XLOC_032779	-	2:19909779-20810713	lncRNA_Novel	0.612369	2.02999	-1.729	0.14925	0.499451	False
ENSMUST00000156211	ENSMUSG00000086370	Ftx	X:103560906-103623754	lncRNA_annotated	6.59327	8.28702	-0.329858	0.1493	0.499569	False
LNC_000250	XLOC_022051	-	15:38078907-38083705	lncRNA_Novel	0.42219	0.65341	-0.630097	0.15025	0.501301	False
ENSMUST00000221366	ENSMUSG00000113645	AC161117.2	13:34119700-34122465	lncRNA_annotated	0.619527	1.00285	-0.694873	0.15095	0.502838	False
ENSMUST00000181695	ENSMUSG00000097454	Gm26892	1:132007606-132067965	lncRNA_annotated	7.48366	15.5325	-1.05347	0.15125	0.503538	False
ENSMUST00000205388	ENSMUSG00000108520	Gm44684	7:27674658-27677844	lncRNA_annotated	0.374495	0.634306	-0.760232	0.15215	0.505283	False
ENSMUST00000142751	ENSMUSG00000086514	Gm11747	11:118428202-118454995	lncRNA_annotated	1.18478	0.484625	1.28968	0.15245	0.50573	False
ENSMUST00000181865	ENSMUSG00000097524	Gm26846	9:101922127-102354694	lncRNA_annotated	0.58829	1.50512	-1.35528	0.1526	0.505878	False
ENSMUST00000216004	ENSMUSG00000111219	AC110091.2	9:120179037-120280327	lncRNA_annotated	0.298539	0.868655	-1.54086	0.15295	0.50657	False
LNC_000655	XLOC_043738	-	4:23765684-23813345	lncRNA_Novel	0.214125	0.639078	-1.57754	0.1536	0.507691	False
ENSMUST00000149609	ENSMUSG00000086368	Gm13830	5:115301119-115319208	lncRNA_annotated	0.406957	0.656102	-0.689043	0.1537	0.507872	False
ENSMUST00000190356	ENSMUSG00000091575	2010016I18Rik	3:106481981-106575890	lncRNA_annotated	0.568342	0.00958562	5.88974	0.15425	0.509139	False
ENSMUST00000198582	ENSMUSG00000105402	Gm3716	5:64593856-64610700	lncRNA_annotated	0.556916	0.301374	0.885904	0.1544	0.509384	False
LNC_000320	XLOC_024320	-	16:6023086-6024137	lncRNA_Novel	1.2908	2.10453	-0.705238	0.15485	0.510317	False
ENSMUST00000158193	ENSMUSG00000088818	Gm22389	18:16033745-16034046	lncRNA_annotated	0.956501	6.22792	-2.70291	0.15505	0.510526	False
ENSMUST00000187666	ENSMUSG00000100826	Snhg14	7:59619157-59904686	lncRNA_annotated	49.1171	65.5979	-0.417423	0.1552	0.51077	False
ENSMUST00000140267	ENSMUSG00000024845	Tmem134	19:4125933-4132305	lncRNA_annotated	6.12239	1.2427	2.30062	0.15525	0.510884	False
LNC_000308	XLOC_023442	-	15:74196275-74203479	lncRNA_Novel	0.227253	0.497873	-1.13148	0.157	0.514227	False
ENSMUST00000181605	ENSMUSG00000097006	9530082P21Rik	17:23749235-23754065	lncRNA_annotated	28.3925	34.301	-0.272738	0.1573	0.514508	False
ENSMUST00000218060	ENSMUSG00000112117	RMST_1	10:92071036-92165170	lncRNA_annotated	4.76823	7.77609	-0.705593	0.15725	0.514508	False
LNC_000149	XLOC_012739	-	12:58436936-58441940	lncRNA_Novel	0.189927	1.76749	-3.21818	0.1576	0.514988	False
ENSMUST00000181109	ENSMUSG00000097792	Gm27042	19:40589434-40594862	lncRNA_annotated	2.52635	3.59477	-0.508847	0.1576	0.514988	False
ENSMUST00000147508	ENSMUSG00000056032	BC018473	11:116752166-116759373	lncRNA_annotated	1.1673	0.139962	3.06007	0.1579	0.515417	False
ENSMUST00000198132	ENSMUSG00000106263	Gm33050	5:96373954-96784728	lncRNA_annotated	0.122923	0.650873	-2.40462	0.16025	0.519908	False
ENSMUST00000181338	ENSMUSG00000097654	Gm26714	8:24422403-24440008	lncRNA_annotated	0.568005	0.174134	1.70571	0.1607	0.520464	False
ENSMUST00000204328	ENSMUSG00000097354	2310001H17Rik	6:129208411-129238725	lncRNA_annotated	2.55297	0.211929	3.59053	0.16135	0.521815	False
LNC_000484	XLOC_030043	-	18:85013949-85459160	lncRNA_Novel	0.115401	0.604349	-2.38872	0.1614	0.521876	False
ENSMUST00000205621	ENSMUSG00000108604	Gm44850	7:128154375-128223816	lncRNA_annotated	0.687939	0.147917	2.21749	0.1616	0.522171	False
ENSMUST00000141929	ENSMUSG00000085944	1700003D09Rik	11:98348403-98358283	lncRNA_annotated	0.496479	1.53132	-1.62497	0.16415	0.527118	False
ENSMUST00000181020	ENSMUSG00000097571	Jpx	X:103493557-103506425	lncRNA_annotated	1.34728	1.81601	-0.430718	0.1643	0.527297	False
ENSMUST00000131710	ENSMUSG00000075555	Gm10863	15:79166040-79217383	lncRNA_annotated	0.199986	1.08326	-2.43741	0.16435	0.527307	False
ENSMUST00000221855	ENSMUSG00000114134	AC132324.1	13:10700160-10830778	lncRNA_annotated	1.51488	2.59107	-0.77434	0.16505	0.528695	False
ENSMUST00000176201	ENSMUSG00000093594	Gm20707	4:147753973-147809840	lncRNA_annotated	0.743837	0.291924	1.34939	0.1651	0.528704	False
ENSMUST00000223791	ENSMUSG00000114934	AC123738.2	13:119690378-119708260	lncRNA_annotated	4.76069	13.5388	-1.50786	0.16515	0.528713	False
ENSMUST00000056711	ENSMUSG00000044276	4933427E11Rik	15:74702300-74710374	lncRNA_annotated	1.31107	0.291448	2.16944	0.1652	0.528772	False
ENSMUST00000183297	ENSMUSG00000097039	Pvt1	15:62037985-62250975	lncRNA_annotated	4.20553	6.91655	-0.717766	0.1658	0.529936	False
LNC_000902	XLOC_065714	-	9:72231389-72237606	lncRNA_Novel	0.317517	0.551315	-0.796046	0.1662	0.53071	False
LNC_000389	XLOC_027631	-	17:66494511-66524473	lncRNA_Novel	0.611901	0.198634	1.62318	0.1663	0.530777	False
ENSMUST00000201813	ENSMUSG00000107219	Gm42738	6:127689010-127769472	lncRNA_annotated	2.59201	8.79008	-1.7618	0.16635	0.530886	False
ENSMUST00000124394	ENSMUSG00000099061	Gm28050	5:106557738-106574718	lncRNA_annotated	0.802222	1.76283	-1.13582	0.16645	0.531054	False
ENSMUST00000199587	ENSMUSG00000052848	C130026L21Rik	5:111581421-111587945	lncRNA_annotated	0.338479	1.04359	-1.62442	0.16675	0.531658	False
ENSMUST00000183266	ENSMUSG00000097451	Rian	12:109603939-109661716	lncRNA_annotated	5.61328	14.9055	-1.40893	0.16695	0.531842	False
LNC_000944	XLOC_070587	-	Y:1085140-1087675	lncRNA_Novel	1.59539	2.30733	-0.532315	0.16695	0.531842	False
ENSMUST00000221687	ENSMUSG00000113152	AC155634.1	12:64147855-64152948	lncRNA_annotated	2.88871	3.78714	-0.390681	0.1674	0.532418	False
ENSMUST00000185568	ENSMUSG00000099696	2900052N01Rik	9:46913492-46927366	lncRNA_annotated	1.01517	2.14355	-1.07829	0.16735	0.532418	False
LNC_000480	XLOC_030041	-	18:85013949-85459160	lncRNA_Novel	0.0967507	0.543177	-2.48908	0.1674	0.532418	False
ENSMUST00000145570	ENSMUSG00000056032	BC018473	11:116752166-116759373	lncRNA_annotated	1.55539	0.023374	6.05622	0.16765	0.53286	False
LNC_000235	XLOC_021421	-	14:111368164-111675010	lncRNA_Novel	0.511733	1.04031	-1.02355	0.1678	0.533034	False
ENSMUST00000222780	ENSMUSG00000113882	AC165273.1	13:53968943-53976666	lncRNA_annotated	0.639231	0.954312	-0.578124	0.16845	0.534291	False
ENSMUST00000171098	ENSMUSG00000092134	Gm17089	6:134035699-134270158	lncRNA_annotated	0.566721	0.187094	1.59887	0.16915	0.535501	False
ENSMUST00000159669	ENSMUSG00000015451	C4a	17:34809091-34823464	lncRNA_annotated	0.514536	0.1913	1.42744	0.1708	0.538797	False
ENSMUST00000107533	ENSMUSG00000068151	A230006K03Rik	7:61127995-61311721	lncRNA_annotated	0.215598	1.0926	-2.34135	0.1713	0.539317	False
ENSMUST00000146110	ENSMUSG00000063751	Platr8	2:109902395-109913319	lncRNA_annotated	0.717602	0.42378	0.759868	0.1732	0.543359	False
ENSMUST00000125406	ENSMUSG00000086003	B230206L02Rik	11:94133501-94155776	lncRNA_annotated	0.06028	0.477525	-2.98583	0.17355	0.544051	False
ENSMUST00000173291	ENSMUSG00000092545	Gm20319	16:26581703-26755502	lncRNA_annotated	0.124193	0.54786	-2.14123	0.1742	0.545326	False
LNC_000007	XLOC_000257	-	1:32664558-32672745	lncRNA_Novel	0.322775	0.614445	-0.928756	0.17425	0.545381	False
LNC_000827	XLOC_058477	-	7:73732683-73735045	lncRNA_Novel	0.562884	0.906498	-0.687466	0.1747	0.546281	False
ENSMUST00000181841	ENSMUSG00000097083	D930019O06Rik	1:39618405-39657390	lncRNA_annotated	1.97105	3.95722	-1.00552	0.17485	0.546546	False
ENSMUST00000180869	ENSMUSG00000097784	A430105J06Rik	1:186749395-186752921	lncRNA_annotated	0.497279	0.261807	0.925553	0.1756	0.54772	False
ENSMUST00000160516	ENSMUSG00000053332	Gas5	1:160978645-161038539	lncRNA_annotated	0.524506	0.0631055	3.05512	0.1776	0.551756	False
LNC_000139	XLOC_011886	-	12:5416981-5564308	lncRNA_Novel	0.256004	0.712576	-1.47688	0.17775	0.55212	False
ENSMUST00000176052	ENSMUSG00000060424	Pantr1	1:42590781-42694825	lncRNA_annotated	5.57617	13.5708	-1.28316	0.17795	0.552435	False
ENSMUST00000163196	ENSMUSG00000090570	Gm17041	9:107296025-107302784	lncRNA_annotated	1.16273	0.276925	2.06995	0.1783	0.553113	False
LNC_000327	XLOC_024461	-	16:6504631-6510263	lncRNA_Novel	2.77377	4.29318	-0.630198	0.1785	0.553427	False
ENSMUST00000128960	ENSMUSG00000085208	Brip1os	11:86201369-86357602	lncRNA_annotated	10.0119	4.10515	1.2862	0.17875	0.553845	False
ENSMUST00000221385	ENSMUSG00000113322	AC121504.1	13:16368943-16373180	lncRNA_annotated	7.52939	9.317	-0.307333	0.1788	0.553949	False
ENSMUST00000222397	ENSMUSG00000113295	CT030657.1	13:61655302-61743770	lncRNA_annotated	3.70762	7.03491	-0.924038	0.179	0.554364	False
ENSMUST00000137802	ENSMUSG00000085383	Gm14218	2:136081103-136387960	lncRNA_annotated	0.365545	1.07734	-1.55936	0.1793	0.554935	False
LNC_000501	XLOC_030905	-	19:4967058-4968645	lncRNA_Novel	0.504475	0.857814	-0.765881	0.1799	0.556024	False
LNC_000416	XLOC_028846	-	17:66233506-66266999	lncRNA_Novel	0.445891	4.74045	-3.41026	0.18035	0.556954	False
ENSMUST00000181537	ENSMUSG00000097496	Gm26653	6:135713232-136175664	lncRNA_annotated	0.19492	0.706762	-1.85835	0.18115	0.558092	False
ENSMUST00000124018	ENSMUSG00000055188	Rbm3os	X:8138977-8147964	lncRNA_annotated	0.489146	0.148772	1.71717	0.1812	0.558144	False
LNC_000285	XLOC_022967	-	15:11064789-11346867	lncRNA_Novel	0.678453	0.0935341	2.85868	0.18145	0.558811	False
ENSMUST00000180820	ENSMUSG00000097320	Tmem147os	7:30729578-30756134	lncRNA_annotated	4.60093	6.29208	-0.451614	0.1815	0.558863	False
ENSMUST00000188579	ENSMUSG00000100600	A230077H06Rik	7:40849152-40930594	lncRNA_annotated	0.327624	1.01076	-1.62532	0.18245	0.560505	False
ENSMUST00000207045	ENSMUSG00000109501	Gm14377	7:47077794-47133684	lncRNA_annotated	0.371179	1.16756	-1.65331	0.18345	0.561831	False
ENSMUST00000192524	ENSMUSG00000103219	Gm37787	1:171632402-171653035	lncRNA_annotated	0.859069	0.031148	4.78556	0.18385	0.562749	False
LNC_000499	XLOC_030832	-	18:88579667-88660298	lncRNA_Novel	0.215349	0.497765	-1.20878	0.184	0.563054	False
ENSMUST00000180589	ENSMUSG00000097063	Pantr2	1:42694924-42744791	lncRNA_annotated	0.363494	1.31722	-1.85749	0.1841	0.563104	False
LNC_000265	XLOC_022486	-	15:79995899-80032686	lncRNA_Novel	0.350283	1.139	-1.70118	0.1845	0.563967	False
ENSMUST00000142774	ENSMUSG00000087079	Gm13389	2:6539693-7396198	lncRNA_annotated	3.09048	8.51169	-1.46161	0.1847	0.564118	False
ENSMUST00000191067	ENSMUSG00000046463	5930403N24Rik	10:37139913-37151315	lncRNA_annotated	0.735592	1.12177	-0.608802	0.1852	0.565028	False
LNC_000687	XLOC_046764	-	5:88834817-88835688	lncRNA_Novel	0.89595	0.232169	1.94825	0.18565	0.565529	False
ENSMUST00000209584	ENSMUSG00000086095	Gm15328	18:16815720-16820447	lncRNA_annotated	0.486532	0.778046	-0.677321	0.1863	0.566893	False
ENSMUST00000131564	ENSMUSG00000087143	A830082K12Rik	13:78188972-78279391	lncRNA_annotated	0.076562	0.511261	-2.73936	0.1868	0.567642	False
LNC_000328	XLOC_024461	-	16:6504631-6510263	lncRNA_Novel	0.517444	2.50836	-2.27727	0.1872	0.568345	False
ENSMUST00000183966	ENSMUSG00000098912	1500004A13Rik	3:88782942-88832547	lncRNA_annotated	4.94528	7.38385	-0.578321	0.1876	0.569046	False
ENSMUST00000182496	ENSMUSG00000097976	Gm26918	5:14514917-14863459	lncRNA_annotated	1.91604	4.50506	-1.23342	0.18845	0.570232	False
ENSMUST00000185303	ENSMUSG00000099478	Gm28370	12:81358859-81557458	lncRNA_annotated	3.10415	5.24396	-0.756455	0.18835	0.570232	False
ENSMUST00000183054	ENSMUSG00000097589	Dleu2	14:61598246-61682373	lncRNA_annotated	0.496789	0.127037	1.96739	0.18915	0.571273	False
ENSMUST00000151401	ENSMUSG00000024845	Tmem134	19:4125933-4132305	lncRNA_annotated	1.20552	0.314923	1.93658	0.18975	0.572366	False
ENSMUST00000189386	ENSMUSG00000101655	2310040G24Rik	6:86483375-86488227	lncRNA_annotated	1.47821	0.790927	0.902231	0.18985	0.572513	False
ENSMUST00000181951	ENSMUSG00000097283	Gm26686	1:128770598-128774421	lncRNA_annotated	1.92354	2.47277	-0.362366	0.1905	0.573753	False
ENSMUST00000141149	ENSMUSG00000087301	Gm13629	2:66440879-66634952	lncRNA_annotated	3.86596	6.38345	-0.723511	0.1907	0.574047	False
LNC_000849	XLOC_060565	-	8:72588463-72592698	lncRNA_Novel	0.297091	0.476939	-0.682902	0.19095	0.574491	False
LNC_000143	XLOC_012308	-	12:21607998-21831341	lncRNA_Novel	0.704217	1.29368	-0.877392	0.1912	0.574831	False
ENSMUST00000212840	ENSMUSG00000097986	Gm26953	5:112213227-112233720	lncRNA_annotated	0.569911	1.74983	-1.61841	0.1919	0.576056	False
LNC_000362	XLOC_026281	-	16:66647075-66654138	lncRNA_Novel	0.766746	1.00717	-0.393493	0.1922	0.576343	False
ENSMUST00000160446	ENSMUSG00000089982	Gm7568	1:16228505-16520112	lncRNA_annotated	0.222867	0.742922	-1.73703	0.1927	0.577173	False
ENSMUST00000217967	ENSMUSG00000112441	AC122860.2	12:8291023-8293694	lncRNA_annotated	0.679741	0.455325	0.578088	0.19295	0.577819	False
ENSMUST00000180771	ENSMUSG00000096947	Gm26723	12:100199434-100209814	lncRNA_annotated	391.892	844.934	-1.10838	0.193	0.577917	False
ENSMUST00000181864	ENSMUSG00000097520	4930488L21Rik	8:93750146-93969388	lncRNA_annotated	0.329293	0.754352	-1.19587	0.19325	0.578408	False
LNC_000280	XLOC_022817	-	15:101377770-101405792	lncRNA_Novel	0.653852	0.397407	0.718345	0.1935	0.578636	False
ENSMUST00000145533	ENSMUSG00000072893	4933439C10Rik	11:59485519-59513647	lncRNA_annotated	1.87961	3.70794	-0.980189	0.1934	0.578636	False
ENSMUST00000131383	ENSMUSG00000085516	4930538E20Rik	11:24078055-24174123	lncRNA_annotated	0.141015	0.603944	-2.09856	0.19355	0.578636	False
LNC_000101	XLOC_008616	-	11:58093144-58097249	lncRNA_Novel	1.05814	0.174725	2.59838	0.1949	0.581122	False
ENSMUST00000150851	ENSMUSG00000021268	Meg3	12:109541004-109571723	lncRNA_annotated	6.11969	14.0014	-1.19404	0.19575	0.582777	False
ENSMUST00000181580	ENSMUSG00000097860	Gm26857	4:3678114-3791613	lncRNA_annotated	3.67899	0.407049	3.17603	0.1958	0.582875	False
LNC_000138	XLOC_011886	-	12:5416981-5564308	lncRNA_Novel	0.255431	0.600247	-1.23262	0.19755	0.585234	False
ENSMUST00000221804	ENSMUSG00000113680	AC158115.2	13:9875485-10360844	lncRNA_annotated	0.438279	1.27691	-1.54273	0.198	0.586206	False
ENSMUST00000189441	ENSMUSG00000070461	9230112E08Rik	2:180983923-181017540	lncRNA_annotated	3.20423	4.18405	-0.384923	0.19805	0.58625	False
ENSMUST00000124818	ENSMUSG00000085156	Snhg15	11:6525590-6528760	lncRNA_annotated	4.97372	1.96339	1.34098	0.19875	0.587805	False
ENSMUST00000176275	ENSMUSG00000093507	Gm20627	3:96254618-96256277	lncRNA_annotated	1.80888	0.198955	3.18458	0.19875	0.587805	False
ENSMUST00000196840	ENSMUSG00000105736	Gm42456	5:137274092-137294466	lncRNA_annotated	0.178056	0.705592	-1.98651	0.19975	0.589362	False
LNC_000875	XLOC_062758	-	8:125980773-125982759	lncRNA_Novel	0.483835	0.270323	0.839829	0.2001	0.589877	False
ENSMUST00000181433	ENSMUSG00000097881	Celrr	1:121087404-121120956	lncRNA_annotated	0.357011	0.678982	-0.927405	0.2002	0.590009	False
LNC_000075	XLOC_006021	-	10:119453829-120112987	lncRNA_Novel	0.716136	1.09986	-0.61902	0.2005	0.590487	False
ENSMUST00000209940	ENSMUSG00000110365	Gm38947	7:13192116-13197215	lncRNA_annotated	3.41697	4.30435	-0.33308	0.20105	0.591175	False
ENSMUST00000211470	ENSMUSG00000109849	Gm45645	14:27622427-28478537	lncRNA_annotated	0.407877	1.00508	-1.3011	0.20165	0.592162	False
ENSMUST00000181963	ENSMUSG00000097799	Gm26899	2:120506819-120563843	lncRNA_annotated	23.5873	34.003	-0.527654	0.20245	0.593526	False
ENSMUST00000197881	ENSMUSG00000106588	Gm17590	5:3341484-3531008	lncRNA_annotated	0.483334	0.1581	1.61218	0.20275	0.593939	False
LNC_000612	XLOC_041325	-	3:145758674-145894277	lncRNA_Novel	1.05203	0.0601533	4.12838	0.2031	0.594292	False
ENSMUST00000224352	ENSMUSG00000114704	AC158521.1	14:28904942-29721864	lncRNA_annotated	0.363341	0.940644	-1.37233	0.20335	0.594868	False
LNC_000446	XLOC_029339	-	18:25906791-26250735	lncRNA_Novel	0.235415	0.484846	-1.04232	0.20345	0.595005	False
ENSMUST00000142292	ENSMUSG00000087366	Junos	4:95049033-95161234	lncRNA_annotated	2.32836	0.934531	1.317	0.20385	0.595812	False
ENSMUST00000136376	ENSMUSG00000062470	Fbxl12os	9:20607480-20617271	lncRNA_annotated	0.991238	1.45238	-0.551112	0.2047	0.597362	False
ENSMUST00000188262	ENSMUSG00000100826	Snhg14	7:59445702-59453239	lncRNA_annotated	507.957	603.799	-0.249361	0.20465	0.597362	False
ENSMUST00000220221	ENSMUSG00000112843	AC152979.5	10:51526339-51531161	lncRNA_annotated	3.44177	0.0671574	5.67946	0.205	0.597822	False
ENSMUST00000054910	ENSMUSG00000043795	Prr33	7:142460808-142516008	lncRNA_annotated	0.514613	0.117697	2.12841	0.20545	0.598511	False
ENSMUST00000200879	ENSMUSG00000107133	Gm42787	5:149046701-149215434	lncRNA_annotated	0.211699	0.617713	-1.54492	0.20545	0.598511	False
LNC_000240	XLOC_021523	-	14:120686385-120792582	lncRNA_Novel	0.598591	1.58655	-1.40625	0.2056	0.598844	False
ENSMUST00000181723	ENSMUSG00000096943	Gm26721	8:83887078-83899501	lncRNA_annotated	0.323531	0.587414	-0.860476	0.2063	0.599782	False
ENSMUST00000181475	ENSMUSG00000097123	Gm6297	4:40720153-40722398	lncRNA_annotated	1.04252	1.53329	-0.556564	0.20665	0.60029	False
ENSMUST00000159827	ENSMUSG00000090063	Dlx6os1	6:6820188-6871592	lncRNA_annotated	3.61979	4.85943	-0.424883	0.20665	0.60029	False
ENSMUST00000143995	ENSMUSG00000087185	Gm13872	2:102658658-102790784	lncRNA_annotated	2.74137	5.92266	-1.11135	0.2069	0.600653	False
ENSMUST00000143732	ENSMUSG00000073529	F830208F22Rik	18:77793258-77882007	lncRNA_annotated	0.512539	0.141319	1.8587	0.20715	0.600964	False
ENSMUST00000138472	ENSMUSG00000086968	4933431E20Rik	3:107877228-107898686	lncRNA_annotated	0.783799	2.20958	-1.49521	0.20775	0.601355	False
LNC_000160	XLOC_013667	-	12:8599484-8641037	lncRNA_Novel	0.882831	0.491099	0.846123	0.208	0.601768	False
ENSMUST00000149839	ENSMUSG00000087334	AW495222	13:93674432-93752833	lncRNA_annotated	0.574752	1.35669	-1.23908	0.2083	0.602377	False
ENSMUST00000211176	ENSMUSG00000109602	Gm31597	7:45729982-45804144	lncRNA_annotated	0.625663	0.0710833	3.1378	0.2083	0.602377	False
ENSMUST00000181918	ENSMUSG00000097472	Gm26586	8:72135258-72160855	lncRNA_annotated	0.605126	0.196168	1.62514	0.2086	0.602881	False
ENSMUST00000192642	ENSMUSG00000103428	Gm20754	3:73066315-73594830	lncRNA_annotated	1.39413	2.22631	-0.675281	0.20885	0.603241	False
LNC_000368	XLOC_026510	-	16:93711906-93818870	lncRNA_Novel	0.474347	0.00833848	5.83001	0.2092	0.603733	False
ENSMUST00000145794	ENSMUSG00000085282	Gm15663	10:105187662-105583874	lncRNA_annotated	1.41209	2.61365	-0.888231	0.2099	0.605026	False
ENSMUST00000205394	ENSMUSG00000108524	Gm44876	7:125552119-125579474	lncRNA_annotated	0.949567	0.282465	1.7492	0.21015	0.605268	False
ENSMUST00000172817	ENSMUSG00000092349	Platr17	17:33905134-33906675	lncRNA_annotated	1.01788	0.235444	2.1121	0.21025	0.60536	False
LNC_000911	XLOC_066360	-	9:110267888-110282686	lncRNA_Novel	1.69868	0.869737	0.965762	0.21085	0.606464	False
LNC_000398	XLOC_027947	-	17:13341240-13345871	lncRNA_Novel	7.10772	0.0161038	8.78584	0.2111	0.60682	False
ENSMUST00000225573	ENSMUSG00000114205	AC129590.1	14:22019711-23056085	lncRNA_annotated	1.35416	0.128161	3.40137	0.21125	0.606888	False
ENSMUST00000135358	ENSMUSG00000087476	Rap1gapos	4:137680752-137729861	lncRNA_annotated	0.249098	0.842966	-1.75876	0.21145	0.607255	False
ENSMUST00000181149	ENSMUSG00000097119	B230354K17Rik	17:45433851-45442544	lncRNA_annotated	3.18919	3.92466	-0.299381	0.2117	0.607442	False
ENSMUST00000201650	ENSMUSG00000107096	Gm43597	5:150599936-150606966	lncRNA_annotated	3.12185	4.49086	-0.524592	0.21225	0.608098	False
ENSMUST00000225040	ENSMUSG00000114596	AC138329.1	13:46501847-46650281	lncRNA_annotated	0.678915	2.03379	-1.58287	0.2124	0.608372	False
ENSMUST00000181212	ENSMUSG00000097457	2310031A07Rik	11:46436924-46447248	lncRNA_annotated	11.3222	8.08805	0.485288	0.2128	0.608947	False
ENSMUST00000105097	ENSMUSG00000032846	Zswim6	13:107724616-107890064	lncRNA_annotated	8.37187	10.005	-0.257099	0.2129	0.60913	False
ENSMUST00000180844	ENSMUSG00000097664	Gm26765	10:91147570-91171582	lncRNA_annotated	2.11911	0.774683	1.45178	0.213	0.609208	False
ENSMUST00000194642	ENSMUSG00000104077	Gm37027	1:194938818-195092249	lncRNA_annotated	1.14497	7.64734	-2.73964	0.2136	0.609835	False
LNC_000272	XLOC_022606	-	15:85675063-85696571	lncRNA_Novel	2.03827	2.65572	-0.381761	0.21405	0.610239	False
ENSMUST00000186656	ENSMUSG00000060424	Pantr1	1:42590781-42694825	lncRNA_annotated	0.22322	0.801618	-1.84445	0.2145	0.610732	False
ENSMUST00000149070	ENSMUSG00000085348	Myhas	11:67200051-67237281	lncRNA_annotated	0.236857	0.997705	-2.0746	0.2145	0.610732	False
ENSMUST00000198712	ENSMUSG00000105891	A230001M10Rik	3:102244124-102445132	lncRNA_annotated	0.164345	0.495581	-1.59239	0.21465	0.6109	False
ENSMUST00000160763	ENSMUSG00000089633	A230009B12Rik	17:10403011-10840311	lncRNA_annotated	0.127162	0.493814	-1.9573	0.21585	0.612668	False
LNC_000144	XLOC_012377	-	12:28870627-28875933	lncRNA_Novel	0.865052	1.1607	-0.424134	0.218	0.615807	False
ENSMUST00000181002	ENSMUSG00000097109	Gm26580	1:21398402-21962530	lncRNA_annotated	1.64991	5.37638	-1.70425	0.2184	0.616419	False
ENSMUST00000180530	ENSMUSG00000097666	A330094K24Rik	18:77729680-77733470	lncRNA_annotated	0.533918	0.272122	0.972364	0.21855	0.616532	False
ENSMUST00000130827	ENSMUSG00000052248	Zeb2os	2:44983631-45117395	lncRNA_annotated	1.80426	0.143821	3.64906	0.2188	0.616772	False
ENSMUST00000191186	ENSMUSG00000073147	5031425E22Rik	5:23382307-23433336	lncRNA_annotated	1.73263	3.17365	-0.873178	0.21925	0.617522	False
ENSMUST00000204729	ENSMUSG00000085396	Firre	X:50537339-50635311	lncRNA_annotated	0.483289	1.55846	-1.68917	0.2196	0.617887	False
LNC_000822	XLOC_058178	-	7:60257684-60742748	lncRNA_Novel	0.240947	0.611226	-1.34299	0.2195	0.617887	False
LNC_000230	XLOC_021189	-	14:84323632-84442926	lncRNA_Novel	0.420807	0.945419	-1.1678	0.2197	0.617999	False
ENSMUST00000124555	ENSMUSG00000086555	Gm13446	2:35549537-35730994	lncRNA_annotated	0.705541	2.08583	-1.56382	0.21975	0.617999	False
ENSMUST00000187716	ENSMUSG00000100685	Gm28610	1:151875418-152090125	lncRNA_annotated	1.72685	4.14358	-1.26273	0.21995	0.618406	False
ENSMUST00000223403	ENSMUSG00000113123	AC166358.2	12:22585888-22623345	lncRNA_annotated	0.889988	1.60043	-0.846602	0.22	0.618443	False
LNC_000006	XLOC_000251	-	1:32686400-32706664	lncRNA_Novel	0.523384	0.743445	-0.506356	0.22025	0.618754	False
ENSMUST00000182953	ENSMUSG00000097767	Miat	5:112213227-112233720	lncRNA_annotated	0.484081	2.10447	-2.12014	0.2205	0.61902	False
LNC_000069	XLOC_005757	-	10:96280442-96293100	lncRNA_Novel	0.671483	0.0163614	5.35898	0.22125	0.619677	False
LNC_000136	XLOC_011734	-	11:118377424-118378442	lncRNA_Novel	0.974392	0.019073	5.6749	0.22125	0.619677	False
ENSMUST00000148598	ENSMUSG00000086677	Tvp23bos	11:62919078-62921592	lncRNA_annotated	0.787147	0.40189	0.969832	0.2225	0.621469	False
ENSMUST00000209960	ENSMUSG00000110373	Gm42303	4:75941237-76594299	lncRNA_annotated	1.38533	3.68556	-1.41166	0.2225	0.621469	False
ENSMUST00000184655	ENSMUSG00000101970	1810026B05Rik	7:73426637-73558395	lncRNA_annotated	2.01544	0.776934	1.37523	0.2236	0.622628	False
ENSMUST00000211986	ENSMUSG00000110441	Gm45790	3:84496092-85887516	lncRNA_annotated	0.327181	0.811134	-1.30985	0.226	0.626079	False
ENSMUST00000210022	ENSMUSG00000110235	Gm5086	13:97559970-97583996	lncRNA_annotated	1.55723	0.95578	0.704236	0.22625	0.62653	False
LNC_000418	XLOC_028861	-	17:68829692-68836988	lncRNA_Novel	0.358312	0.81849	-1.19175	0.2267	0.627104	False
ENSMUST00000182623	ENSMUSG00000112117	RMST_1	10:92071036-92165170	lncRNA_annotated	0.679536	3.8685	-2.50915	0.2284	0.629941	False
ENSMUST00000191157	ENSMUSG00000101585	1600010M07Rik	7:109998375-110006646	lncRNA_annotated	1.10851	0.0621302	4.15718	0.22835	0.629941	False
ENSMUST00000137662	ENSMUSG00000085348	Myhas	11:67200051-67237281	lncRNA_annotated	0.157709	0.639628	-2.01997	0.22915	0.630664	False
ENSMUST00000181232	ENSMUSG00000097757	Gm17518	16:90727511-90729120	lncRNA_annotated	0.504004	0.808823	-0.682389	0.2297	0.631454	False
ENSMUST00000161661	ENSMUSG00000089706	B230216N24Rik	1:97795113-98095632	lncRNA_annotated	0.686916	1.61605	-1.23427	0.2299	0.631849	False
LNC_000325	XLOC_024400	-	16:6380257-6387270	lncRNA_Novel	2.15963	4.04209	-0.904315	0.2301	0.632037	False
ENSMUST00000180784	ENSMUSG00000097728	Gm26840	4:155768148-155776161	lncRNA_annotated	2.53451	1.68124	0.592182	0.2304	0.632603	False
ENSMUST00000198172	ENSMUSG00000045238	A730035I17Rik	5:98167197-98188991	lncRNA_annotated	0.228921	0.765798	-1.74211	0.23065	0.632876	False
ENSMUST00000096426	ENSMUSG00000071753	C230004F18Rik	X:61116385-61175991	lncRNA_annotated	1.49748	3.10219	-1.05076	0.2306	0.632876	False
ENSMUST00000126231	ENSMUSG00000085761	4930455G09Rik	4:142017897-142028996	lncRNA_annotated	0.815675	0.220056	1.89013	0.23095	0.633198	False
LNC_000834	XLOC_059150	-	7:114305179-114315289	lncRNA_Novel	0.604241	0.775276	-0.359587	0.23105	0.633198	False
LNC_000042	XLOC_003030	-	1:63933410-63947404	lncRNA_Novel	0.130313	0.693365	-2.41164	0.23195	0.63432	False
LNC_000820	XLOC_058158	-	7:60257684-60742748	lncRNA_Novel	0.146434	0.510065	-1.80043	0.23275	0.635525	False
ENSMUST00000147722	ENSMUSG00000086130	Gm16211	4:147668517-147670854	lncRNA_annotated	1.06492	1.50439	-0.498437	0.23335	0.63644	False
LNC_000332	XLOC_024583	-	16:8887752-8894031	lncRNA_Novel	0.554513	0.35115	0.659132	0.23375	0.637169	False
LNC_000336	XLOC_024625	-	16:11254470-11264337	lncRNA_Novel	0.481768	0.301123	0.677987	0.23405	0.637418	False
ENSMUST00000161917	ENSMUSG00000089940	Gm4117	13:89655311-90112257	lncRNA_annotated	0.677095	0.277742	1.28561	0.23445	0.637991	False
ENSMUST00000206519	ENSMUSG00000108414	Snhg1	19:8723474-8726443	lncRNA_annotated	2.38678	1.66581	0.518841	0.23615	0.64013	False
ENSMUST00000188854	ENSMUSG00000097777	Gm16794	9:95857596-96057803	lncRNA_annotated	0.240884	0.677389	-1.49165	0.23615	0.64013	False
ENSMUST00000150084	ENSMUSG00000084824	Gm16344	18:31959233-32036961	lncRNA_annotated	13.3169	16.1031	-0.274073	0.2361	0.64013	False
LNC_000358	XLOC_026082	-	16:48131264-48158463	lncRNA_Novel	0.547059	0.0188195	4.8614	0.2369	0.641387	False
ENSMUST00000182499	ENSMUSG00000097391	Mirg	12:109729763-109749460	lncRNA_annotated	2.7355	3.78305	-0.46775	0.23695	0.641419	False
ENSMUST00000189221	ENSMUSG00000102062	Gm29246	10:43002499-43174530	lncRNA_annotated	0.584237	1.87817	-1.6847	0.23705	0.641432	False
LNC_000629	XLOC_042001	-	4:42735544-42856771	lncRNA_Novel	0.112196	0.980356	-3.12728	0.237	0.641432	False
ENSMUST00000183171	ENSMUSG00000087143	A830082K12Rik	13:78188972-78279391	lncRNA_annotated	0.816495	2.05216	-1.32963	0.23715	0.641496	False
ENSMUST00000182077	ENSMUSG00000098128	Gm3693	12:81197914-81333180	lncRNA_annotated	1.11353	2.38637	-1.09967	0.2373	0.641643	False
ENSMUST00000145961	ENSMUSG00000086184	Gm12764	7:34344645-34394779	lncRNA_annotated	0.906145	0.360588	1.32939	0.2379	0.642645	False
LNC_000661	XLOC_043990	-	4:39783688-39811642	lncRNA_Novel	0.542112	0.0750819	2.85205	0.2381	0.643031	False
ENSMUST00000222218	ENSMUSG00000113919	AC165254.2	13:45246631-45267711	lncRNA_annotated	0.386224	1.39983	-1.85774	0.23825	0.643106	False
ENSMUST00000134427	ENSMUSG00000085586	Gm11613	11:97644183-97660367	lncRNA_annotated	2.01444	2.64199	-0.391243	0.2382	0.643106	False
LNC_000062	XLOC_005194	-	10:59267730-59276775	lncRNA_Novel	0.526018	0.0174384	4.91478	0.2393	0.644511	False
LNC_000938	XLOC_069662	-	X:150495236-150502547	lncRNA_Novel	1.10296	1.4104	-0.354732	0.2396	0.644751	False
ENSMUST00000218700	ENSMUSG00000111970	AC153974.1	10:25000019-25031035	lncRNA_annotated	0.124687	0.555812	-2.15628	0.2403	0.645911	False
ENSMUST00000153878	ENSMUSG00000087115	Pcsk2os2	2:143535475-143816285	lncRNA_annotated	0.833663	2.10162	-1.33397	0.2405	0.646293	False
LNC_000594	XLOC_038614	-	3:95670457-95687917	lncRNA_Novel	0.87381	0.503962	0.794005	0.2408	0.646583	False
ENSMUST00000123548	ENSMUSG00000086606	Gm13205	4:148804428-148954889	lncRNA_annotated	2.01932	6.10581	-1.59631	0.2418	0.648336	False
ENSMUST00000155482	ENSMUSG00000087177	E130307A14Rik	10:39595858-39732007	lncRNA_annotated	1.17594	1.91414	-0.702873	0.24195	0.648479	False
ENSMUST00000143857	ENSMUSG00000087151	Gm14022	2:129060945-129065686	lncRNA_annotated	0.43166	0.834881	-0.951674	0.24205	0.648696	False
ENSMUST00000188418	ENSMUSG00000100666	1700007F19Rik	3:58117052-58167616	lncRNA_annotated	0.169863	0.514469	-1.59871	0.24265	0.649682	False
ENSMUST00000199007	ENSMUSG00000106515	Gm30382	3:149284417-149445301	lncRNA_annotated	0.187158	0.694112	-1.89091	0.2428	0.649959	False
LNC_000260	XLOC_022323	-	15:73423298-73450660	lncRNA_Novel	0.926242	1.47905	-0.675206	0.2432	0.650274	False
ENSMUST00000203933	ENSMUSG00000085396	Firre	X:50537339-50635311	lncRNA_annotated	4.89055	5.9257	-0.276987	0.24315	0.650274	False
ENSMUST00000219088	ENSMUSG00000113226	CT009765.1	12:11507225-11512390	lncRNA_annotated	0.684879	0.970567	-0.502979	0.24355	0.650848	False
ENSMUST00000198417	ENSMUSG00000105895	Gm42829	5:122391877-122414184	lncRNA_annotated	1.11561	1.97463	-0.82375	0.24365	0.65096	False
ENSMUST00000221495	ENSMUSG00000113454	AC167364.1	12:41024089-41955588	lncRNA_annotated	0.263455	0.691522	-1.39222	0.244	0.651385	False
ENSMUST00000135643	ENSMUSG00000049160	Tex50	1:161142690-161170498	lncRNA_annotated	0.265763	0.694093	-1.38499	0.2441	0.651385	False
LNC_000154	XLOC_013028	-	12:82069936-82122754	lncRNA_Novel	0.134626	0.487688	-1.857	0.2449	0.652898	False
LNC_000268	XLOC_022490	-	15:80033129-80045179	lncRNA_Novel	0.591113	1.13281	-0.938406	0.2454	0.653691	False
ENSMUST00000180860	ENSMUSG00000097440	Gm6277	18:11820670-11945626	lncRNA_annotated	0.891734	2.009	-1.1718	0.2455	0.65372	False
ENSMUST00000064349	ENSMUSG00000052479	A330008L17Rik	8:99011885-99506770	lncRNA_annotated	1.40431	2.79729	-0.994168	0.2465	0.65519	False
ENSMUST00000183707	ENSMUSG00000098912	1500004A13Rik	3:88782942-88832547	lncRNA_annotated	7.3989	9.4845	-0.358261	0.24705	0.656236	False
ENSMUST00000131222	ENSMUSG00000085829	Gm4285	14:75843378-75844964	lncRNA_annotated	2.13581	1.50685	0.503246	0.24765	0.657259	False
ENSMUST00000152069	ENSMUSG00000087383	Gm12446	4:46328463-46346412	lncRNA_annotated	0.140297	0.556306	-1.98739	0.24795	0.657743	False
ENSMUST00000183244	ENSMUSG00000098127	Gm4665	9:114978568-115232225	lncRNA_annotated	0.199226	0.71668	-1.84692	0.2483	0.65836	False
ENSMUST00000204244	ENSMUSG00000097834	Gm26911	6:101059170-101377897	lncRNA_annotated	0.318705	0.852012	-1.41865	0.24875	0.658982	False
ENSMUST00000180689	ENSMUSG00000060424	Pantr1	1:42590781-42694825	lncRNA_annotated	5.70415	10.3429	-0.858552	0.24885	0.658987	False
ENSMUST00000142109	ENSMUSG00000087620	5330434G04Rik	X:105348281-105391776	lncRNA_annotated	2.61255	3.9168	-0.584214	0.2488	0.658987	False
ENSMUST00000223440	ENSMUSG00000113679	AC159633.2	12:100276608-100520826	lncRNA_annotated	0.401389	1.0945	-1.44719	0.24915	0.659366	False
ENSMUST00000196362	ENSMUSG00000105975	Gm42609	3:55242363-55539068	lncRNA_annotated	0.913023	2.11773	-1.2138	0.2492	0.659394	False
ENSMUST00000188956	ENSMUSG00000100253	1700020N18Rik	1:91404878-91406029	lncRNA_annotated	1.25193	0.32777	1.9334	0.24935	0.659636	False
ENSMUST00000181642	ENSMUSG00000097774	Gm26565	2:6539693-7396198	lncRNA_annotated	2.57353	6.8174	-1.40547	0.24955	0.659801	False
ENSMUST00000224554	ENSMUSG00000114608	AC238811.2	13:120010389-120018931	lncRNA_annotated	11.4292	0.0379492	8.23444	0.251	0.661582	False
ENSMUST00000220851	ENSMUSG00000113094	AC159649.2	12:84149175-84218881	lncRNA_annotated	0.56131	0.208912	1.4259	0.2514	0.662037	False
ENSMUST00000150749	ENSMUSG00000087213	2810408I11Rik	1:64679870-64725644	lncRNA_annotated	1.36492	0.437464	1.64158	0.2517	0.662464	False
ENSMUST00000143847	ENSMUSG00000021268	Meg3	12:109541004-109571723	lncRNA_annotated	1.6334	3.40518	-1.05985	0.2518	0.66252	False
ENSMUST00000180917	ENSMUSG00000097589	Dleu2	14:61598246-61682373	lncRNA_annotated	0.943287	0.133477	2.8211	0.2521	0.66279	False
LNC_000369	XLOC_026559	-	17:3201176-3220254	lncRNA_Novel	1.80404	2.12661	-0.237319	0.25225	0.662901	False
ENSMUST00000139552	ENSMUSG00000087038	2900079G21Rik	9:112065090-112236020	lncRNA_annotated	0.395863	1.27196	-1.68398	0.25345	0.664469	False
ENSMUST00000198737	ENSMUSG00000105769	Gm43351	3:130874072-130876824	lncRNA_annotated	2.63178	0.187171	3.81361	0.25375	0.664944	False
ENSMUST00000200092	ENSMUSG00000105265	Sox2ot	3:34104437-34682619	lncRNA_annotated	0.182437	0.740901	-2.02189	0.2547	0.666343	False
ENSMUST00000142815	ENSMUSG00000085408	C530005A16Rik	4:116557657-116600266	lncRNA_annotated	0.69512	1.87382	-1.43065	0.25515	0.666742	False
LNC_000482	XLOC_030041	-	18:85013949-85459160	lncRNA_Novel	0.116966	0.701727	-2.58482	0.25555	0.667192	False
ENSMUST00000168470	ENSMUSG00000090706	Gm17233	14:73123036-73325822	lncRNA_annotated	0.545973	0.201105	1.44088	0.25605	0.667589	False
ENSMUST00000160380	ENSMUSG00000089730	1700007P06Rik	1:187044647-187215465	lncRNA_annotated	0.186364	0.69734	-1.90374	0.2561	0.667617	False
ENSMUST00000211790	ENSMUSG00000086866	4930512H18Rik	8:61913059-61922834	lncRNA_annotated	1.43621	0.045127	4.99213	0.25625	0.667644	False
ENSMUST00000188153	ENSMUSG00000060424	Pantr1	1:42590781-42694825	lncRNA_annotated	8.92592	16.2962	-0.868462	0.25655	0.66796	False
ENSMUST00000159119	ENSMUSG00000053332	Gas5	1:160978645-161038539	lncRNA_annotated	0.763175	0.290636	1.3928	0.25675	0.668222	False
ENSMUST00000181048	ENSMUSG00000097367	Gm26718	5:110259129-110269913	lncRNA_annotated	15.8199	19.9203	-0.3325	0.2568	0.6683	False
ENSMUST00000164249	ENSMUSG00000026729	4930562F07Rik	1:160074734-160077985	lncRNA_annotated	1.02375	0.0194147	5.72057	0.257	0.66851	False
ENSMUST00000180592	ENSMUSG00000097497	Gm26652	X:19232962-19237856	lncRNA_annotated	3.98695	6.86718	-0.784433	0.25765	0.669269	False
LNC_000360	XLOC_026125	-	16:50544544-50561958	lncRNA_Novel	0.659857	0.00536885	6.9414	0.2578	0.669323	False
ENSMUST00000150366	ENSMUSG00000086481	Gm11707	11:106972057-106973090	lncRNA_annotated	1.82706	0.039761	5.52203	0.2578	0.669323	False
ENSMUST00000151138	ENSMUSG00000086765	Gm11827	4:11122804-11126998	lncRNA_annotated	0.554788	0.0359878	3.94636	0.25795	0.669479	False
ENSMUST00000075081	ENSMUSG00000059631	1500035N22Rik	5:24862743-25100642	lncRNA_annotated	0.659012	1.63239	-1.30861	0.25845	0.669846	False
ENSMUST00000200615	ENSMUSG00000105352	C030018K13Rik	5:64477007-64483967	lncRNA_annotated	0.0632293	2.14083	-5.08143	0.259	0.670522	False
ENSMUST00000151310	ENSMUSG00000087473	Gm13883	2:104143072-104410334	lncRNA_annotated	1.29401	2.83268	-1.13032	0.25905	0.670522	False
LNC_000808	XLOC_057543	-	7:36655115-36697602	lncRNA_Novel	0.212526	0.702174	-1.72419	0.25925	0.670782	False
ENSMUST00000187351	ENSMUSG00000099587	Gm28967	6:125168006-125191701	lncRNA_annotated	1331.9	966.186	0.46311	0.2608	0.672515	False
ENSMUST00000196016	ENSMUSG00000105224	Gm3364	5:44472131-44799680	lncRNA_annotated	0.239022	0.670266	-1.48759	0.26115	0.672798	False
ENSMUST00000141700	ENSMUSG00000085786	Gm15987	6:128934380-128984707	lncRNA_annotated	0.83556	0.00963207	6.43875	0.2613	0.672875	False
LNC_000385	XLOC_027531	-	17:53673097-53689333	lncRNA_Novel	0.487594	0.22469	1.11774	0.2617	0.673544	False
LNC_000673	XLOC_045133	-	4:123869742-123881165	lncRNA_Novel	0.398979	0.522112	-0.388049	0.2621	0.673645	False
ENSMUST00000223605	ENSMUSG00000114568	AC187103.2	13:67143671-67145366	lncRNA_annotated	0.417159	0.648532	-0.63658	0.2625	0.674158	False
ENSMUST00000212599	ENSMUSG00000097986	Gm26953	5:112213227-112233720	lncRNA_annotated	0.246404	0.62863	-1.35119	0.2626	0.674209	False
ENSMUST00000182119	ENSMUSG00000097451	Rian	12:109603939-109661716	lncRNA_annotated	51.7424	117.283	-1.18057	0.26325	0.675259	False
ENSMUST00000203451	ENSMUSG00000087289	4933424M12Rik	4:107783719-107789921	lncRNA_annotated	0.988337	0.0149688	6.04497	0.2635	0.675461	False
ENSMUST00000135360	ENSMUSG00000085958	A930019D19Rik	2:146239878-146512004	lncRNA_annotated	0.245338	0.644137	-1.3926	0.26355	0.675461	False
ENSMUST00000145263	ENSMUSG00000086949	Gm13066	4:149518235-149567790	lncRNA_annotated	11.2567	16.1576	-0.521422	0.2636	0.675486	False
ENSMUST00000181273	ENSMUSG00000096929	A330023F24Rik	1:194938818-195092249	lncRNA_annotated	13.6401	17.9727	-0.397954	0.2642	0.675913	False
ENSMUST00000200072	ENSMUSG00000104586	4921539H07Rik	3:58117052-58167616	lncRNA_annotated	0.169573	0.618933	-1.86788	0.2652	0.676955	False
LNC_000238	XLOC_021441	-	14:111368164-111675010	lncRNA_Novel	0.290515	0.545305	-0.908453	0.26525	0.67698	False
ENSMUST00000182580	ENSMUSG00000098234	Snhg6	1:9908637-9944118	lncRNA_annotated	12.8305	7.99578	0.682262	0.2655	0.677412	False
ENSMUST00000147420	ENSMUSG00000086544	Chn1os3	2:73596525-73775346	lncRNA_annotated	0.84891	1.76551	-1.0564	0.2661	0.678119	False
ENSMUST00000221043	ENSMUSG00000112496	AC121569.2	12:9503583-9509637	lncRNA_annotated	2.97582	3.62603	-0.285103	0.2674	0.679578	False
ENSMUST00000188891	ENSMUSG00000074149	Gm10634	9:88688601-88806264	lncRNA_annotated	0.560863	0.146978	1.93205	0.26805	0.679863	False
ENSMUST00000141787	ENSMUSG00000084846	A730011C13Rik	3:94974730-95015448	lncRNA_annotated	1.9658	0.74142	1.40675	0.26805	0.679863	False
LNC_000401	XLOC_028131	-	17:23627220-23629009	lncRNA_Novel	0.733709	0.0693044	3.40419	0.26825	0.679939	False
ENSMUST00000197977	ENSMUSG00000105265	Sox2ot	3:34104437-34682619	lncRNA_annotated	1.81377	3.15069	-0.796679	0.2686	0.680159	False
ENSMUST00000209663	ENSMUSG00000109868	Gm39244	8:107942643-108961630	lncRNA_annotated	0.257766	0.861721	-1.74116	0.26895	0.680635	False
ENSMUST00000204844	ENSMUSG00000107412	Gm20383	6:81984320-81991793	lncRNA_annotated	0.63558	1.04447	-0.716626	0.26935	0.680776	False
ENSMUST00000185272	ENSMUSG00000100826	Snhg14	7:59619157-59904686	lncRNA_annotated	4.41659	1.12799	1.96918	0.26985	0.681552	False
ENSMUST00000218791	ENSMUSG00000112466	AC140338.1	10:107199911-107205775	lncRNA_annotated	0.12246	0.760898	-2.63539	0.27	0.681753	False
LNC_000432	XLOC_029008	-	17:86155361-86167509	lncRNA_Novel	1.31291	0.882851	0.572528	0.2703	0.682254	False
ENSMUST00000144568	ENSMUSG00000087305	A430035B10Rik	6:8492421-8509138	lncRNA_annotated	0.925957	1.27943	-0.466485	0.2706	0.682499	False
LNC_000569	XLOC_036504	-	2:125275526-125279989	lncRNA_Novel	0.502964	0.09609	2.388	0.2705	0.682499	False
ENSMUST00000185943	ENSMUSG00000073147	5031425E22Rik	5:23382307-23433336	lncRNA_annotated	1.22632	0.680013	0.850705	0.27115	0.683015	False
ENSMUST00000163996	ENSMUSG00000087475	4933406I18Rik	7:114315478-114415161	lncRNA_annotated	3.33926	4.52563	-0.438591	0.27145	0.683361	False
ENSMUST00000181241	ENSMUSG00000097879	Gm26869	2:178023283-178034022	lncRNA_annotated	5.30079	6.5311	-0.301118	0.2716	0.683432	False
ENSMUST00000180547	ENSMUSG00000097006	9530082P21Rik	17:23749235-23754065	lncRNA_annotated	2.75524	0.511035	2.43068	0.273	0.685109	False
ENSMUST00000180828	ENSMUSG00000097453	Gm26894	5:28456814-28480973	lncRNA_annotated	0.532711	1.22581	-1.20231	0.27375	0.686222	False
ENSMUST00000069573	ENSMUSG00000055833	1700034H15Rik	1:191890230-191913247	lncRNA_annotated	0.307552	0.6882	-1.162	0.2738	0.686245	False
ENSMUST00000200648	ENSMUSG00000106139	Gm30648	3:134152725-134262161	lncRNA_annotated	0.224377	0.663481	-1.56413	0.2742	0.686941	False
ENSMUST00000148217	ENSMUSG00000084932	Gm15156	X:155573454-155623361	lncRNA_annotated	0.518886	1.52242	-1.55288	0.2745	0.68722	False
ENSMUST00000156664	ENSMUSG00000087502	Gm16091	8:72135258-72160855	lncRNA_annotated	1.42671	0.548411	1.37936	0.27485	0.687487	False
ENSMUST00000144796	ENSMUSG00000086502	B130055M24Rik	7:127442135-127460360	lncRNA_annotated	2.18358	3.07876	-0.495653	0.2751	0.687624	False
ENSMUST00000216483	ENSMUSG00000079564	Gm11149	9:49502135-49798925	lncRNA_annotated	0.371324	0.760437	-1.03415	0.277	0.689916	False
ENSMUST00000219020	ENSMUSG00000112074	AC122301.2	10:9976689-10207981	lncRNA_annotated	12.4401	14.9705	-0.267127	0.27715	0.690012	False
ENSMUST00000199747	ENSMUSG00000104677	Gm43376	3:55625194-56183701	lncRNA_annotated	0.750109	1.47598	-0.976496	0.2772	0.690056	False
ENSMUST00000097612	ENSMUSG00000073594	Gm10545	18:36930183-37841873	lncRNA_annotated	0.338866	0.678834	-1.00235	0.2775	0.690321	False
ENSMUST00000181756	ENSMUSG00000097899	Gm16894	1:40074078-40125231	lncRNA_annotated	0.376924	0.971867	-1.36649	0.2777	0.690636	False
ENSMUST00000146857	ENSMUSG00000085331	Gm11274	13:21769124-21770476	lncRNA_annotated	1.23285	0.274001	2.16974	0.2782	0.690937	False
LNC_000263	XLOC_022409	-	15:76516202-76532063	lncRNA_Novel	1.42256	2.32637	-0.709597	0.2784	0.691128	False
ENSMUST00000181940	ENSMUSG00000097471	5830432E09Rik	7:135537480-135686293	lncRNA_annotated	1.02177	0.379967	1.42713	0.2785	0.691274	False
LNC_000310	XLOC_023617	-	15:78574423-78581571	lncRNA_Novel	2.81662	0.480422	2.55159	0.27855	0.69134	False
ENSMUST00000157551	ENSMUSG00000088176	Gm23094	8:25601600-25719667	lncRNA_annotated	1.90844	0.550645	1.7932	0.2787	0.691406	False
ENSMUST00000125400	ENSMUSG00000074354	Arhgap20os	9:51765351-51875886	lncRNA_annotated	0.458353	0.983231	-1.10107	0.27895	0.691676	False
ENSMUST00000186159	ENSMUSG00000101320	Gm28529	18:6435950-6516108	lncRNA_annotated	0.56825	1.4739	-1.37504	0.27905	0.691771	False
LNC_000837	XLOC_059787	-	8:15036968-15038265	lncRNA_Novel	0.801864	0.182104	2.1386	0.27935	0.692026	False
ENSMUST00000177043	ENSMUSG00000093629	Prox2os	12:85086373-85106431	lncRNA_annotated	0.870676	1.75663	-1.01261	0.27995	0.6929	False
ENSMUST00000182473	ENSMUSG00000094002	Gm9866	12:27134079-27160633	lncRNA_annotated	1.37485	2.27134	-0.724271	0.28125	0.694558	False
LNC_000512	XLOC_031562	-	19:56708727-56714420	lncRNA_Novel	0.0818211	0.493342	-2.59204	0.28185	0.694788	False
ENSMUST00000180722	ENSMUSG00000097131	D230017M19Rik	1:72236464-72284314	lncRNA_annotated	0.389241	0.649662	-0.739027	0.2819	0.694788	False
LNC_000102	XLOC_008622	-	11:58179790-58182005	lncRNA_Novel	0.528714	0.778879	-0.558912	0.2824	0.695613	False
ENSMUST00000190020	ENSMUSG00000064043	Trerf1	17:47140874-47361958	lncRNA_annotated	0.995153	1.76791	-0.829052	0.2838	0.696968	False
ENSMUST00000188038	ENSMUSG00000108621	Gm37494	7:39552499-39580589	lncRNA_annotated	3.15813	3.67687	-0.219404	0.284	0.697306	False
ENSMUST00000214308	ENSMUSG00000111722	AC114645.4	9:65453614-65460399	lncRNA_annotated	0.305205	0.560997	-0.878216	0.2843	0.697686	False
ENSMUST00000196113	ENSMUSG00000106380	Gm3519	5:52374650-52471521	lncRNA_annotated	0.233035	0.52099	-1.16071	0.28435	0.697758	False
ENSMUST00000189331	ENSMUSG00000101014	Gm28289	10:13966074-14154446	lncRNA_annotated	16.7813	33.3602	-0.991277	0.28445	0.697799	False
ENSMUST00000181292	ENSMUSG00000097337	Gm26606	4:123898632-123917269	lncRNA_annotated	1.04428	1.68063	-0.686493	0.28465	0.698086	False
LNC_000559	XLOC_035559	-	2:43731017-43732639	lncRNA_Novel	0.10849	0.697597	-2.68483	0.28475	0.698229	False
ENSMUST00000206774	ENSMUSG00000108390	Gm39038	7:78175958-78657724	lncRNA_annotated	0.248491	1.04704	-2.07506	0.2851	0.698833	False
ENSMUST00000159618	ENSMUSG00000090031	4732440D04Rik	1:6206196-6276648	lncRNA_annotated	2.54812	1.13479	1.16701	0.2864	0.700589	False
LNC_000060	XLOC_005133	-	10:54270068-54657946	lncRNA_Novel	1.03623	0.0483817	4.42073	0.2866	0.701027	False
ENSMUST00000220256	ENSMUSG00000111888	AC118202.1	10:14402582-14551031	lncRNA_annotated	0.620193	0.203082	1.61065	0.28675	0.701139	False
ENSMUST00000174467	ENSMUSG00000092564	BC051226	17:33908181-33909317	lncRNA_annotated	0.181033	0.825283	-2.18863	0.28805	0.702702	False
ENSMUST00000218349	ENSMUSG00000112410	CT009504.3	12:46667316-46692992	lncRNA_annotated	0.622112	0.831592	-0.4187	0.28855	0.703494	False
ENSMUST00000153402	ENSMUSG00000085631	9630028H03Rik	2:134786066-135583584	lncRNA_annotated	0.327121	0.670051	-1.03445	0.28865	0.703635	False
ENSMUST00000181620	ENSMUSG00000097392	D930016D06Rik	5:104525734-104554207	lncRNA_annotated	2.81677	3.51564	-0.319746	0.28885	0.703774	False
ENSMUST00000193853	ENSMUSG00000104237	Gm33533	1:36698113-36757953	lncRNA_annotated	0.236051	0.586662	-1.31343	0.28925	0.704077	False
ENSMUST00000122588	ENSMUSG00000084537	Gm25845	18:25477631-25754157	lncRNA_annotated	1.18826	3.77821	-1.66885	0.2898	0.704396	False
LNC_000678	XLOC_045517	-	4:142295446-142303191	lncRNA_Novel	0.638075	0.80476	-0.334833	0.29015	0.704572	False
ENSMUST00000185204	ENSMUSG00000087022	9130024F11Rik	1:56793980-57042515	lncRNA_annotated	0.566106	2.20349	-1.96065	0.2901	0.704572	False
ENSMUST00000134014	ENSMUSG00000086939	Gm13530	2:33489781-33503632	lncRNA_annotated	0.377301	1.33452	-1.82254	0.2916	0.706523	False
ENSMUST00000190028	ENSMUSG00000101970	1810026B05Rik	7:73426637-73558395	lncRNA_annotated	3.59334	1.26712	1.50377	0.29195	0.706932	False
ENSMUST00000137186	ENSMUSG00000086418	Gm13362	2:19909779-20810713	lncRNA_annotated	0.188037	0.470202	-1.32226	0.29195	0.706932	False
ENSMUST00000219521	ENSMUSG00000112342	AC168058.1	10:101681486-102391469	lncRNA_annotated	1.19771	1.98811	-0.731118	0.29205	0.706951	False
ENSMUST00000224624	ENSMUSG00000114370	AC022682.1	13:37778399-37952005	lncRNA_annotated	0.643183	0.241668	1.4122	0.29345	0.708656	False
ENSMUST00000197165	ENSMUSG00000104592	Gm42721	3:105996956-106032814	lncRNA_annotated	0.237213	0.533106	-1.16824	0.2936	0.708815	False
ENSMUST00000124853	ENSMUSG00000086527	Gm15856	6:121209246-121226854	lncRNA_annotated	1.55704	0.524156	1.57074	0.2946	0.710056	False
ENSMUST00000216791	ENSMUSG00000097820	E530011L22Rik	9:121757206-121759788	lncRNA_annotated	2.37511	3.04671	-0.359259	0.29575	0.711196	False
ENSMUST00000186134	ENSMUSG00000100071	Gm28707	13:42049333-42050287	lncRNA_annotated	0.197664	0.736324	-1.89729	0.2962	0.711718	False
ENSMUST00000212830	ENSMUSG00000110592	4930488N15Rik	8:115585391-115595152	lncRNA_annotated	0.375823	0.558026	-0.570277	0.2964	0.711995	False
ENSMUST00000181305	ENSMUSG00000097515	1700040D17Rik	3:94409394-94412919	lncRNA_annotated	1.62191	2.27949	-0.491016	0.29655	0.712203	False
ENSMUST00000127521	ENSMUSG00000087424	5730405O15Rik	X:13042014-13045297	lncRNA_annotated	0.596976	0.867062	-0.538463	0.2966	0.712272	False
ENSMUST00000139851	ENSMUSG00000087531	Gm15606	9:27790946-28954347	lncRNA_annotated	0.794441	1.88403	-1.24581	0.2968	0.712317	False
ENSMUST00000137970	ENSMUSG00000086968	4933431E20Rik	3:107877228-107898686	lncRNA_annotated	1.40102	3.09522	-1.14357	0.29675	0.712317	False
ENSMUST00000224095	ENSMUSG00000114196	AC154597.1	14:41049116-41069208	lncRNA_annotated	2.53195	3.13463	-0.308049	0.299	0.715022	False
ENSMUST00000153672	ENSMUSG00000086487	Gm11638	11:105360797-105456735	lncRNA_annotated	0.243086	0.509701	-1.06818	0.2993	0.715536	False
ENSMUST00000180816	ENSMUSG00000097686	Gm26647	5:37028334-37150607	lncRNA_annotated	0.540143	1.3982	-1.37216	0.29945	0.715607	False
ENSMUST00000180905	ENSMUSG00000097595	1500002F19Rik	7:130162450-133124354	lncRNA_annotated	0.534949	1.15124	-1.10572	0.29965	0.715696	False
LNC_000573	XLOC_037041	-	2:160645887-160731202	lncRNA_Novel	0.35249	0.783976	-1.15323	0.30025	0.71633	False
ENSMUST00000173811	ENSMUSG00000092203	1110038B12Rik	17:34950237-34952471	lncRNA_annotated	1.06994	0.269023	1.99173	0.30095	0.717135	False
ENSMUST00000209189	ENSMUSG00000109556	Gm38843	6:82803768-82805083	lncRNA_annotated	3.40671	0.971889	1.80952	0.30095	0.717135	False
LNC_000141	XLOC_011982	-	12:6036151-6134641	lncRNA_Novel	0.424254	0.669969	-0.659164	0.302	0.718635	False
ENSMUST00000153372	ENSMUSG00000084950	Gm5577	6:87980420-88045270	lncRNA_annotated	0.232323	0.584289	-1.33055	0.3023	0.718823	False
ENSMUST00000203474	ENSMUSG00000107427	Gm43948	6:101059170-101377897	lncRNA_annotated	0.263013	0.824189	-1.64784	0.3026	0.719333	False
ENSMUST00000129158	ENSMUSG00000085150	Gm16346	8:15892536-17535281	lncRNA_annotated	0.290308	0.616877	-1.0874	0.3029	0.719639	False
ENSMUST00000218557	ENSMUSG00000112742	AC226737.1	10:130542346-130571793	lncRNA_annotated	2.04531	3.29026	-0.685881	0.3036	0.720132	False
ENSMUST00000169055	ENSMUSG00000024845	Tmem134	19:4125933-4132305	lncRNA_annotated	7.53058	5.65581	0.413028	0.30385	0.720369	False
ENSMUST00000181186	ENSMUSG00000097095	Gm26547	17:55557165-55563507	lncRNA_annotated	0.357154	0.527439	-0.56246	0.30395	0.720555	False
ENSMUST00000142833	ENSMUSG00000074281	Gm12522	3:108364910-108383741	lncRNA_annotated	0.331036	0.493439	-0.575885	0.30435	0.721249	False
ENSMUST00000131846	ENSMUSG00000085517	Gm12963	4:130024255-130047774	lncRNA_annotated	0.244306	0.545092	-1.15781	0.3046	0.721689	False
ENSMUST00000146658	ENSMUSG00000078519	2310026L22Rik	4:138215713-138216189	lncRNA_annotated	0.887103	0.574358	0.627153	0.3046	0.721689	False
LNC_000232	XLOC_021335	-	14:102945730-102948124	lncRNA_Novel	0.146941	1.32099	-3.16831	0.3052	0.72255	False
ENSMUST00000100426	ENSMUSG00000075538	Gm10855	2:6539693-7396198	lncRNA_annotated	2.98381	8.58849	-1.52525	0.30665	0.724249	False
LNC_000631	XLOC_042129	-	4:49597890-49600132	lncRNA_Novel	0.445029	0.649348	-0.545092	0.30765	0.725369	False
ENSMUST00000198402	ENSMUSG00000044522	A730020M07Rik	3:121634935-121643482	lncRNA_annotated	0.633271	0.158501	1.99833	0.30835	0.726223	False
ENSMUST00000225665	ENSMUSG00000114382	AC130217.1	13:93040712-93144724	lncRNA_annotated	0.176885	0.591565	-1.74172	0.3098	0.728057	False
LNC_000172	XLOC_016087	-	13:63594746-63597574	lncRNA_Novel	0.417541	1.07489	-1.3642	0.31015	0.728523	False
ENSMUST00000192691	ENSMUSG00000104168	Gm38250	8:105566350-105682922	lncRNA_annotated	0.509001	1.0431	-1.03513	0.3107	0.729255	False
ENSMUST00000215162	ENSMUSG00000111474	AC158630.3	10:18581838-18837979	lncRNA_annotated	0.571147	1.10505	-0.952174	0.31125	0.729883	False
ENSMUST00000129681	ENSMUSG00000086292	Gm16052	17:13712443-13906150	lncRNA_annotated	1.95278	4.18414	-1.0994	0.3115	0.730215	False
LNC_000823	XLOC_058195	-	7:60257684-60742748	lncRNA_Novel	0.236994	0.688763	-1.53915	0.3118	0.730765	False
ENSMUST00000181214	ENSMUSG00000074415	2610203C20Rik	9:41327259-41655483	lncRNA_annotated	4.25541	5.56318	-0.386611	0.31235	0.731391	False
LNC_000124	XLOC_011247	-	11:96992817-96997683	lncRNA_Novel	0.139073	0.518662	-1.89896	0.3125	0.731518	False
ENSMUST00000225160	ENSMUSG00000114595	AC115760.1	14:28904942-29721864	lncRNA_annotated	0.568761	1.24236	-1.12719	0.3133	0.732239	False
ENSMUST00000131416	ENSMUSG00000085615	A330035P11Rik	14:122104375-122106974	lncRNA_annotated	0.548702	0.387288	0.502614	0.31415	0.733104	False
ENSMUST00000181546	ENSMUSG00000097282	5031415H12Rik	17:69969072-70821413	lncRNA_annotated	1.03819	2.04488	-0.977953	0.31435	0.733265	False
LNC_000402	XLOC_028136	-	17:23696133-23700192	lncRNA_Novel	0.60584	0.815431	-0.428627	0.3153	0.733953	False
LNC_000903	XLOC_065892	-	9:82560730-82620946	lncRNA_Novel	0.317285	1.10775	-1.80378	0.31555	0.734173	False
ENSMUST00000211105	ENSMUSG00000110067	6330411D24Rik	4:142598440-143074839	lncRNA_annotated	0.916399	1.29867	-0.502987	0.316	0.734515	False
ENSMUST00000146985	ENSMUSG00000073073	Gm8098	11:30099394-30280491	lncRNA_annotated	1.06655	2.09846	-0.976381	0.31605	0.734529	False
ENSMUST00000221602	ENSMUSG00000113895	AC123705.4	12:100276608-100520826	lncRNA_annotated	0.362283	0.813637	-1.16727	0.31625	0.73474	False
ENSMUST00000192861	ENSMUSG00000102828	Gm38182	18:36930183-37841873	lncRNA_annotated	1.2201	0.617447	0.982613	0.31665	0.735111	False
ENSMUST00000142314	ENSMUSG00000087467	Gm13601	2:67446001-67526614	lncRNA_annotated	0.983872	3.55645	-1.8539	0.31705	0.735684	False
ENSMUST00000224800	ENSMUSG00000114627	CT025566.1	13:107999100-108004669	lncRNA_annotated	0.853316	1.12162	-0.394437	0.31705	0.735684	False
ENSMUST00000176807	ENSMUSG00000093436	Gm20646	1:42694924-42744791	lncRNA_annotated	1.17244	2.7314	-1.22013	0.3171	0.735698	False
ENSMUST00000133550	ENSMUSG00000087269	D330023K18Rik	2:31146456-31152291	lncRNA_annotated	1.78224	2.44648	-0.457015	0.3173	0.735872	False
ENSMUST00000127337	ENSMUSG00000075437	Gm11681	11:112792730-112799008	lncRNA_annotated	0.893897	0.307518	1.53944	0.31755	0.736183	False
ENSMUST00000181751	ENSMUSG00000097554	Gm26825	5:5781529-5783636	lncRNA_annotated	7.81818	6.58276	0.248139	0.31805	0.736899	False
ENSMUST00000188983	ENSMUSG00000100252	Mir124-2hg	3:17789920-17800073	lncRNA_annotated	2.17773	3.15415	-0.534427	0.3197	0.738926	False
ENSMUST00000144545	ENSMUSG00000087143	A830082K12Rik	13:78188972-78279391	lncRNA_annotated	1.35459	3.07437	-1.18244	0.31995	0.738995	False
ENSMUST00000140510	ENSMUSG00000087307	Gm12925	4:123349632-123684360	lncRNA_annotated	0.442283	0.9443	-1.09427	0.32005	0.739037	False
LNC_000882	XLOC_063684	-	9:62140568-62147808	lncRNA_Novel	0.146849	0.533622	-1.86149	0.32095	0.739882	False
ENSMUST00000191079	ENSMUSG00000022639	Dubr	16:50719293-50732773	lncRNA_annotated	0.138609	0.643714	-2.2154	0.32095	0.739882	False
ENSMUST00000137800	ENSMUSG00000086968	4933431E20Rik	3:107877228-107898686	lncRNA_annotated	3.35947	8.92348	-1.40937	0.32195	0.740613	False
ENSMUST00000197981	ENSMUSG00000104807	Gm42865	5:112675374-112680587	lncRNA_annotated	0.257042	0.908684	-1.82177	0.3227	0.741577	False
ENSMUST00000172891	ENSMUSG00000092182	Gm20407	19:27761720-28011140	lncRNA_annotated	1.36196	2.68709	-0.980366	0.3229	0.741834	False
ENSMUST00000133570	ENSMUSG00000086968	4933431E20Rik	3:107877228-107898686	lncRNA_annotated	0.598449	1.25545	-1.0689	0.32295	0.741898	False
ENSMUST00000209301	ENSMUSG00000110020	Gm45441	7:45825222-45883732	lncRNA_annotated	1.19139	3.74842	-1.65364	0.32335	0.742309	False
ENSMUST00000193956	ENSMUSG00000104284	Gm10862	2:4017743-4614043	lncRNA_annotated	1.63662	3.54541	-1.11523	0.3236	0.742694	False
ENSMUST00000181893	ENSMUSG00000097466	D430036J16Rik	9:81628290-81645156	lncRNA_annotated	1.65663	2.8369	-0.776062	0.324	0.74299	False
ENSMUST00000192350	ENSMUSG00000102302	Gm38190	1:165212285-165236943	lncRNA_annotated	1.30742	1.94742	-0.574841	0.3244	0.743501	False
LNC_000448	XLOC_029339	-	18:25906791-26250735	lncRNA_Novel	0.170178	0.576209	-1.75955	0.3244	0.743501	False
ENSMUST00000181550	ENSMUSG00000097156	Gm3764	3:88206812-88225438	lncRNA_annotated	1.02044	0.407317	1.32497	0.32475	0.743645	False
ENSMUST00000180516	ENSMUSG00000097430	Gm10544	18:36930183-37841873	lncRNA_annotated	0.662376	1.20315	-0.861099	0.3252	0.744093	False
ENSMUST00000185746	ENSMUSG00000099907	Gm10421	12:116485832-117276793	lncRNA_annotated	0.451827	0.915209	-1.01833	0.32605	0.744795	False
ENSMUST00000137343	ENSMUSG00000086290	Snhg12	4:132308677-132311024	lncRNA_annotated	1.55915	0.431196	1.85434	0.3269	0.745673	False
ENSMUST00000223171	ENSMUSG00000113252	AC098839.1	13:44010591-44018522	lncRNA_annotated	0.920983	0.340362	1.43611	0.32695	0.745686	False
ENSMUST00000225910	ENSMUSG00000114469	AC152162.1	19:20492714-20643462	lncRNA_annotated	0.751094	2.00726	-1.41816	0.3271	0.745825	False
LNC_000543	XLOC_034731	-	2:165105956-165107314	lncRNA_Novel	0.23017	0.698333	-1.60121	0.32735	0.746193	False
ENSMUST00000113671	ENSMUSG00000096056	Gm21986	X:101274029-101325963	lncRNA_annotated	0.631816	0.275749	1.19615	0.32735	0.746193	False
ENSMUST00000181887	ENSMUSG00000097430	Gm10544	18:36930183-37841873	lncRNA_annotated	0.544711	1.01648	-0.900016	0.32765	0.746522	False
ENSMUST00000136406	ENSMUSG00000087620	5330434G04Rik	X:105348281-105391776	lncRNA_annotated	13.1313	15.3108	-0.221532	0.32785	0.746725	False
ENSMUST00000188945	ENSMUSG00000074415	2610203C20Rik	9:41327259-41655483	lncRNA_annotated	1.46351	3.2625	-1.15655	0.32795	0.746852	False
ENSMUST00000187090	ENSMUSG00000100572	2410021H03Rik	17:69075682-69289989	lncRNA_annotated	1.04975	2.04241	-0.960219	0.3287	0.747408	False
ENSMUST00000203729	ENSMUSG00000096299	Gm21814	6:149566131-149583491	lncRNA_annotated	0.382254	0.55311	-0.533034	0.32875	0.747408	False
ENSMUST00000211631	ENSMUSG00000097248	Gm2694	8:87472811-87525554	lncRNA_annotated	2.43744	1.21761	1.00131	0.3295	0.748239	False
ENSMUST00000208953	ENSMUSG00000109554	A230057D06Rik	7:61704518-61829422	lncRNA_annotated	1.83272	2.2549	-0.29908	0.3297	0.748252	False
ENSMUST00000126467	ENSMUSG00000085316	D330050G23Rik	2:116900151-116912791	lncRNA_annotated	0.645634	1.00787	-0.642523	0.33025	0.748893	False
ENSMUST00000181448	ENSMUSG00000097177	9330159M07Rik	9:88839163-88858870	lncRNA_annotated	1.23166	0.401854	1.61586	0.33065	0.749346	False
ENSMUST00000181660	ENSMUSG00000060424	Pantr1	1:42590781-42694825	lncRNA_annotated	0.367763	1.03246	-1.48924	0.3308	0.749584	False
ENSMUST00000127989	ENSMUSG00000085433	Gm16001	5:124111108-124112264	lncRNA_annotated	0.247517	0.520608	-1.07267	0.33105	0.749797	False
ENSMUST00000148522	ENSMUSG00000085669	Gm14817	X:73793358-73824969	lncRNA_annotated	16.1392	26.316	-0.705376	0.33265	0.751699	False
ENSMUST00000181482	ENSMUSG00000097431	Gm26782	14:50824061-50879003	lncRNA_annotated	1.64898	3.17064	-0.943198	0.3333	0.75251	False
ENSMUST00000143261	ENSMUSG00000087131	Gm16152	1:38177325-38664955	lncRNA_annotated	0.240974	0.502311	-1.05971	0.33345	0.752647	False
ENSMUST00000220167	ENSMUSG00000112466	AC140338.1	10:107199911-107205775	lncRNA_annotated	0.162034	0.604254	-1.89886	0.33455	0.753662	False
ENSMUST00000212714	ENSMUSG00000110471	Gm45823	8:83571697-83594484	lncRNA_annotated	1.53615	2.96952	-0.95091	0.3349	0.754249	False
ENSMUST00000181355	ENSMUSG00000097730	Gm26588	6:88716421-88828360	lncRNA_annotated	0.252123	0.493659	-0.96939	0.33535	0.754857	False
ENSMUST00000161244	ENSMUSG00000089819	Gm15679	8:99011885-99506770	lncRNA_annotated	0.253414	0.508894	-1.00587	0.33565	0.755179	False
ENSMUST00000187777	ENSMUSG00000099924	Gm28320	1:50909961-51187270	lncRNA_annotated	1.80686	3.48649	-0.948288	0.3358	0.755264	False
ENSMUST00000181380	ENSMUSG00000097857	Gm26603	2:52857859-53134202	lncRNA_annotated	4.09983	2.4197	0.760735	0.3361	0.755635	False
ENSMUST00000180401	ENSMUSG00000097332	2610020F03Rik	16:21891968-21931877	lncRNA_annotated	0.480652	1.1097	-1.20711	0.33655	0.756192	False
ENSMUST00000209874	ENSMUSG00000109780	Gm45447	2:161109410-161114858	lncRNA_annotated	0.477124	0.667647	-0.484721	0.33665	0.756315	False
ENSMUST00000134624	ENSMUSG00000085936	2610307P16Rik	13:28460777-28885620	lncRNA_annotated	0.854937	0.302808	1.49742	0.33675	0.756388	False
ENSMUST00000148420	ENSMUSG00000087545	Gm13966	2:113327735-113716767	lncRNA_annotated	0.690938	0.334216	1.04777	0.33755	0.75682	False
ENSMUST00000156275	ENSMUSG00000087267	4933427J07Rik	2:128955670-128957861	lncRNA_annotated	3.45709	4.25693	-0.300258	0.3383	0.75739	False
ENSMUST00000138303	ENSMUSG00000085247	4930545L23Rik	2:134786066-135583584	lncRNA_annotated	0.566908	1.11678	-0.978156	0.33835	0.757401	False
LNC_000133	XLOC_011714	-	11:117552364-117599612	lncRNA_Novel	0.290017	0.49689	-0.77679	0.3394	0.758702	False
ENSMUST00000208858	ENSMUSG00000109194	Gm44570	7:81600480-81706944	lncRNA_annotated	0.405164	1.09942	-1.44016	0.34075	0.760142	False
LNC_000299	XLOC_023388	-	15:64071414-64086647	lncRNA_Novel	0.537871	0.690429	-0.360235	0.34135	0.760773	False
ENSMUST00000181858	ENSMUSG00000097505	Gm26540	6:148988070-149101680	lncRNA_annotated	9.82524	15.3481	-0.643497	0.3416	0.761078	False
ENSMUST00000188193	ENSMUSG00000100812	A730098A19Rik	8:125751507-125908144	lncRNA_annotated	1.27203	2.6626	-1.06571	0.34165	0.761089	False
ENSMUST00000211313	ENSMUSG00000110246	C130073E24Rik	8:50743290-50916997	lncRNA_annotated	0.419203	0.526392	-0.328488	0.34165	0.761089	False
ENSMUST00000154016	ENSMUSG00000085927	Gm15888	7:55977566-56019954	lncRNA_annotated	0.221854	0.601986	-1.44012	0.3419	0.761213	False
ENSMUST00000197756	ENSMUSG00000105759	Gm42425	5:124118689-124249760	lncRNA_annotated	0.177009	0.544085	-1.62001	0.342	0.761213	False
ENSMUST00000144591	ENSMUSG00000086968	4933431E20Rik	3:107877228-107898686	lncRNA_annotated	1.82909	3.7523	-1.03665	0.3425	0.761821	False
ENSMUST00000181384	ENSMUSG00000097578	Gm26798	15:89211558-89215012	lncRNA_annotated	0.91062	1.15768	-0.346317	0.34265	0.761913	False
ENSMUST00000190224	ENSMUSG00000100455	Gm29170	1:143777271-143807466	lncRNA_annotated	2.65805	3.34589	-0.332024	0.3428	0.761984	False
ENSMUST00000124322	ENSMUSG00000085206	Gm13380	2:20847918-20968881	lncRNA_annotated	0.542029	1.09023	-1.00819	0.34355	0.762945	False
ENSMUST00000133873	ENSMUSG00000087355	Gm13187	2:4017743-4614043	lncRNA_annotated	0.695946	1.40619	-1.01474	0.3438	0.763147	False
LNC_000741	XLOC_051048	-	6:86594568-86602556	lncRNA_Novel	1.19821	0.899957	0.412948	0.34395	0.763188	False
ENSMUST00000155722	ENSMUSG00000052865	Gm13619	2:65845766-66031546	lncRNA_annotated	0.383353	0.734824	-0.938723	0.3441	0.763259	False
ENSMUST00000159324	ENSMUSG00000089706	B230216N24Rik	1:97795113-98095632	lncRNA_annotated	0.849201	1.85924	-1.13054	0.3447	0.764086	False
ENSMUST00000134679	ENSMUSG00000086555	Gm13446	2:35549537-35730994	lncRNA_annotated	0.226321	0.613119	-1.4378	0.34475	0.764146	False
ENSMUST00000181743	ENSMUSG00000097862	Gm26859	19:10389089-10453181	lncRNA_annotated	0.978642	1.89022	-0.9497	0.3448	0.764166	False
ENSMUST00000138007	ENSMUSG00000087574	C030037D09Rik	11:88718644-88728893	lncRNA_annotated	1.25809	1.60446	-0.350854	0.345	0.764207	False
ENSMUST00000141375	ENSMUSG00000085730	Gm13307	4:41893277-41943124	lncRNA_annotated	1.64942	0.637931	1.37048	0.3451	0.764267	False
ENSMUST00000125244	ENSMUSG00000087026	A230103J11Rik	8:85036914-85067121	lncRNA_annotated	0.420044	0.850433	-1.01766	0.34555	0.76476	False
ENSMUST00000127263	ENSMUSG00000087259	2610035D17Rik	11:113043894-113201838	lncRNA_annotated	2.41987	3.12178	-0.367438	0.3456	0.76477	False
ENSMUST00000191718	ENSMUSG00000102357	Gm38348	2:4017743-4614043	lncRNA_annotated	1.75826	4.25966	-1.27659	0.34585	0.76492	False
ENSMUST00000180894	ENSMUSG00000097292	A230107N01Rik	13:84219580-84222175	lncRNA_annotated	0.50214	0.706895	-0.493406	0.34605	0.76501	False
ENSMUST00000180601	ENSMUSG00000097145	9230114K14Rik	5:52190671-52245896	lncRNA_annotated	0.479747	0.756708	-0.657463	0.3464	0.765482	False
ENSMUST00000162565	ENSMUSG00000075025	Gm10804	2:93419110-93463140	lncRNA_annotated	0.538861	0.227312	1.24524	0.34645	0.765492	False
ENSMUST00000196216	ENSMUSG00000105255	Gm42413	5:45434020-45450236	lncRNA_annotated	0.557188	1.3613	-1.28875	0.347	0.766052	False
ENSMUST00000223925	ENSMUSG00000114788	AC154510.1	13:67471512-67484225	lncRNA_annotated	5.59547	8.52039	-0.60666	0.34725	0.766403	False
ENSMUST00000137010	ENSMUSG00000060808	B9d1os	11:61504385-61505059	lncRNA_annotated	0.822196	1.26849	-0.625558	0.34745	0.766542	False
ENSMUST00000185388	ENSMUSG00000101438	Gm19412	17:33915898-33929288	lncRNA_annotated	4.12836	2.13803	0.949283	0.34855	0.76776	False
ENSMUST00000151215	ENSMUSG00000084959	4933407I08Rik	18:42645268-43059471	lncRNA_annotated	0.348228	0.70817	-1.02406	0.35	0.769291	False
ENSMUST00000187589	ENSMUSG00000101144	Gm29054	9:83109947-83147281	lncRNA_annotated	0.267073	0.587061	-1.13628	0.35105	0.769736	False
ENSMUST00000153313	ENSMUSG00000056579	Tug1	11:3639784-3648812	lncRNA_annotated	22.1022	25.8864	-0.228006	0.35105	0.769736	False
ENSMUST00000218537	ENSMUSG00000112505	AC241534.3	12:4572400-4576756	lncRNA_annotated	4.05732	5.80533	-0.516851	0.3513	0.770033	False
ENSMUST00000184343	ENSMUSG00000098674	Gm27813	6:108213095-108551109	lncRNA_annotated	1.93549	0.70609	1.45478	0.3516	0.77039	False
ENSMUST00000127576	ENSMUSG00000086241	4930483K19Rik	10:76531606-76562226	lncRNA_annotated	0.257583	0.525537	-1.02876	0.35195	0.770554	False
ENSMUST00000224536	ENSMUSG00000114689	AC129085.4	13:98713073-98716510	lncRNA_annotated	0.517584	0.180691	1.51827	0.35195	0.770554	False
LNC_000546	XLOC_034886	-	2:176724483-176730866	lncRNA_Novel	1.48412	1.12809	0.39572	0.3522	0.77075	False
ENSMUST00000141473	ENSMUSG00000085763	Smc2os	4:52430284-52438965	lncRNA_annotated	0.7487	1.15197	-0.621641	0.3523	0.770868	False
ENSMUST00000134236	ENSMUSG00000086665	Gm13067	4:150049012-150056976	lncRNA_annotated	0.738678	1.70838	-1.20961	0.35285	0.771369	False
ENSMUST00000136027	ENSMUSG00000086239	Gm14329	6:135713232-136175664	lncRNA_annotated	0.82986	1.68524	-1.02201	0.35395	0.772618	False
ENSMUST00000148082	ENSMUSG00000086220	Gm16599	5:136248134-136567445	lncRNA_annotated	0.47761	0.904455	-0.921216	0.3552	0.77394	False
ENSMUST00000204630	ENSMUSG00000107728	Gm38910	6:134605233-134607681	lncRNA_annotated	1.97084	2.45485	-0.31682	0.3552	0.77394	False
ENSMUST00000137136	ENSMUSG00000085382	Gm13861	6:34598499-34775473	lncRNA_annotated	1.38489	3.47501	-1.32724	0.3554	0.774125	False
ENSMUST00000180975	ENSMUSG00000097732	D930048G16Rik	17:23790531-23829109	lncRNA_annotated	0.392347	0.716517	-0.868871	0.35565	0.774218	False
ENSMUST00000139891	ENSMUSG00000087177	E130307A14Rik	10:39595858-39732007	lncRNA_annotated	3.01593	5.97069	-0.985293	0.35675	0.775533	False
LNC_000751	XLOC_051460	-	6:117933558-117981947	lncRNA_Novel	0.584826	0.775885	-0.407836	0.357	0.775599	False
ENSMUST00000196466	ENSMUSG00000104960	Snhg8	3:123507551-123508404	lncRNA_annotated	26.3924	20.9944	0.33012	0.3571	0.775666	False
ENSMUST00000183144	ENSMUSG00000097391	Mirg	12:109729763-109749460	lncRNA_annotated	1.03624	1.55903	-0.589295	0.35725	0.775742	False
ENSMUST00000181814	ENSMUSG00000074415	2610203C20Rik	9:41327259-41655483	lncRNA_annotated	1.00864	1.95339	-0.953564	0.35795	0.77686	False
ENSMUST00000163056	ENSMUSG00000089815	Gm5083	13:44121166-44125179	lncRNA_annotated	1.49883	0.907087	0.724522	0.35795	0.77686	False
ENSMUST00000214691	ENSMUSG00000111227	AC117639.2	10:20952546-21080429	lncRNA_annotated	0.516624	1.02165	-0.983719	0.35825	0.77721	False
ENSMUST00000145438	ENSMUSG00000086859	Snhg20	11:117076789-117078955	lncRNA_annotated	0.765489	0.332276	1.204	0.3585	0.777259	False
ENSMUST00000128804	ENSMUSG00000086992	Gm15941	15:37366174-37792570	lncRNA_annotated	0.653786	1.30189	-0.993719	0.3594	0.778249	False
ENSMUST00000225426	ENSMUSG00000071181	3830408C21Rik	13:107022552-107033521	lncRNA_annotated	0.315129	0.636724	-1.01473	0.35955	0.778373	False
ENSMUST00000162121	ENSMUSG00000090160	4930480K15Rik	17:90033630-91093071	lncRNA_annotated	2.33089	4.36511	-0.905137	0.3596	0.778431	False
ENSMUST00000180865	ENSMUSG00000097099	Gm9917	9:107551554-107572779	lncRNA_annotated	2.15777	1.46228	0.561323	0.3603	0.778993	False
LNC_000605	XLOC_039986	-	3:58574819-58576575	lncRNA_Novel	1.02597	0.608039	0.754756	0.36085	0.779481	False
ENSMUST00000161841	ENSMUSG00000089835	Gm7097	10:70245099-70285968	lncRNA_annotated	0.857539	0.340027	1.33455	0.36095	0.779546	False
LNC_000231	XLOC_021197	-	14:87412350-87415753	lncRNA_Novel	0.437298	0.583632	-0.41644	0.3613	0.779701	False
ENSMUST00000164379	ENSMUSG00000090965	Gm17203	19:59896240-59901062	lncRNA_annotated	0.427012	0.558191	-0.386482	0.3613	0.779701	False
ENSMUST00000140919	ENSMUSG00000086483	8030443G20Rik	4:108879062-108972077	lncRNA_annotated	0.474009	1.02261	-1.10927	0.36125	0.779701	False
ENSMUST00000219726	ENSMUSG00000112117	RMST_1	10:92071036-92165170	lncRNA_annotated	2.66591	4.66782	-0.808117	0.3615	0.779882	False
ENSMUST00000225083	ENSMUSG00000105703	Gm43305	14:54293004-54297456	lncRNA_annotated	0.414792	0.994874	-1.26212	0.36185	0.780387	False
ENSMUST00000222863	ENSMUSG00000113585	AL591582.1	12:110447119-110583062	lncRNA_annotated	0.671632	2.11697	-1.65626	0.36205	0.780668	False
ENSMUST00000225876	ENSMUSG00000114504	AC154681.1	14:17660260-18038090	lncRNA_annotated	0.352799	0.721833	-1.03282	0.3622	0.780741	False
ENSMUST00000132097	ENSMUSG00000085449	Gm15520	9:28994749-29963129	lncRNA_annotated	0.454035	0.847504	-0.900417	0.36265	0.78121	False
ENSMUST00000219416	ENSMUSG00000112089	AC153977.2	10:15600226-15780010	lncRNA_annotated	0.322536	0.894519	-1.47165	0.3634	0.781624	False
ENSMUST00000148807	ENSMUSG00000024845	Tmem134	19:4125933-4132305	lncRNA_annotated	1.80342	0.653	1.46558	0.36405	0.782321	False
ENSMUST00000200530	ENSMUSG00000106583	4930447N08Rik	3:122728946-122859374	lncRNA_annotated	0.304404	1.58561	-2.38098	0.3645	0.782888	False
ENSMUST00000212180	ENSMUSG00000110605	Gm32856	8:129263640-129282844	lncRNA_annotated	1.24928	1.84123	-0.559571	0.36495	0.783254	False
ENSMUST00000138573	ENSMUSG00000086546	Gm13709	2:73341505-73386572	lncRNA_annotated	0.388653	0.948664	-1.28741	0.36515	0.78339	False
ENSMUST00000164734	ENSMUSG00000091172	Gm17120	9:123634769-123851899	lncRNA_annotated	8.36725	4.02572	1.05551	0.3654	0.783669	False
ENSMUST00000187154	ENSMUSG00000100945	Gm29529	1:153653024-153700323	lncRNA_annotated	0.388696	0.885845	-1.18841	0.3657	0.783899	False
ENSMUST00000132564	ENSMUSG00000086480	Gm15287	13:111725516-111735124	lncRNA_annotated	2.83417	2.06142	0.459292	0.3659	0.783899	False
ENSMUST00000181440	ENSMUSG00000097163	BC051077	5:117312517-117315645	lncRNA_annotated	0.382688	0.550419	-0.524361	0.3663	0.784399	False
ENSMUST00000196283	ENSMUSG00000105402	Gm3716	5:64593856-64610700	lncRNA_annotated	0.499141	0.198348	1.33141	0.36635	0.784406	False
ENSMUST00000125681	ENSMUSG00000085526	Gm16083	1:130439026-130557075	lncRNA_annotated	0.258256	0.606996	-1.23289	0.367	0.784812	False
ENSMUST00000182819	ENSMUSG00000098234	Snhg6	1:9908637-9944118	lncRNA_annotated	4.53162	3.08327	0.555568	0.367	0.784812	False
ENSMUST00000190666	ENSMUSG00000100826	Snhg14	7:59228749-59324149	lncRNA_annotated	23.1279	30.3089	-0.390104	0.36685	0.784812	False
ENSMUST00000126470	ENSMUSG00000084890	A830036E02Rik	11:99415665-99423098	lncRNA_annotated	0.327883	0.95994	-1.54976	0.36735	0.784961	False
ENSMUST00000205274	ENSMUSG00000108414	Snhg1	19:8723474-8726443	lncRNA_annotated	0.591934	0.219749	1.42958	0.36765	0.785239	False
ENSMUST00000181225	ENSMUSG00000097616	1110019D14Rik	6:13871525-14044385	lncRNA_annotated	0.930644	1.2472	-0.422393	0.368	0.785388	False
LNC_000009	XLOC_000381	-	1:42792416-42800285	lncRNA_Novel	0.207575	0.549657	-1.4049	0.36805	0.785444	False
ENSMUST00000191898	ENSMUSG00000104411	Gm30340	3:17328693-17334425	lncRNA_annotated	0.40985	0.556177	-0.440446	0.36825	0.785771	False
ENSMUST00000145613	ENSMUSG00000087143	A830082K12Rik	13:78188972-78279391	lncRNA_annotated	0.636995	1.55692	-1.28934	0.36835	0.785935	False
LNC_000267	XLOC_022486	-	15:79995899-80032686	lncRNA_Novel	0.573721	1.64164	-1.51672	0.3685	0.786205	False
ENSMUST00000112103	ENSMUSG00000090399	Gm38399	1:135434579-135688105	lncRNA_annotated	1.59437	0.741595	1.10428	0.3692	0.78685	False
ENSMUST00000152569	ENSMUSG00000085335	Gm13684	2:83724396-83806916	lncRNA_annotated	1.11209	0.561645	0.985548	0.36945	0.786983	False
ENSMUST00000126009	ENSMUSG00000087381	Gm16008	4:156026163-156031622	lncRNA_annotated	1.70455	0.935869	0.865016	0.36975	0.787473	False
ENSMUST00000221461	ENSMUSG00000113440	AL714025.1	13:23441821-23445935	lncRNA_annotated	0.722236	0.564531	0.355418	0.3701	0.787769	False
LNC_000386	XLOC_027570	-	17:56609884-56613266	lncRNA_Novel	0.799245	1.09104	-0.44899	0.3707	0.788247	False
ENSMUST00000151434	ENSMUSG00000039563	2210406O10Rik	5:36454966-36464853	lncRNA_annotated	0.232308	0.894115	-1.94442	0.3717	0.789325	False
LNC_000768	XLOC_052462	-	6:47646704-47650425	lncRNA_Novel	0.147457	0.473575	-1.6833	0.37185	0.789395	False
ENSMUST00000214211	ENSMUSG00000111274	AC121793.1	9:89638071-89646002	lncRNA_annotated	0.242948	0.635433	-1.38709	0.37195	0.789414	False
ENSMUST00000197527	ENSMUSG00000045238	A730035I17Rik	5:98167197-98188991	lncRNA_annotated	0.15352	0.493168	-1.68365	0.3724	0.789914	False
ENSMUST00000148972	ENSMUSG00000085095	Gm15635	7:99657803-99711340	lncRNA_annotated	7.95479	2.96675	1.42294	0.37245	0.78992	False
ENSMUST00000155691	ENSMUSG00000085037	4933421O10Rik	4:33027141-33031323	lncRNA_annotated	1.90991	2.26609	-0.246705	0.37375	0.79108	False
ENSMUST00000211689	ENSMUSG00000110080	Gm6145	14:105621014-105643725	lncRNA_annotated	0.51477	0.97642	-0.923575	0.3741	0.791472	False
ENSMUST00000181774	ENSMUSG00000097350	4732491K20Rik	17:12318884-12327250	lncRNA_annotated	1.48669	1.83809	-0.306109	0.37415	0.791478	False
ENSMUST00000123517	ENSMUSG00000087138	Gm15545	7:44986899-44997579	lncRNA_annotated	0.909604	0.282931	1.68479	0.3742	0.791485	False
ENSMUST00000211418	ENSMUSG00000109998	Gm45437	7:45627487-45639093	lncRNA_annotated	0.277246	0.703519	-1.34342	0.3743	0.791509	False
ENSMUST00000224739	ENSMUSG00000051606	2010001K21Rik	13:47008323-47009037	lncRNA_annotated	1.29624	2.85877	-1.14106	0.3754	0.792682	False
LNC_000176	XLOC_016572	-	13:101170309-101180139	lncRNA_Novel	1.40573	0.610138	1.20411	0.37595	0.793389	False
ENSMUST00000225489	ENSMUSG00000071181	3830408C21Rik	13:107022552-107033521	lncRNA_annotated	0.688502	1.0337	-0.586278	0.3761	0.793407	False
ENSMUST00000161681	ENSMUSG00000089719	Gm15758	8:54629054-54887150	lncRNA_annotated	0.773443	1.87803	-1.27986	0.37625	0.793524	False
ENSMUST00000136557	ENSMUSG00000086121	Gm16068	19:47579677-47645246	lncRNA_annotated	0.728786	1.49319	-1.03483	0.37635	0.793559	False
ENSMUST00000152862	ENSMUSG00000087487	Ppp2r2cos	5:36868512-36955078	lncRNA_annotated	1.62453	2.8978	-0.834929	0.3763	0.793559	False
ENSMUST00000141809	ENSMUSG00000085385	Snhg17	2:158355306-158361580	lncRNA_annotated	1.38507	0.894539	0.630748	0.37705	0.794065	False
ENSMUST00000216859	ENSMUSG00000100807	Gm29521	9:101770371-101862447	lncRNA_annotated	4.62719	1.30933	1.82131	0.3778	0.794351	False
ENSMUST00000217323	ENSMUSG00000110767	AC134859.1	9:46532756-46533272	lncRNA_annotated	3.72432	9.32984	-1.32488	0.37775	0.794351	False
ENSMUST00000150782	ENSMUSG00000085779	Atcayos	10:81194690-81230833	lncRNA_annotated	0.575951	1.17288	-1.02604	0.37805	0.794485	False
ENSMUST00000198676	ENSMUSG00000106634	Gm43042	5:59569701-59574242	lncRNA_annotated	11.448	9.94925	0.202441	0.37835	0.794762	False
ENSMUST00000210738	ENSMUSG00000109857	Gm32817	16:13462545-13467237	lncRNA_annotated	0.568994	0.930216	-0.709152	0.379	0.795183	False
ENSMUST00000217707	ENSMUSG00000112713	AC122301.3	10:9976689-10207981	lncRNA_annotated	0.268639	0.61985	-1.20625	0.37895	0.795183	False
ENSMUST00000131498	ENSMUSG00000085996	A830012C17Rik	4:4133530-4188703	lncRNA_annotated	0.366539	0.692432	-0.917706	0.38025	0.796513	False
ENSMUST00000209894	ENSMUSG00000109896	Gm31409	9:91922663-91961118	lncRNA_annotated	0.970835	0.444004	1.12865	0.3805	0.796739	False
ENSMUST00000162577	ENSMUSG00000089842	Pitpnm2os2	5:124118689-124249760	lncRNA_annotated	0.558994	1.09385	-0.968515	0.38145	0.797145	False
ENSMUST00000181955	ENSMUSG00000074415	2610203C20Rik	9:41327259-41655483	lncRNA_annotated	6.61192	8.29756	-0.327619	0.38165	0.79731	False
ENSMUST00000211613	ENSMUSG00000109751	Gm45479	8:46739731-46847458	lncRNA_annotated	1.91092	0.921443	1.0523	0.382	0.797705	False
LNC_000410	XLOC_028624	-	17:43149381-43157803	lncRNA_Novel	0.280575	0.514077	-0.873602	0.3822	0.797814	False
ENSMUST00000128894	ENSMUSG00000086312	Gm15336	18:38676717-39389425	lncRNA_annotated	0.543516	0.29985	0.858082	0.38325	0.798667	False
ENSMUST00000171723	ENSMUSG00000090558	Gm17202	5:107392730-107435039	lncRNA_annotated	0.449738	0.926113	-1.0421	0.38415	0.799205	False
ENSMUST00000124786	ENSMUSG00000084758	Gm12798	4:101403080-101407856	lncRNA_annotated	2.03738	2.89208	-0.505394	0.3845	0.799686	False
ENSMUST00000177015	ENSMUSG00000093598	A730085K08Rik	9:122351607-122398801	lncRNA_annotated	2.32028	3.16481	-0.44782	0.385	0.800033	False
ENSMUST00000186923	ENSMUSG00000100252	Mir124-2hg	3:17789920-17800073	lncRNA_annotated	0.256327	0.603137	-1.2345	0.38545	0.800523	False
LNC_000068	XLOC_005625	-	10:85813512-85815190	lncRNA_Novel	0.379257	0.613688	-0.694329	0.38575	0.800656	False
ENSMUST00000186981	ENSMUSG00000100618	Gm29595	19:45300453-45311011	lncRNA_annotated	0.715555	2.60762	-1.8656	0.386	0.800893	False
ENSMUST00000150442	ENSMUSG00000086794	Gm11642	11:103723949-103724532	lncRNA_annotated	0.454345	1.07038	-1.23627	0.3863	0.800952	False
LNC_000400	XLOC_028012	-	17:18581726-18837040	lncRNA_Novel	0.933295	0.476723	0.969184	0.38655	0.801026	False
ENSMUST00000138427	ENSMUSG00000087563	Gm14205	2:158610766-158615748	lncRNA_annotated	25.8465	35.5515	-0.459945	0.38655	0.801026	False
ENSMUST00000181486	ENSMUSG00000097122	Gm26624	4:147132037-147457019	lncRNA_annotated	0.615007	0.435338	0.498466	0.3871	0.801424	False
ENSMUST00000154360	ENSMUSG00000084859	1700080N15Rik	2:4017743-4614043	lncRNA_annotated	1.10677	2.33277	-1.07569	0.3871	0.801424	False
LNC_000876	XLOC_063196	-	9:34485893-35036716	lncRNA_Novel	4.00795	4.67062	-0.220747	0.38715	0.801429	False
ENSMUST00000157828	ENSMUSG00000088453	Gm25706	17:80196157-80196404	lncRNA_annotated	4.32784	9.4216	-1.12233	0.3873	0.801547	False
ENSMUST00000127049	ENSMUSG00000085376	Gm14508	5:116009315-116024508	lncRNA_annotated	0.281343	0.645887	-1.19895	0.3877	0.801778	False
ENSMUST00000155674	ENSMUSG00000087445	Gm14286	2:157544265-157545469	lncRNA_annotated	0.953019	1.54861	-0.700397	0.388	0.802027	False
ENSMUST00000136472	ENSMUSG00000086034	Gm15201	X:162735077-162736613	lncRNA_annotated	0.383582	0.570274	-0.572119	0.38815	0.802027	False
ENSMUST00000159822	ENSMUSG00000089957	A830011K09Rik	6:138362917-138581968	lncRNA_annotated	0.236419	0.47259	-0.999243	0.3879	0.802027	False
ENSMUST00000132019	ENSMUSG00000086156	Gm15354	8:65618008-66471637	lncRNA_annotated	0.878323	0.432187	1.02309	0.3884	0.802065	False
LNC_000874	XLOC_062691	-	8:115566868-115571456	lncRNA_Novel	0.403471	0.527369	-0.386349	0.3898	0.803402	False
ENSMUST00000225867	ENSMUSG00000114218	AC159195.1	13:58806568-59133970	lncRNA_annotated	1.36686	2.56596	-0.90863	0.3912	0.803976	False
ENSMUST00000181220	ENSMUSG00000097613	Gm17597	15:81800790-81826861	lncRNA_annotated	0.667753	1.19297	-0.837167	0.39115	0.803976	False
ENSMUST00000157817	ENSMUSG00000088442	Gm23553	13:9093880-9174451	lncRNA_annotated	4.394	1.55923	1.4947	0.3937	0.806447	False
ENSMUST00000185189	ENSMUSG00000098912	1500004A13Rik	3:88782942-88832547	lncRNA_annotated	6.33001	9.33468	-0.560394	0.3938	0.806603	False
ENSMUST00000154030	ENSMUSG00000085385	Snhg17	2:158355306-158361580	lncRNA_annotated	0.992559	0.62043	0.677884	0.39485	0.807425	False
ENSMUST00000194068	ENSMUSG00000102828	Gm38182	18:36930183-37841873	lncRNA_annotated	1.21866	0.427048	1.51282	0.39505	0.807637	False
ENSMUST00000136447	ENSMUSG00000086877	A230072C01Rik	X:20951661-20986737	lncRNA_annotated	1.028	1.6539	-0.686034	0.3953	0.807907	False
ENSMUST00000128160	ENSMUSG00000085956	4930481B07Rik	3:95015624-95020138	lncRNA_annotated	0.949933	0.68926	0.462777	0.3954	0.807911	False
ENSMUST00000185281	ENSMUSG00000050334	C130071C03Rik	13:83721380-83872680	lncRNA_annotated	0.664328	1.55517	-1.22711	0.39575	0.808237	False
ENSMUST00000183238	ENSMUSG00000094002	Gm9866	12:27134079-27160633	lncRNA_annotated	2.67664	5.57637	-1.05891	0.3958	0.808237	False
ENSMUST00000140116	ENSMUSG00000087514	Gm16076	1:68032185-69108059	lncRNA_annotated	2.16584	4.08335	-0.914825	0.3967	0.808756	False
ENSMUST00000125355	ENSMUSG00000085745	Gm14372	7:144001927-144424494	lncRNA_annotated	0.752596	1.52042	-1.01452	0.3967	0.808756	False
ENSMUST00000123944	ENSMUSG00000086496	Gm14204	2:158595471-158610723	lncRNA_annotated	1.14288	1.42652	-0.319819	0.3969	0.808764	False
ENSMUST00000159950	ENSMUSG00000089743	Gm16226	5:99217425-99729062	lncRNA_annotated	0.372585	0.712164	-0.934639	0.39705	0.808824	False
ENSMUST00000197103	ENSMUSG00000105265	Sox2ot	3:34104437-34682619	lncRNA_annotated	0.26126	0.730658	-1.48371	0.3971	0.808877	False
ENSMUST00000198035	ENSMUSG00000106415	Gm42893	3:116562977-116630984	lncRNA_annotated	2.50475	1.58177	0.663126	0.398	0.809925	False
ENSMUST00000211533	ENSMUSG00000110357	A030001D20Rik	7:45627487-45639093	lncRNA_annotated	2.76805	3.6327	-0.392174	0.39805	0.809929	False
ENSMUST00000155323	ENSMUSG00000085316	D330050G23Rik	2:116900151-116912791	lncRNA_annotated	0.624933	0.240214	1.37938	0.3983	0.810339	False
ENSMUST00000181502	ENSMUSG00000097062	Gm17586	11:120633767-120635125	lncRNA_annotated	3.80744	3.04788	0.321015	0.39955	0.811851	False
ENSMUST00000129379	ENSMUSG00000085207	Gm11767	11:119935802-119942698	lncRNA_annotated	0.393616	0.943309	-1.26094	0.40025	0.812312	False
ENSMUST00000200034	ENSMUSG00000097392	D930016D06Rik	5:104525734-104554207	lncRNA_annotated	0.616624	1.40003	-1.18299	0.40055	0.812312	False
ENSMUST00000181052	ENSMUSG00000097723	Gm26848	17:6310546-6493180	lncRNA_annotated	3.60975	2.969	0.281922	0.4004	0.812312	False
ENSMUST00000203181	ENSMUSG00000107659	Gm44170	6:88503578-88518905	lncRNA_annotated	26.8912	16.9151	0.668821	0.40055	0.812312	False
ENSMUST00000126225	ENSMUSG00000086150	Bach2os	4:32238803-32586108	lncRNA_annotated	0.796292	0.324513	1.29502	0.40045	0.812312	False
ENSMUST00000132692	ENSMUSG00000087294	Gm13556	2:37776248-38287375	lncRNA_annotated	0.902524	0.465593	0.954897	0.4014	0.813006	False
ENSMUST00000160588	ENSMUSG00000089706	B230216N24Rik	1:97795113-98095632	lncRNA_annotated	0.705439	1.46493	-1.05424	0.40185	0.813476	False
ENSMUST00000151216	ENSMUSG00000086683	Gm12867	4:119108710-119138801	lncRNA_annotated	2.34227	1.11063	1.07653	0.40215	0.813838	False
ENSMUST00000181777	ENSMUSG00000097558	Gm26902	19:34473785-34481546	lncRNA_annotated	0.482763	0.167443	1.52765	0.40245	0.813955	False
ENSMUST00000140669	ENSMUSG00000085109	Gm15356	8:65618008-66471637	lncRNA_annotated	1.29705	0.45108	1.52377	0.4025	0.813984	False
ENSMUST00000197762	ENSMUSG00000106237	Gm8066	5:137483019-137540718	lncRNA_annotated	0.863095	0.352556	1.29167	0.40285	0.813984	False
ENSMUST00000173499	ENSMUSG00000092341	Malat1	19:5801915-5802671	lncRNA_annotated	815.575	910.474	-0.1588	0.40315	0.814147	False
ENSMUST00000180419	ENSMUSG00000096981	Gm16845	9:22055459-22086122	lncRNA_annotated	0.596687	0.278537	1.09911	0.40455	0.8157	False
ENSMUST00000180923	ENSMUSG00000097318	1700007L15Rik	16:33379854-33380727	lncRNA_annotated	1.20726	0.881061	0.45442	0.4061	0.817354	False
ENSMUST00000160351	ENSMUSG00000090033	Gm16243	13:95024453-95250336	lncRNA_annotated	0.336609	0.790635	-1.23194	0.40665	0.817534	False
ENSMUST00000211485	ENSMUSG00000109876	Gm45449	8:82863355-83091268	lncRNA_annotated	1.95253	3.72203	-0.930744	0.4068	0.817686	False
ENSMUST00000136110	ENSMUSG00000073155	1810058I24Rik	6:35252653-35263496	lncRNA_annotated	2.46895	1.23526	0.999082	0.40685	0.817738	False
ENSMUST00000205051	ENSMUSG00000097354	2310001H17Rik	6:129208411-129238725	lncRNA_annotated	0.580447	0.206914	1.48814	0.40725	0.818248	False
ENSMUST00000222922	ENSMUSG00000112967	AC166996.1	12:37817725-38634239	lncRNA_annotated	0.303996	0.526905	-0.793489	0.40725	0.818248	False
LNC_000456	XLOC_029339	-	18:25906791-26250735	lncRNA_Novel	0.197432	0.493561	-1.32187	0.40895	0.819851	False
LNC_000335	XLOC_024620	-	16:11066297-11134650	lncRNA_Novel	0.445125	0.872293	-0.970601	0.409	0.819853	False
ENSMUST00000159399	ENSMUSG00000053332	Gas5	1:160978645-161038539	lncRNA_annotated	2.06869	4.07278	-0.977297	0.40915	0.820105	False
ENSMUST00000206810	ENSMUSG00000108592	Gm38973	7:27649425-27651059	lncRNA_annotated	0.341836	0.551327	-0.689604	0.4094	0.820264	False
ENSMUST00000181563	ENSMUSG00000097649	Gm10561	1:55170158-55235622	lncRNA_annotated	1.53785	2.37355	-0.626134	0.4094	0.820264	False
ENSMUST00000186944	ENSMUSG00000022639	Dubr	16:50719293-50732773	lncRNA_annotated	1.56377	2.0881	-0.417161	0.40965	0.820583	False
ENSMUST00000148847	ENSMUSG00000010492	Uckl1os	2:181569148-181655660	lncRNA_annotated	0.208634	0.895398	-2.10155	0.4099	0.820583	False
LNC_000760	XLOC_052087	-	6:6749668-6771780	lncRNA_Novel	0.248176	0.509744	-1.03841	0.41035	0.820798	False
ENSMUST00000154116	ENSMUSG00000055833	1700034H15Rik	1:191890230-191913247	lncRNA_annotated	0.336345	0.642884	-0.934614	0.41125	0.82162	False
ENSMUST00000160152	ENSMUSG00000053332	Gas5	1:160978645-161038539	lncRNA_annotated	1.04401	0.443369	1.23556	0.41225	0.822787	False
ENSMUST00000143287	ENSMUSG00000086288	Gm15265	3:94974730-95015448	lncRNA_annotated	2.64761	1.45607	0.862612	0.41265	0.823048	False
ENSMUST00000176881	ENSMUSG00000093511	Gm20680	15:100575317-100599984	lncRNA_annotated	1.37418	2.44107	-0.828945	0.41275	0.823149	False
ENSMUST00000151217	ENSMUSG00000085151	1110018N20Rik	2:167095968-167240604	lncRNA_annotated	0.709392	1.52943	-1.10834	0.41315	0.82341	False
ENSMUST00000191885	ENSMUSG00000104206	Gm32250	1:194938818-195092249	lncRNA_annotated	5.38552	9.56919	-0.829311	0.4138	0.824021	False
ENSMUST00000136503	ENSMUSG00000054556	Gm4876	6:17065148-17171833	lncRNA_annotated	1.05955	0.448893	1.23901	0.4141	0.824082	False
ENSMUST00000138943	ENSMUSG00000087396	4933407K13Rik	X:75706931-75764699	lncRNA_annotated	0.471092	0.323223	0.543478	0.41475	0.824411	False
ENSMUST00000166636	ENSMUSG00000021268	Meg3	12:109541004-109571723	lncRNA_annotated	4.24529	7.26517	-0.775135	0.4156	0.824821	False
ENSMUST00000177248	ENSMUSG00000093483	AA465934	11:83291698-83294632	lncRNA_annotated	3.76398	2.30661	0.706485	0.41655	0.825977	False
ENSMUST00000136378	ENSMUSG00000074578	Zfas1	2:167035792-167065862	lncRNA_annotated	3.35628	1.92567	0.801501	0.41645	0.825977	False
ENSMUST00000122839	ENSMUSG00000087623	Gm12404	4:41517690-41569537	lncRNA_annotated	0.73105	1.35422	-0.889419	0.41665	0.826027	False
ENSMUST00000192053	ENSMUSG00000104208	Gm37401	9:108302957-108338273	lncRNA_annotated	202.455	130.278	0.636003	0.41695	0.826281	False
ENSMUST00000182590	ENSMUSG00000098024	Gm27003	2:126627441-126683805	lncRNA_annotated	0.457548	0.895768	-0.969202	0.4185	0.827401	False
ENSMUST00000178904	ENSMUSG00000094707	A830019P07Rik	19:35835220-35924578	lncRNA_annotated	0.590028	0.781103	-0.404729	0.41875	0.827605	False
ENSMUST00000208885	ENSMUSG00000109455	Gm44710	7:28376783-28392708	lncRNA_annotated	0.578601	0.258264	1.16372	0.41895	0.827707	False
ENSMUST00000162348	ENSMUSG00000089729	Gm16552	5:121711608-121814950	lncRNA_annotated	0.448916	0.824386	-0.876877	0.41935	0.827921	False
ENSMUST00000181809	ENSMUSG00000097532	Gm4349	3:95427670-95431087	lncRNA_annotated	0.809039	1.0013	-0.307596	0.41935	0.827921	False
ENSMUST00000182789	ENSMUSG00000097967	Gm27002	9:114978568-115232225	lncRNA_annotated	0.529891	1.15219	-1.12061	0.4195	0.827921	False
ENSMUST00000180958	ENSMUSG00000097204	Gm17690	3:96162003-96177564	lncRNA_annotated	1.38606	0.886634	0.644581	0.4202	0.828472	False
ENSMUST00000138207	ENSMUSG00000085337	Gm15964	16:91611467-91646952	lncRNA_annotated	0.65836	0.303138	1.1189	0.42205	0.82896	False
ENSMUST00000222671	ENSMUSG00000113425	AC159813.1	12:73355080-73361997	lncRNA_annotated	0.667882	0.856236	-0.358414	0.4229	0.82966	False
ENSMUST00000161924	ENSMUSG00000089711	Gm16240	10:76262735-76345291	lncRNA_annotated	0.486835	0.902324	-0.890212	0.4235	0.829965	False
ENSMUST00000125071	ENSMUSG00000084911	Gm16185	9:97074960-97111157	lncRNA_annotated	5.25784	6.90856	-0.393916	0.4236	0.829968	False
ENSMUST00000193245	ENSMUSG00000103613	Gm34882	1:185204116-185329396	lncRNA_annotated	0.279562	0.508343	-0.862635	0.424	0.830219	False
ENSMUST00000213492	ENSMUSG00000111068	AC124778.1	9:122686798-122714333	lncRNA_annotated	0.334071	0.578192	-0.791392	0.42405	0.830269	False
ENSMUST00000134920	ENSMUSG00000087435	Gm16323	2:30392253-30415813	lncRNA_annotated	1.95892	3.75378	-0.938287	0.4242	0.830369	False
ENSMUST00000129578	ENSMUSG00000085953	Gm15496	3:31202857-31316891	lncRNA_annotated	0.279425	0.483225	-0.790234	0.4249	0.830965	False
ENSMUST00000180594	ENSMUSG00000097626	4921504A21Rik	5:19202367-19226555	lncRNA_annotated	0.533486	0.717506	-0.427539	0.42545	0.831413	False
ENSMUST00000181582	ENSMUSG00000097601	Gm26660	14:25257522-25666743	lncRNA_annotated	0.496006	0.910406	-0.876151	0.42565	0.831561	False
ENSMUST00000183374	ENSMUSG00000098912	1500004A13Rik	3:88782942-88832547	lncRNA_annotated	0.37531	0.749313	-0.997484	0.42625	0.831815	False
ENSMUST00000123348	ENSMUSG00000085837	Kcnmb4os2	10:116417860-116475319	lncRNA_annotated	0.980719	2.09476	-1.09488	0.4265	0.832013	False
ENSMUST00000160659	ENSMUSG00000089767	4930556I23Rik	1:37611676-37720085	lncRNA_annotated	0.599412	1.17737	-0.973947	0.4273	0.832463	False
ENSMUST00000156477	ENSMUSG00000086552	Dlx4os	11:95140446-95159047	lncRNA_annotated	1.06195	0.686633	0.629105	0.42725	0.832463	False
ENSMUST00000153130	ENSMUSG00000087484	2900089D17Rik	5:144241776-144358112	lncRNA_annotated	0.48657	0.238393	1.02931	0.42735	0.832463	False
ENSMUST00000172972	ENSMUSG00000092268	Gm20540	17:49427937-49455435	lncRNA_annotated	0.919591	0.416153	1.14388	0.42795	0.83291	False
ENSMUST00000197674	ENSMUSG00000105271	Gm42875	5:128757790-128953486	lncRNA_annotated	0.426125	0.810912	-0.928271	0.42795	0.83291	False
LNC_000077	XLOC_006077	-	10:126094346-126138327	lncRNA_Novel	0.321202	1.08727	-1.75915	0.428	0.83291	False
LNC_000942	XLOC_070566	-	Y:90718815-90734692	lncRNA_Novel	3.80655	2.3915	0.670572	0.42835	0.833108	False
ENSMUST00000143877	ENSMUSG00000086915	Gm16365	10:39595858-39732007	lncRNA_annotated	0.663865	0.324943	1.0307	0.42835	0.833108	False
ENSMUST00000142286	ENSMUSG00000087202	Gm15813	13:42680622-43138526	lncRNA_annotated	1.05499	1.83296	-0.796941	0.4292	0.834037	False
ENSMUST00000125191	ENSMUSG00000029386	Tctn2	5:124598748-124627738	lncRNA_annotated	0.304923	0.684632	-1.16688	0.43	0.834675	False
ENSMUST00000070956	ENSMUSG00000056687	Gm11696	11:109354777-109401369	lncRNA_annotated	1.0325	0.588639	0.810688	0.43025	0.834871	False
ENSMUST00000210417	ENSMUSG00000110248	Gm45615	7:114046781-114117781	lncRNA_annotated	0.440145	0.905081	-1.04007	0.4304	0.834921	False
LNC_000866	XLOC_062074	-	8:69544471-69546032	lncRNA_Novel	1.12499	0.785225	0.51874	0.4308	0.835119	False
ENSMUST00000139185	ENSMUSG00000086212	Mkln1os	6:31356742-31516811	lncRNA_annotated	0.646503	1.19798	-0.889877	0.43115	0.83546	False
LNC_000781	XLOC_054001	-	7:5007058-5060785	lncRNA_Novel	1.04391	2.12265	-1.02387	0.4313	0.835606	False
ENSMUST00000219444	ENSMUSG00000112117	RMST_1	10:92071036-92165170	lncRNA_annotated	1.41776	1.85797	-0.390116	0.43175	0.835997	False
ENSMUST00000160117	ENSMUSG00000089707	Slain1os	14:103650227-103704907	lncRNA_annotated	0.673576	1.43811	-1.09426	0.4325	0.836581	False
ENSMUST00000177141	ENSMUSG00000093528	Nrg3os	14:38368951-39473088	lncRNA_annotated	1.18413	2.48619	-1.07012	0.43255	0.83663	False
ENSMUST00000225295	ENSMUSG00000114704	AC158521.1	14:28904942-29721864	lncRNA_annotated	0.349784	0.632732	-0.855129	0.43305	0.837115	False
ENSMUST00000135825	ENSMUSG00000078700	D030028A08Rik	11:96944164-96982959	lncRNA_annotated	2.02425	2.59154	-0.35642	0.4331	0.837116	False
ENSMUST00000154194	ENSMUSG00000085614	1700123M08Rik	4:11966564-11994280	lncRNA_annotated	1.0028	1.89264	-0.91637	0.43385	0.837891	False
ENSMUST00000181770	ENSMUSG00000097834	Gm26911	6:101059170-101377897	lncRNA_annotated	0.498839	1.34303	-1.42884	0.4344	0.838231	False
ENSMUST00000181389	ENSMUSG00000087381	Gm16008	4:156022007-156023824	lncRNA_annotated	1.68059	1.08141	0.636055	0.4344	0.838231	False
ENSMUST00000181034	ENSMUSG00000097093	C330013E15Rik	15:100614139-100615110	lncRNA_annotated	1.13777	0.848845	0.42264	0.43495	0.838907	False
ENSMUST00000138170	ENSMUSG00000054556	Gm4876	6:17065148-17171833	lncRNA_annotated	3.52058	1.49206	1.23851	0.43515	0.838908	False
ENSMUST00000172202	ENSMUSG00000091021	Gm17300	4:132331918-132353686	lncRNA_annotated	3.65586	2.73658	0.417835	0.43575	0.839439	False
ENSMUST00000141256	ENSMUSG00000075265	Tnk2os	16:32643873-32683493	lncRNA_annotated	0.705862	1.19802	-0.763193	0.43585	0.839487	False
ENSMUST00000164616	ENSMUSG00000091438	Gm17088	6:134035699-134270158	lncRNA_annotated	0.946673	0.51531	0.877425	0.4366	0.840354	False
ENSMUST00000177136	ENSMUSG00000060424	Pantr1	1:42590781-42694825	lncRNA_annotated	0.369143	0.907183	-1.29721	0.43685	0.84045	False
ENSMUST00000181811	ENSMUSG00000097347	Gm17275	1:180800831-180816859	lncRNA_annotated	35.2485	30.0891	0.22832	0.4375	0.841219	False
ENSMUST00000126902	ENSMUSG00000086433	Rsf1os1	7:97579896-97692778	lncRNA_annotated	0.744981	1.86895	-1.32695	0.43825	0.841746	False
ENSMUST00000186472	ENSMUSG00000100680	1810044D09Rik	6:91440986-91441755	lncRNA_annotated	3.17725	2.37451	0.420145	0.4391	0.842513	False
ENSMUST00000195446	ENSMUSG00000074664	A830092H15Rik	3:25426214-26333377	lncRNA_annotated	1.07678	1.89912	-0.818604	0.44035	0.843851	False
ENSMUST00000213002	ENSMUSG00000110530	Gm35934	8:18846276-18902316	lncRNA_annotated	2.08663	3.4057	-0.706776	0.44025	0.843851	False
ENSMUST00000180842	ENSMUSG00000097781	9330136K24Rik	17:21528193-21535878	lncRNA_annotated	0.455514	0.597409	-0.391223	0.44085	0.844328	False
ENSMUST00000186444	ENSMUSG00000100594	2810414N06Rik	1:151748948-151755018	lncRNA_annotated	0.357354	0.475422	-0.411856	0.4411	0.84447	False
ENSMUST00000135116	ENSMUSG00000085440	Sorbs2os	8:45507787-45827906	lncRNA_annotated	1.95176	4.54316	-1.21892	0.4413	0.844661	False
ENSMUST00000149950	ENSMUSG00000086434	Gm15200	10:42583834-42702459	lncRNA_annotated	0.824368	0.379596	1.11882	0.44185	0.845039	False
ENSMUST00000219268	ENSMUSG00000112404	AC159282.1	12:5874913-5984958	lncRNA_annotated	0.1981	0.479052	-1.27396	0.4423	0.845225	False
ENSMUST00000181227	ENSMUSG00000097224	Gm26716	4:130792536-130826319	lncRNA_annotated	18.9896	11.4337	0.731926	0.44225	0.845225	False
LNC_000692	XLOC_047208	-	5:115333238-115341178	lncRNA_Novel	1.66643	1.30218	0.355833	0.44265	0.845272	False
ENSMUST00000152250	ENSMUSG00000085709	Gm14211	2:135659710-136014593	lncRNA_annotated	0.315518	0.845307	-1.42176	0.44295	0.845652	False
ENSMUST00000180913	ENSMUSG00000097067	Gm26743	2:67677030-67687282	lncRNA_annotated	0.61165	0.796411	-0.380807	0.44355	0.846365	False
ENSMUST00000128458	ENSMUSG00000021268	Meg3	12:109541004-109571723	lncRNA_annotated	25.4069	52.3547	-1.0431	0.44415	0.846741	False
ENSMUST00000180623	ENSMUSG00000097615	Gm2061	1:185447115-185468762	lncRNA_annotated	0.352192	0.731352	-1.0542	0.44485	0.847259	False
ENSMUST00000153675	ENSMUSG00000085975	Gm13572	2:59899362-60125819	lncRNA_annotated	0.546752	0.277614	0.977808	0.4456	0.847677	False
ENSMUST00000179908	ENSMUSG00000079179	Rab10os	12:3235503-3309969	lncRNA_annotated	1.3996	2.39726	-0.776377	0.44705	0.848852	False
ENSMUST00000128914	ENSMUSG00000085881	Gm15912	13:74008151-74009354	lncRNA_annotated	1.02084	1.45402	-0.51029	0.447	0.848852	False
ENSMUST00000207512	ENSMUSG00000109341	Gm30873	7:84246277-84410176	lncRNA_annotated	1.10599	1.91504	-0.79203	0.44725	0.848894	False
ENSMUST00000181808	ENSMUSG00000097545	Mir124a-1hg	14:64588050-64593961	lncRNA_annotated	21.3888	30.4006	-0.507246	0.44745	0.848988	False
ENSMUST00000155900	ENSMUSG00000085499	Gm15713	16:42907644-43642602	lncRNA_annotated	1.05456	0.655675	0.685585	0.4477	0.849175	False
ENSMUST00000180696	ENSMUSG00000097452	Gm2824	15:24981619-25027358	lncRNA_annotated	0.280593	0.683598	-1.28467	0.4478	0.849269	False
LNC_000816	XLOC_058142	-	7:60257684-60742748	lncRNA_Novel	0.292232	0.494297	-0.758263	0.4479	0.849315	False
LNC_000355	XLOC_026016	-	16:44718031-44724246	lncRNA_Novel	0.706808	0.932355	-0.399562	0.44805	0.849455	False
ENSMUST00000195326	ENSMUSG00000102136	Gm37107	2:4017743-4614043	lncRNA_annotated	1.49733	2.82152	-0.914083	0.45005	0.85104	False
ENSMUST00000208342	ENSMUSG00000063623	C230062I16Rik	7:29956339-29965289	lncRNA_annotated	0.377361	0.634478	-0.749626	0.4502	0.851132	False
ENSMUST00000214323	ENSMUSG00000110754	AC158620.1	10:20148470-20286626	lncRNA_annotated	0.397251	0.717922	-0.853775	0.45105	0.851823	False
ENSMUST00000150801	ENSMUSG00000073274	Gm14636	X:19156980-19167241	lncRNA_annotated	0.95675	1.18993	-0.314657	0.4522	0.852803	False
ENSMUST00000199589	ENSMUSG00000104764	Gm43066	3:103575230-103646068	lncRNA_annotated	0.421464	0.827684	-0.973672	0.45245	0.853178	False
ENSMUST00000147425	ENSMUSG00000085438	1700020I14Rik	2:119594296-119607502	lncRNA_annotated	10.0033	17.9575	-0.844115	0.4539	0.854523	False
LNC_000067	XLOC_005406	-	10:77418369-77435207	lncRNA_Novel	0.347863	0.573043	-0.720124	0.45455	0.854885	False
LNC_000266	XLOC_022486	-	15:79995899-80032686	lncRNA_Novel	0.305554	0.714478	-1.22546	0.4548	0.855068	False
LNC_000407	XLOC_028314	-	17:30622440-30875264	lncRNA_Novel	0.229254	0.61668	-1.42758	0.4558	0.85575	False
ENSMUST00000222173	ENSMUSG00000113694	AC147241.1	12:70244532-70347614	lncRNA_annotated	0.355409	0.639213	-0.846818	0.45615	0.856074	False
ENSMUST00000210072	ENSMUSG00000110148	5830408C22Rik	8:25039143-25109571	lncRNA_annotated	0.724148	0.399221	0.859096	0.45645	0.856302	False
ENSMUST00000123891	ENSMUSG00000085417	Gm13919	2:101950202-102186385	lncRNA_annotated	1.10423	0.583006	0.921458	0.4569	0.856714	False
ENSMUST00000181132	ENSMUSG00000097484	Gm26807	6:39873270-40255075	lncRNA_annotated	0.279192	0.574876	-1.04199	0.45685	0.856714	False
ENSMUST00000153898	ENSMUSG00000084764	Grip1os2	10:119453829-120112987	lncRNA_annotated	0.580328	1.0876	-0.90621	0.4574	0.857319	False
ENSMUST00000182232	ENSMUSG00000097195	Snhg5	9:88521049-88522929	lncRNA_annotated	0.61565	0.234756	1.39095	0.4576	0.857547	False
ENSMUST00000135936	ENSMUSG00000086297	Gm15632	15:4021685-4155344	lncRNA_annotated	3.24207	9.33987	-1.52649	0.4581	0.85777	False
ENSMUST00000181418	ENSMUSG00000097392	D930016D06Rik	5:104525734-104554207	lncRNA_annotated	0.75265	1.22849	-0.706836	0.45845	0.858139	False
ENSMUST00000130639	ENSMUSG00000087478	4930506C21Rik	17:8282903-8311080	lncRNA_annotated	0.525388	0.912258	-0.796061	0.4597	0.859087	False
ENSMUST00000123462	ENSMUSG00000086877	A230072C01Rik	X:20951661-20986737	lncRNA_annotated	0.851785	1.48248	-0.799453	0.4599	0.859123	False
ENSMUST00000126596	ENSMUSG00000087627	A230059L01Rik	1:146419435-146902472	lncRNA_annotated	0.281071	0.557188	-0.987231	0.46005	0.859123	False
ENSMUST00000128176	ENSMUSG00000085566	A730017L22Rik	2:130706199-130906406	lncRNA_annotated	1.14399	2.66167	-1.21826	0.46105	0.860178	False
ENSMUST00000162890	ENSMUSG00000089889	0610040B10Rik	5:143316488-143332704	lncRNA_annotated	2.34809	1.13366	1.0505	0.46115	0.860223	False
LNC_000535	XLOC_034199	-	2:129025072-129048172	lncRNA_Novel	0.476531	1.08222	-1.18335	0.4615	0.860683	False
ENSMUST00000204957	ENSMUSG00000108297	Gm44167	6:113743830-114052265	lncRNA_annotated	2.12356	3.42182	-0.688277	0.4618	0.86091	False
ENSMUST00000180598	ENSMUSG00000097316	Gm10516	1:192098545-192151026	lncRNA_annotated	0.829459	1.27276	-0.617714	0.46275	0.861678	False
ENSMUST00000140415	ENSMUSG00000086363	A330102I10Rik	13:29014398-29040336	lncRNA_annotated	1.05255	1.58238	-0.588214	0.46285	0.861718	False
ENSMUST00000196851	ENSMUSG00000105565	Gm43566	5:23434440-23684617	lncRNA_annotated	1.05212	1.69393	-0.687071	0.46405	0.862665	False
ENSMUST00000212638	ENSMUSG00000097520	4930488L21Rik	8:93750146-93969388	lncRNA_annotated	1.8002	3.06101	-0.765855	0.46405	0.862665	False
ENSMUST00000160177	ENSMUSG00000090069	E430024P14Rik	17:7881105-7979824	lncRNA_annotated	0.677698	1.1608	-0.776408	0.4646	0.863162	False
ENSMUST00000138767	ENSMUSG00000087670	9530036M11Rik	6:54039572-54566489	lncRNA_annotated	0.912496	0.544898	0.743833	0.46535	0.863599	False
ENSMUST00000174079	ENSMUSG00000092371	Gm20511	11:103171106-103198901	lncRNA_annotated	0.719255	1.29191	-0.844929	0.4653	0.863599	False
ENSMUST00000134705	ENSMUSG00000087143	A830082K12Rik	13:78188972-78279391	lncRNA_annotated	0.981149	1.81944	-0.890953	0.46535	0.863599	False
LNC_000824	XLOC_058244	-	7:60762434-60770163	lncRNA_Novel	0.0386698	0.823192	-4.41195	0.466	0.863941	False
ENSMUST00000180630	ENSMUSG00000097296	Gm26532	8:84208919-84209609	lncRNA_annotated	0.983173	0.644715	0.608785	0.46625	0.863984	False
ENSMUST00000189499	ENSMUSG00000101126	Gm10538	1:132564689-132741797	lncRNA_annotated	1.07505	1.74369	-0.697738	0.4668	0.864383	False
ENSMUST00000189909	ENSMUSG00000074578	Zfas1	2:167035792-167065862	lncRNA_annotated	44.0557	11.7056	1.91213	0.4675	0.864769	False
ENSMUST00000184346	ENSMUSG00000098284	A330093E20Rik	18:45269004-45896509	lncRNA_annotated	1.89285	3.58222	-0.920296	0.46725	0.864769	False
ENSMUST00000219480	ENSMUSG00000112549	AC115785.1	12:54091429-54106885	lncRNA_annotated	0.461471	0.608613	-0.399283	0.46815	0.865168	False
ENSMUST00000181612	ENSMUSG00000097787	2700046G09Rik	19:32389215-32391184	lncRNA_annotated	1.13002	1.39601	-0.304951	0.46895	0.865739	False
ENSMUST00000186216	ENSMUSG00000101872	Gm29237	11:30099394-30280491	lncRNA_annotated	2.60737	4.37429	-0.74645	0.4691	0.865876	False
ENSMUST00000181928	ENSMUSG00000097048	1600020E01Rik	6:86524491-86564449	lncRNA_annotated	1.26959	0.426654	1.57323	0.4693	0.866002	False
ENSMUST00000141752	ENSMUSG00000085638	Gm15521	9:28994749-29963129	lncRNA_annotated	1.04465	1.76102	-0.753399	0.4698	0.866217	False
ENSMUST00000181425	ENSMUSG00000096926	Gm26823	18:31804056-31908987	lncRNA_annotated	2.25977	3.30673	-0.549228	0.47	0.866348	False
ENSMUST00000211086	ENSMUSG00000110316	Gm45311	7:46443153-46639807	lncRNA_annotated	2.63117	4.17652	-0.666598	0.46995	0.866348	False
ENSMUST00000142322	ENSMUSG00000087055	Gm11948	11:3344255-3409174	lncRNA_annotated	1.73756	0.97533	0.833103	0.4702	0.866474	False
ENSMUST00000218733	ENSMUSG00000111950	AC101677.2	10:26695573-26742860	lncRNA_annotated	0.339218	0.502381	-0.566569	0.4702	0.866474	False
ENSMUST00000181159	ENSMUSG00000097248	Gm2694	8:87472811-87525554	lncRNA_annotated	0.918802	0.319728	1.52291	0.47045	0.86651	False
ENSMUST00000182106	ENSMUSG00000098233	Gm26954	5:14514917-14863459	lncRNA_annotated	33.1516	66.3907	-1.0019	0.4705	0.86651	False
ENSMUST00000211208	ENSMUSG00000096974	Gm26881	4:43032413-43053254	lncRNA_annotated	0.667381	1.54734	-1.2132	0.4705	0.86651	False
ENSMUST00000202771	ENSMUSG00000097610	A930012L18Rik	18:44425059-44812182	lncRNA_annotated	0.248083	0.525341	-1.08243	0.4706	0.866599	False
ENSMUST00000124914	ENSMUSG00000087336	Gm15860	5:123334331-123344437	lncRNA_annotated	0.919083	1.38775	-0.594485	0.4709	0.866819	False
ENSMUST00000220316	ENSMUSG00000112830	AC108401.4	12:80167546-80260557	lncRNA_annotated	1.72626	3.40523	-0.980107	0.47075	0.866819	False
ENSMUST00000204883	ENSMUSG00000107937	Gm44200	6:113604771-113616951	lncRNA_annotated	0.505926	0.871822	-0.785106	0.4709	0.866819	False
ENSMUST00000158144	ENSMUSG00000088769	Gm22637	14:45458791-45530118	lncRNA_annotated	3.4404	7.52912	-1.1299	0.4708	0.866819	False
ENSMUST00000115107	ENSMUSG00000044471	Lncpint	6:31093558-31218474	lncRNA_annotated	4.20792	5.1173	-0.282275	0.4716	0.867532	False
ENSMUST00000204857	ENSMUSG00000107563	4930587E11Rik	6:102163303-102573101	lncRNA_annotated	0.517046	0.946832	-0.872817	0.4722	0.867923	False
ENSMUST00000180749	ENSMUSG00000097836	Gm26903	9:75775363-76136350	lncRNA_annotated	1.02127	0.669597	0.608996	0.47265	0.867991	False
LNC_000489	XLOC_030323	-	18:24709444-25169007	lncRNA_Novel	0.852902	1.51682	-0.830596	0.4726	0.867991	False
ENSMUST00000153344	ENSMUSG00000092483	Gm20421	4:154960769-154962371	lncRNA_annotated	0.382679	0.859605	-1.16754	0.4733	0.868511	False
ENSMUST00000181385	ENSMUSG00000097433	Gm26781	1:136259406-136346104	lncRNA_annotated	1.05794	1.71899	-0.700304	0.474	0.868767	False
ENSMUST00000177278	ENSMUSG00000093559	Gm20705	6:98925337-99521162	lncRNA_annotated	0.789745	1.35812	-0.782149	0.47435	0.869077	False
LNC_000790	XLOC_055304	-	7:74623116-74640489	lncRNA_Novel	0.36591	0.505356	-0.465813	0.4749	0.869516	False
ENSMUST00000162958	ENSMUSG00000090024	Gm16350	8:14911662-15001085	lncRNA_annotated	0.697301	0.346228	1.01006	0.475	0.869545	False
ENSMUST00000201653	ENSMUSG00000029447	Cct6a	5:129765557-129846371	lncRNA_annotated	0.720329	1.30119	-0.853107	0.4751	0.869545	False
ENSMUST00000188602	ENSMUSG00000084799	Ino80dos	1:63047800-63180486	lncRNA_annotated	0.327078	0.584464	-0.837479	0.4761	0.870291	False
ENSMUST00000192259	ENSMUSG00000104283	Gm37459	3:32939313-33143082	lncRNA_annotated	0.616801	1.07025	-0.795075	0.47675	0.870949	False
ENSMUST00000222417	ENSMUSG00000112959	AC159104.1	13:51378135-51422797	lncRNA_annotated	0.448405	0.949949	-1.08305	0.4769	0.870949	False
ENSMUST00000194567	ENSMUSG00000104016	Gm37362	1:160978645-161038539	lncRNA_annotated	0.39064	0.725472	-0.89308	0.47695	0.870993	False
ENSMUST00000225363	ENSMUSG00000114937	AC121801.1	14:20348161-20383491	lncRNA_annotated	1.07377	1.6639	-0.631881	0.47715	0.871023	False
LNC_000652	XLOC_043700	-	4:19575161-19708993	lncRNA_Novel	1.68262	2.83764	-0.75398	0.47705	0.871023	False
ENSMUST00000211427	ENSMUSG00000109854	Gm45345	8:64739674-64850017	lncRNA_annotated	0.436576	0.788435	-0.85276	0.4775	0.87124	False
ENSMUST00000149348	ENSMUSG00000085181	Gm12709	4:102760134-103005594	lncRNA_annotated	0.66046	1.08284	-0.71328	0.47765	0.871372	False
ENSMUST00000180810	ENSMUSG00000097837	Gm26794	2:55433513-55598145	lncRNA_annotated	0.602538	1.15096	-0.933719	0.4785	0.872013	False
ENSMUST00000155610	ENSMUSG00000086602	Gm15609	15:89499622-89560261	lncRNA_annotated	1.48892	2.81601	-0.919381	0.47825	0.872013	False
ENSMUST00000127041	ENSMUSG00000104861	3110039M20Rik	12:49382882-49407360	lncRNA_annotated	2.14339	4.44749	-1.0531	0.4784	0.872013	False
ENSMUST00000221869	ENSMUSG00000112964	CT009718.1	13:74434780-74463429	lncRNA_annotated	0.205389	0.618032	-1.58932	0.47845	0.872013	False
ENSMUST00000197172	ENSMUSG00000096935	1700113A16Rik	3:88142371-88177785	lncRNA_annotated	2.67147	4.36091	-0.706994	0.4791	0.872383	False
ENSMUST00000123700	ENSMUSG00000084796	Mir142hg	11:87755576-87757270	lncRNA_annotated	4.37635	0.745946	2.55258	0.47935	0.872383	False
ENSMUST00000188485	ENSMUSG00000099876	Gm29650	Y:1048392-1049134	lncRNA_annotated	0.890939	1.22946	-0.464624	0.4794	0.872383	False
ENSMUST00000218673	ENSMUSG00000112153	AC132465.3	10:89873508-90973300	lncRNA_annotated	1.8363	3.37859	-0.879618	0.4795	0.872427	False
ENSMUST00000152538	ENSMUSG00000086675	Plxna4os2	6:32144267-32588192	lncRNA_annotated	1.27596	2.15654	-0.757137	0.47975	0.872595	False
ENSMUST00000159488	ENSMUSG00000089757	Gm16334	4:152390741-152477871	lncRNA_annotated	0.279188	0.496296	-0.829964	0.47995	0.872672	False
ENSMUST00000217874	ENSMUSG00000112639	AC134329.1	10:127070374-127074796	lncRNA_annotated	1.48867	3.26284	-1.1321	0.48005	0.872672	False
ENSMUST00000197198	ENSMUSG00000104574	Gm42836	3:122419777-122530191	lncRNA_annotated	1.93088	0.914338	1.07846	0.4804	0.873025	False
ENSMUST00000194514	ENSMUSG00000102362	4930509J09Rik	3:73066315-73594830	lncRNA_annotated	0.22841	0.533891	-1.22492	0.4816	0.873172	False
LNC_000378	XLOC_026860	-	17:21650822-21656920	lncRNA_Novel	1.42466	2.05996	-0.531999	0.4808	0.873172	False
ENSMUST00000188747	ENSMUSG00000101335	Gm28229	9:88441499-88443652	lncRNA_annotated	1.67198	1.97728	-0.241965	0.4809	0.873172	False
ENSMUST00000210677	ENSMUSG00000109590	Gm32710	9:9660890-10907818	lncRNA_annotated	2.61132	5.69405	-1.12468	0.48245	0.87372	False
ENSMUST00000130264	ENSMUSG00000087620	5330434G04Rik	X:105348281-105391776	lncRNA_annotated	0.38223	0.757387	-0.986588	0.48255	0.87372	False
ENSMUST00000143893	ENSMUSG00000074346	Kcnd3os	3:105441594-105451727	lncRNA_annotated	0.601894	0.88924	-0.563064	0.4825	0.87372	False
ENSMUST00000160657	ENSMUSG00000015451	C4a	17:34809091-34823464	lncRNA_annotated	0.694923	0.261607	1.40945	0.48305	0.874108	False
LNC_000213	XLOC_019879	-	14:105589111-105594788	lncRNA_Novel	0.476495	0.191557	1.31468	0.4838	0.874361	False
ENSMUST00000156994	ENSMUSG00000087302	Sox5os1	6:143828424-144209568	lncRNA_annotated	0.685393	1.2508	-0.867845	0.4837	0.874361	False
ENSMUST00000137239	ENSMUSG00000044125	9530080O11Rik	4:95959714-96025413	lncRNA_annotated	0.385541	0.69254	-0.845013	0.4841	0.874361	False
ENSMUST00000152600	ENSMUSG00000084899	Gm15344	10:86690839-86705509	lncRNA_annotated	1.96124	1.05389	0.896042	0.48355	0.874361	False
ENSMUST00000181882	ENSMUSG00000097858	9530052C20Rik	3:142882494-142892921	lncRNA_annotated	0.360914	0.500092	-0.470538	0.4844	0.874476	False
ENSMUST00000183413	ENSMUSG00000099016	Gm27227	9:80165030-80311729	lncRNA_annotated	0.601877	0.971491	-0.690732	0.4846	0.874512	False
ENSMUST00000180733	ENSMUSG00000097191	5730422E09Rik	5:149046701-149215434	lncRNA_annotated	0.298022	0.498683	-0.742706	0.48455	0.874512	False
ENSMUST00000155952	ENSMUSG00000059277	R74862	7:143021783-143067934	lncRNA_annotated	0.973778	1.58067	-0.698875	0.485	0.874858	False
ENSMUST00000185686	ENSMUSG00000099964	Gm29514	1:146419435-146902472	lncRNA_annotated	1.01987	2.01263	-0.980695	0.48555	0.875474	False
ENSMUST00000195028	ENSMUSG00000103804	Gm37062	1:37998009-38129801	lncRNA_annotated	2.64282	4.49888	-0.767488	0.4856	0.875518	False
ENSMUST00000110279	ENSMUSG00000079045	Prox1os	1:190118034-190217276	lncRNA_annotated	1.35766	2.42643	-0.837713	0.486	0.875816	False
ENSMUST00000179924	ENSMUSG00000079179	Rab10os	12:3235503-3309969	lncRNA_annotated	2.07709	3.30987	-0.672212	0.48625	0.875958	False
ENSMUST00000155786	ENSMUSG00000085274	BC046401	2:165784151-165899016	lncRNA_annotated	1.31217	2.22531	-0.762052	0.4872	0.876053	False
LNC_000497	XLOC_030524	-	18:41632199-41673219	lncRNA_Novel	0.290409	0.522117	-0.846288	0.4869	0.876053	False
ENSMUST00000157022	ENSMUSG00000084885	3010001F23Rik	X:152343597-152416698	lncRNA_annotated	0.495422	1.03838	-1.06761	0.4878	0.87671	False
ENSMUST00000174756	ENSMUSG00000092395	Gm20463	17:34601090-34603690	lncRNA_annotated	37.1614	51.0822	-0.459017	0.48925	0.877666	False
ENSMUST00000125412	ENSMUSG00000078601	Gm12525	3:108361550-108362256	lncRNA_annotated	0.519837	0.759147	-0.546319	0.4897	0.877872	False
ENSMUST00000177251	ENSMUSG00000093739	Gm20692	6:120509493-120531319	lncRNA_annotated	0.322643	0.615617	-0.932093	0.4897	0.877872	False
ENSMUST00000138928	ENSMUSG00000085151	1110018N20Rik	2:167095968-167240604	lncRNA_annotated	0.808399	1.34661	-0.736196	0.4898	0.877958	False
ENSMUST00000176069	ENSMUSG00000093556	Gm20641	14:38368951-39473088	lncRNA_annotated	0.455031	0.801531	-0.816794	0.49015	0.878198	False
ENSMUST00000191735	ENSMUSG00000104117	Gm20743	1:164796643-164899591	lncRNA_annotated	1.10288	0.85271	0.371153	0.4905	0.878315	False
LNC_000409	XLOC_028324	-	17:30901866-30936510	lncRNA_Novel	1.82263	3.07489	-0.754513	0.4905	0.878315	False
ENSMUST00000215837	ENSMUSG00000111577	AC124778.3	9:122686798-122714333	lncRNA_annotated	0.349684	0.846116	-1.2748	0.4916	0.878685	False
LNC_000888	XLOC_063972	-	9:82859973-82864305	lncRNA_Novel	15.8917	4.91659	1.69254	0.4929	0.879477	False
ENSMUST00000135144	ENSMUSG00000086389	Gm15998	3:89313898-89322965	lncRNA_annotated	0.288034	0.55234	-0.939319	0.49315	0.879648	False
ENSMUST00000181705	ENSMUSG00000097265	Gm26803	13:83721380-83872680	lncRNA_annotated	4.71755	6.18446	-0.390609	0.4938	0.880043	False
ENSMUST00000135940	ENSMUSG00000085418	Grip1os1	10:119453829-120112987	lncRNA_annotated	0.308784	0.537095	-0.798581	0.49415	0.880217	False
ENSMUST00000160420	ENSMUSG00000044730	9930104L06Rik	4:124918464-124944656	lncRNA_annotated	1.49303	1.79155	-0.262964	0.49435	0.880293	False
ENSMUST00000181388	ENSMUSG00000097547	B230110C06Rik	14:15357514-15452445	lncRNA_annotated	0.288772	0.559222	-0.953489	0.49495	0.880793	False
LNC_000722	XLOC_048813	-	5:76913275-76967509	lncRNA_Novel	0.395734	0.717295	-0.858034	0.49475	0.880793	False
ENSMUST00000199171	ENSMUSG00000105265	Sox2ot	3:34104437-34682619	lncRNA_annotated	0.900747	1.51391	-0.74909	0.49595	0.881462	False
ENSMUST00000190974	ENSMUSG00000099746	Ppnr	19:55741809-55933654	lncRNA_annotated	0.596467	0.332349	0.843744	0.49585	0.881462	False
ENSMUST00000123318	ENSMUSG00000085279	Gm15965	16:90936091-91044543	lncRNA_annotated	1.25477	1.94816	-0.63469	0.4965	0.881689	False
ENSMUST00000138137	ENSMUSG00000087174	5530601H04Rik	X:105038816-105079609	lncRNA_annotated	0.255899	0.487778	-0.93065	0.4974	0.882262	False
ENSMUST00000153616	ENSMUSG00000085741	5430405H02Rik	2:156840006-156862963	lncRNA_annotated	4.39233	3.67805	0.256043	0.4973	0.882262	False
ENSMUST00000198250	ENSMUSG00000097877	Gm26703	5:104079110-104119687	lncRNA_annotated	1.56094	2.40216	-0.621921	0.49995	0.884363	False
ENSMUST00000205847	ENSMUSG00000108607	Gm44646	7:44501688-44524656	lncRNA_annotated	0.604691	1.39616	-1.20719	0.50015	0.884386	False
ENSMUST00000213884	ENSMUSG00000111521	AC122273.2	9:45838579-45936058	lncRNA_annotated	0.911853	0.538923	0.75872	0.5004	0.884498	False
ENSMUST00000195685	ENSMUSG00000104093	A330015K06Rik	3:64949222-65378219	lncRNA_annotated	0.982428	1.96707	-1.00163	0.5008	0.884656	False
ENSMUST00000177185	ENSMUSG00000093383	Gm20642	14:38368951-39473088	lncRNA_annotated	0.897996	2.04658	-1.18843	0.5011	0.884907	False
ENSMUST00000209775	ENSMUSG00000110166	Gm45641	8:90828351-91054516	lncRNA_annotated	0.794146	1.4095	-0.827705	0.50125	0.885033	False
ENSMUST00000218156	ENSMUSG00000112000	AC153501.1	10:100487557-100589395	lncRNA_annotated	1.33933	2.29856	-0.779225	0.50135	0.885116	False
LNC_000940	XLOC_069762	-	X:157686015-157752589	lncRNA_Novel	0.824709	0.260977	1.65996	0.50175	0.885255	False
ENSMUST00000181395	ENSMUSG00000097750	Gm4673	7:30945247-30973464	lncRNA_annotated	2.71392	1.98033	0.454638	0.5018	0.885255	False
ENSMUST00000137958	ENSMUSG00000084947	Gm15594	6:18366564-18514821	lncRNA_annotated	2.75824	4.5471	-0.7212	0.50175	0.885255	False
ENSMUST00000220784	ENSMUSG00000113019	CT009718.2	13:74509597-74522461	lncRNA_annotated	2.22184	1.51991	0.547767	0.50255	0.885421	False
ENSMUST00000181973	ENSMUSG00000097131	D230017M19Rik	1:72236464-72284314	lncRNA_annotated	0.338654	0.611679	-0.852962	0.50305	0.885648	False
ENSMUST00000148478	ENSMUSG00000085527	Gm15535	3:84496092-85887516	lncRNA_annotated	0.471911	0.739937	-0.648887	0.50305	0.885648	False
ENSMUST00000137184	ENSMUSG00000052188	Gm14964	19:6418730-6544169	lncRNA_annotated	0.277425	0.653466	-1.23601	0.5032	0.885722	False
ENSMUST00000187409	ENSMUSG00000085720	Gm7854	5:43151685-43289724	lncRNA_annotated	1.79436	0.930908	0.946763	0.5041	0.886109	False
ENSMUST00000187876	ENSMUSG00000044471	Lncpint	6:31093558-31218474	lncRNA_annotated	6.34633	8.41272	-0.40665	0.50405	0.886109	False
LNC_000794	XLOC_055728	-	7:98656915-98662016	lncRNA_Novel	0.63695	0.529439	0.266717	0.504	0.886109	False
ENSMUST00000225497	ENSMUSG00000114639	CT025552.2	13:78427247-78442524	lncRNA_annotated	0.283175	1.86818	-2.72187	0.50395	0.886109	False
ENSMUST00000136927	ENSMUSG00000087113	Gm11714	11:107207891-107470699	lncRNA_annotated	1.50631	0.918725	0.713311	0.50425	0.886187	False
ENSMUST00000222376	ENSMUSG00000113987	AC126426.1	13:45549754-45964977	lncRNA_annotated	1.1134	1.72903	-0.63499	0.5046	0.886195	False
ENSMUST00000145240	ENSMUSG00000085334	Gm12940	4:127033730-127037013	lncRNA_annotated	3.62326	5.23749	-0.531587	0.5043	0.886195	False
ENSMUST00000155531	ENSMUSG00000086191	Zfp652os	11:95700105-95772353	lncRNA_annotated	2.25049	3.79316	-0.753163	0.5046	0.886195	False
ENSMUST00000222202	ENSMUSG00000113515	AL645745.1	13:30784432-30795226	lncRNA_annotated	0.440215	0.528534	-0.263789	0.50465	0.886195	False
ENSMUST00000199508	ENSMUSG00000106396	Gm42902	5:107392730-107435039	lncRNA_annotated	1.48823	3.72956	-1.32541	0.5056	0.88628	False
ENSMUST00000147868	ENSMUSG00000084839	Gm14097	2:132686930-132751055	lncRNA_annotated	1.1015	0.585674	0.911302	0.5053	0.88628	False
ENSMUST00000199356	ENSMUSG00000106082	4930404A12Rik	5:124629051-124725079	lncRNA_annotated	0.504197	0.224357	1.16819	0.5051	0.88628	False
ENSMUST00000162370	ENSMUSG00000090255	4921534H16Rik	9:97444394-98033181	lncRNA_annotated	1.40528	2.5399	-0.853917	0.50535	0.88628	False
ENSMUST00000127150	ENSMUSG00000052248	Zeb2os	2:44983631-45117395	lncRNA_annotated	2.51636	1.59578	0.657071	0.50525	0.88628	False
ENSMUST00000192860	ENSMUSG00000104022	Gm37214	1:183418461-183436808	lncRNA_annotated	0.348596	0.563344	-0.692461	0.5066	0.887066	False
LNC_000476	XLOC_029956	-	18:74066460-74068604	lncRNA_Novel	0.841872	0.582571	0.531168	0.50675	0.887195	False
ENSMUST00000191455	ENSMUSG00000086539	Gm16759	9:63394446-63602493	lncRNA_annotated	0.638378	0.776357	-0.28231	0.5072	0.887285	False
LNC_000509	XLOC_031550	-	19:55099522-55117521	lncRNA_Novel	0.605697	1.19412	-0.979283	0.507	0.887285	False
ENSMUST00000154682	ENSMUSG00000079499	6530402F18Rik	2:29194793-29253006	lncRNA_annotated	0.602284	1.13057	-0.908538	0.507	0.887285	False
ENSMUST00000140833	ENSMUSG00000086075	Gm15728	5:117389138-117393498	lncRNA_annotated	1.33129	1.12372	0.244546	0.507	0.887285	False
ENSMUST00000183079	ENSMUSG00000097589	Dleu2	14:61598246-61682373	lncRNA_annotated	0.321569	0.65463	-1.02555	0.50755	0.887435	False
LNC_000672	XLOC_044774	-	4:94487504-94493984	lncRNA_Novel	0.444974	0.525809	-0.240818	0.5075	0.887435	False
ENSMUST00000180551	ENSMUSG00000097474	Gm26584	8:40862394-40922308	lncRNA_annotated	0.677135	0.382252	0.82492	0.50805	0.887622	False
ENSMUST00000127070	ENSMUSG00000085837	Kcnmb4os2	10:116417860-116475319	lncRNA_annotated	0.379621	0.665154	-0.809127	0.5095	0.888345	False
ENSMUST00000147235	ENSMUSG00000086382	Chrna1os	2:73584849-73589208	lncRNA_annotated	0.519306	1.00106	-0.946872	0.5096	0.888345	False
ENSMUST00000149319	ENSMUSG00000087035	Tmem74bos	2:151679360-151686339	lncRNA_annotated	0.966469	0.771594	0.324881	0.5097	0.888427	False
ENSMUST00000141271	ENSMUSG00000087184	Gm11650	11:107732356-107795982	lncRNA_annotated	0.745894	1.36807	-0.875096	0.50995	0.888633	False
ENSMUST00000216737	ENSMUSG00000111348	AC133947.2	9:75306287-75345871	lncRNA_annotated	0.968203	1.70931	-0.820033	0.5104	0.888772	False
ENSMUST00000217413	ENSMUSG00000111291	AC124577.3	9:44290043-44305671	lncRNA_annotated	1.86283	2.45134	-0.396075	0.51125	0.889147	False
ENSMUST00000152803	ENSMUSG00000085193	Gm13322	2:17181742-17185487	lncRNA_annotated	2.56822	10.5574	-2.03941	0.51145	0.889264	False
ENSMUST00000197606	ENSMUSG00000097392	D930016D06Rik	5:104525734-104554207	lncRNA_annotated	1.29768	0.905911	0.518494	0.5117	0.889423	False
ENSMUST00000177262	ENSMUSG00000093628	Gm20616	19:26605049-26823907	lncRNA_annotated	0.509686	0.849869	-0.737633	0.51225	0.889909	False
ENSMUST00000210723	ENSMUSG00000109954	Gm45371	8:26977324-26981461	lncRNA_annotated	2.80065	1.62829	0.782402	0.5131	0.890383	False
ENSMUST00000111588	ENSMUSG00000079048	4933413L06Rik	13:117602479-117987418	lncRNA_annotated	0.308816	0.49585	-0.683153	0.51335	0.89053	False
ENSMUST00000180149	ENSMUSG00000071456	1110002L01Rik	12:3407223-3426747	lncRNA_annotated	2.08156	2.55988	-0.298407	0.51385	0.89053	False
ENSMUST00000196947	ENSMUSG00000106127	4930520M14Rik	5:139200636-139249840	lncRNA_annotated	0.57486	0.962157	-0.743062	0.51385	0.89053	False
ENSMUST00000203624	ENSMUSG00000107842	Gm44089	6:86028703-86124409	lncRNA_annotated	1.11297	1.70389	-0.614415	0.5145	0.891111	False
ENSMUST00000221075	ENSMUSG00000113673	AC127281.1	13:10974422-10979945	lncRNA_annotated	5.34687	5.92205	-0.147401	0.5148	0.891309	False
ENSMUST00000196771	ENSMUSG00000105161	Gm42595	5:110661391-110662998	lncRNA_annotated	2.04214	1.70336	0.261704	0.51515	0.891451	False
ENSMUST00000182250	ENSMUSG00000097994	Gm26982	6:113714970-113719880	lncRNA_annotated	5.69099	6.58298	-0.210061	0.5166	0.891894	False
ENSMUST00000129097	ENSMUSG00000085593	4930589P08Rik	4:150914561-151861876	lncRNA_annotated	0.397386	0.635123	-0.676493	0.5166	0.891894	False
ENSMUST00000211421	ENSMUSG00000109587	Gm31105	8:80764437-80881169	lncRNA_annotated	0.390203	0.654051	-0.745178	0.5171	0.89235	False
ENSMUST00000132264	ENSMUSG00000087064	Sap30bpos	11:115858405-115966725	lncRNA_annotated	1.52146	0.781662	0.960839	0.51775	0.892967	False
ENSMUST00000185026	ENSMUSG00000098649	Gm27199	5:120419658-120441223	lncRNA_annotated	1.13251	0.38563	1.55423	0.519	0.894068	False
ENSMUST00000211504	ENSMUSG00000109814	Gm45847	7:123031373-123195296	lncRNA_annotated	1.04782	1.65111	-0.656041	0.51955	0.89442	False
ENSMUST00000181800	ENSMUSG00000085457	1110046J04Rik	13:33917917-34037147	lncRNA_annotated	1.58934	2.89722	-0.866244	0.5197	0.894444	False
ENSMUST00000208847	ENSMUSG00000109277	Gm39121	8:3672429-3672954	lncRNA_annotated	0.589727	0.842109	-0.51396	0.51985	0.89457	False
ENSMUST00000134289	ENSMUSG00000087042	Gm11611	11:97509339-97575215	lncRNA_annotated	2.91967	4.8312	-0.726576	0.521	0.895392	False
ENSMUST00000124503	ENSMUSG00000086311	Gm12122	11:35121223-35708507	lncRNA_annotated	0.626994	1.1645	-0.893183	0.5212	0.895472	False
ENSMUST00000196233	ENSMUSG00000106137	Gm42538	3:101377082-101463059	lncRNA_annotated	0.589334	1.00766	-0.773852	0.52135	0.895684	False
ENSMUST00000144407	ENSMUSG00000085626	Gm12898	4:119219841-119232712	lncRNA_annotated	2.32646	4.77473	-1.03728	0.522	0.895919	False
ENSMUST00000210371	ENSMUSG00000109783	Gm45338	16:23451784-23614222	lncRNA_annotated	0.343781	0.602822	-0.810243	0.52185	0.895919	False
ENSMUST00000126735	ENSMUSG00000086171	Pcsk2os1	2:143535475-143816285	lncRNA_annotated	1.14362	2.01051	-0.813949	0.52255	0.89628	False
ENSMUST00000147795	ENSMUSG00000087295	Gm3948	11:78290840-78293956	lncRNA_annotated	0.55922	1.32606	-1.24566	0.52305	0.896451	False
ENSMUST00000158821	ENSMUSG00000089446	Gm22533	4:101496647-101642799	lncRNA_annotated	1.61108	3.94351	-1.29145	0.52375	0.896731	False
ENSMUST00000187439	ENSMUSG00000100100	Gm29626	14:23289430-24014491	lncRNA_annotated	3.35587	6.38066	-0.927018	0.5236	0.896731	False
ENSMUST00000137000	ENSMUSG00000085039	Gm15927	7:3629984-3644636	lncRNA_annotated	0.610325	1.11861	-0.874059	0.52365	0.896731	False
ENSMUST00000224552	ENSMUSG00000114290	CT025610.1	13:116802094-116838178	lncRNA_annotated	1.74234	2.08856	-0.261478	0.5236	0.896731	False
ENSMUST00000126967	ENSMUSG00000075514	Gm13375	2:20969053-20969997	lncRNA_annotated	4.67086	5.5082	-0.237892	0.52415	0.897227	False
ENSMUST00000181211	ENSMUSG00000097233	Gm17552	19:4164323-4175479	lncRNA_annotated	0.537529	0.711725	-0.404977	0.52525	0.89779	False
ENSMUST00000181527	ENSMUSG00000097451	Rian	12:109603939-109661716	lncRNA_annotated	26.8241	52.853	-0.978456	0.52555	0.897852	False
ENSMUST00000181424	ENSMUSG00000097262	4933416M07Rik	8:27138772-27174646	lncRNA_annotated	1.14337	0.589615	0.955444	0.5257	0.897994	False
ENSMUST00000148318	ENSMUSG00000085886	D030047H15Rik	7:4074124-4136926	lncRNA_annotated	1.95151	3.25397	-0.737608	0.52615	0.898141	False
ENSMUST00000152203	ENSMUSG00000074354	Arhgap20os	9:51765351-51875886	lncRNA_annotated	0.506647	0.806355	-0.670435	0.5267	0.898356	False
ENSMUST00000210611	ENSMUSG00000109881	Gm45507	7:138890835-138909506	lncRNA_annotated	19.3595	26.27	-0.44037	0.52765	0.899241	False
ENSMUST00000182537	ENSMUSG00000097589	Dleu2	14:61598246-61682373	lncRNA_annotated	14.5095	7.86511	0.883457	0.52795	0.899484	False
ENSMUST00000181101	ENSMUSG00000097140	Gm26779	5:109886230-109891137	lncRNA_annotated	0.911414	1.29219	-0.503637	0.52855	0.899941	False
ENSMUST00000161797	ENSMUSG00000015451	C4a	17:34809091-34823464	lncRNA_annotated	0.558168	0.272572	1.03406	0.5286	0.899941	False
ENSMUST00000135363	ENSMUSG00000085058	8030453O22Rik	6:39462377-39557867	lncRNA_annotated	0.881005	1.68071	-0.931848	0.5287	0.899941	False
ENSMUST00000159706	ENSMUSG00000053332	Gas5	1:160978645-161038539	lncRNA_annotated	32.1588	17.2275	0.900506	0.52955	0.900424	False
ENSMUST00000174277	ENSMUSG00000092375	A730060N03Rik	15:77991747-78144142	lncRNA_annotated	2.19636	3.76364	-0.777011	0.52955	0.900424	False
ENSMUST00000181762	ENSMUSG00000097563	Gm26638	6:39873270-40255075	lncRNA_annotated	0.910872	1.76675	-0.955777	0.52975	0.900497	False
ENSMUST00000213849	ENSMUSG00000111531	AC161054.2	10:93317402-93322725	lncRNA_annotated	2.07801	1.64254	0.339271	0.5299	0.900707	False
ENSMUST00000151512	ENSMUSG00000086873	Gm15672	5:139017305-139186510	lncRNA_annotated	0.671155	1.0074	-0.585915	0.5314	0.90087	False
ENSMUST00000183031	ENSMUSG00000097997	Gm27017	14:61598246-61682373	lncRNA_annotated	0.958786	0.600646	0.674694	0.53045	0.90087	False
ENSMUST00000205334	ENSMUSG00000108569	Gm4593	7:134425277-134501160	lncRNA_annotated	0.444681	0.580376	-0.384218	0.53105	0.90087	False
ENSMUST00000210635	ENSMUSG00000109728	Gm45359	8:57658261-57658688	lncRNA_annotated	0.91169	0.655655	0.475607	0.53115	0.90087	False
ENSMUST00000198600	ENSMUSG00000104830	5830487J09Rik	5:123344447-123374992	lncRNA_annotated	0.357182	0.564436	-0.660149	0.5318	0.900957	False
ENSMUST00000153599	ENSMUSG00000087692	Gm11940	11:99385253-99389364	lncRNA_annotated	0.44584	0.930127	-1.0609	0.5322	0.901017	False
ENSMUST00000189164	ENSMUSG00000097769	Snhg4	18:35553370-35593835	lncRNA_annotated	0.690017	1.09741	-0.669396	0.53215	0.901017	False
ENSMUST00000192037	ENSMUSG00000102845	Gm38033	1:36511866-36528237	lncRNA_annotated	2.17663	4.09939	-0.913312	0.53275	0.901268	False
ENSMUST00000160429	ENSMUSG00000053332	Gas5	1:160978645-161038539	lncRNA_annotated	2.96148	5.01495	-0.759916	0.53515	0.902874	False
ENSMUST00000122882	ENSMUSG00000039563	2210406O10Rik	5:36454966-36464853	lncRNA_annotated	0.482072	0.61087	-0.341616	0.53525	0.902952	False
ENSMUST00000151521	ENSMUSG00000086714	0610009E02Rik	2:26445923-26516663	lncRNA_annotated	0.303613	0.522288	-0.782611	0.5355	0.903058	False
ENSMUST00000084298	ENSMUSG00000066057	Gm1976	17:94759943-94834799	lncRNA_annotated	1.00761	2.31942	-1.20282	0.5357	0.903058	False
ENSMUST00000136218	ENSMUSG00000084915	C230037L18Rik	15:89472475-89484847	lncRNA_annotated	0.781552	1.33389	-0.771228	0.53595	0.90313	False
ENSMUST00000143062	ENSMUSG00000085433	Gm16001	5:124111108-124112264	lncRNA_annotated	0.649678	1.33199	-1.03578	0.5365	0.903565	False
ENSMUST00000134527	ENSMUSG00000085156	Snhg15	11:6525590-6528760	lncRNA_annotated	0.651396	0.298333	1.12661	0.5371	0.903844	False
ENSMUST00000153951	ENSMUSG00000086896	Cyp4x1os	4:115106322-115137864	lncRNA_annotated	0.444109	0.810802	-0.868436	0.5374	0.904065	False
ENSMUST00000176020	ENSMUSG00000093721	Gm3896	9:36890981-37147407	lncRNA_annotated	0.394402	0.836121	-1.08405	0.53755	0.904065	False
ENSMUST00000226102	ENSMUSG00000114835	AC125350.5	13:59755408-59823147	lncRNA_annotated	1.95128	1.24009	0.653982	0.538	0.904369	False
ENSMUST00000205851	ENSMUSG00000045238	A730035I17Rik	5:98167197-98188991	lncRNA_annotated	3.36646	5.34714	-0.667533	0.53805	0.904408	False
ENSMUST00000145191	ENSMUSG00000086968	4933431E20Rik	3:107877228-107898686	lncRNA_annotated	0.591428	1.07155	-0.857429	0.53885	0.905068	False
ENSMUST00000144232	ENSMUSG00000086212	Mkln1os	6:31356742-31516811	lncRNA_annotated	1.55446	2.36927	-0.60803	0.5393	0.905281	False
ENSMUST00000196372	ENSMUSG00000105864	Gm10484	5:4803390-5420312	lncRNA_annotated	0.445264	0.682673	-0.616535	0.54005	0.905783	False
ENSMUST00000223994	ENSMUSG00000114306	AC144938.1	18:25477631-25754157	lncRNA_annotated	0.862254	1.31985	-0.614189	0.53985	0.905783	False
ENSMUST00000201142	ENSMUSG00000097321	1700028E10Rik	5:151037509-151432118	lncRNA_annotated	0.312498	0.550126	-0.815914	0.5398	0.905783	False
ENSMUST00000185820	ENSMUSG00000029386	Tctn2	5:124598748-124627738	lncRNA_annotated	4.04257	4.7482	-0.23211	0.5406	0.905925	False
ENSMUST00000182742	ENSMUSG00000098234	Snhg6	1:9908637-9944118	lncRNA_annotated	2.9707	1.56736	0.922465	0.54115	0.90595	False
ENSMUST00000196434	ENSMUSG00000105686	Gm35394	5:99217425-99729062	lncRNA_annotated	0.4926	0.95877	-0.96077	0.54105	0.90595	False
LNC_000090	XLOC_007407	-	10:89632085-89638370	lncRNA_Novel	0.388639	0.473085	-0.283668	0.541	0.90595	False
ENSMUST00000145803	ENSMUSG00000086370	Ftx	X:103560906-103623754	lncRNA_annotated	0.513859	0.266663	0.946353	0.54245	0.90648	False
ENSMUST00000148004	ENSMUSG00000010492	Uckl1os	2:181569148-181655660	lncRNA_annotated	0.356934	0.693633	-0.958517	0.5433	0.90648	False
LNC_000880	XLOC_063620	-	9:57766244-57772831	lncRNA_Novel	0.639725	0.769782	-0.266997	0.54365	0.906614	False
ENSMUST00000159053	ENSMUSG00000089842	Pitpnm2os2	5:124118689-124249760	lncRNA_annotated	0.634522	0.958006	-0.594364	0.5439	0.906716	False
ENSMUST00000185617	ENSMUSG00000101671	Gm28221	15:37366174-37792570	lncRNA_annotated	89.3946	177.356	-0.988386	0.54425	0.906888	False
ENSMUST00000150536	ENSMUSG00000085130	Gm11417	11:80880168-81968457	lncRNA_annotated	0.447453	0.715154	-0.676518	0.54445	0.906938	False
LNC_000753	XLOC_051577	-	6:124415191-124422376	lncRNA_Novel	0.468381	0.563165	-0.265876	0.5449	0.907007	False
ENSMUST00000167899	ENSMUSG00000091514	Gm17484	8:25725345-25785287	lncRNA_annotated	0.425477	0.654788	-0.621946	0.54495	0.907007	False
ENSMUST00000180967	ENSMUSG00000097768	2310043M15Rik	16:93711906-93818870	lncRNA_annotated	0.873786	1.35861	-0.63678	0.54525	0.907032	False
ENSMUST00000171665	ENSMUSG00000091177	Gm15494	7:4445696-4480487	lncRNA_annotated	0.298109	0.566154	-0.925355	0.54655	0.907578	False
ENSMUST00000218114	ENSMUSG00000112663	AC166936.1	12:29526905-29923213	lncRNA_annotated	0.998329	1.63352	-0.710393	0.54675	0.907731	False
LNC_000813	XLOC_058142	-	7:60257684-60742748	lncRNA_Novel	0.744027	1.46349	-0.975988	0.54715	0.907947	False
ENSMUST00000209064	ENSMUSG00000030623	Prss23os	7:89507782-89527187	lncRNA_annotated	2.90998	2.14842	0.437735	0.5478	0.908167	False
ENSMUST00000221808	ENSMUSG00000113298	AC159632.1	12:64965803-65022573	lncRNA_annotated	7.73723	12.0444	-0.638469	0.5478	0.908167	False
ENSMUST00000179643	ENSMUSG00000079179	Rab10os	12:3235503-3309969	lncRNA_annotated	2.65197	1.72453	0.620862	0.54785	0.908167	False
ENSMUST00000158436	ENSMUSG00000089061	Gm22839	6:45059356-47304213	lncRNA_annotated	0.984983	2.48716	-1.33633	0.54805	0.90827	False
ENSMUST00000224519	ENSMUSG00000114961	AC154171.3	13:47122655-47247991	lncRNA_annotated	0.317728	0.647088	-1.02617	0.54865	0.90827	False
LNC_000449	XLOC_029339	-	18:25906791-26250735	lncRNA_Novel	0.257122	0.571288	-1.15177	0.54835	0.90827	False
ENSMUST00000097930	ENSMUSG00000073779	Lrp8os2	4:107802276-107876840	lncRNA_annotated	0.415194	0.814317	-0.971805	0.5485	0.90827	False
LNC_000422	XLOC_028906	-	17:73259265-73272020	lncRNA_Novel	1.75264	1.06135	0.723632	0.549	0.908416	False
ENSMUST00000182127	ENSMUSG00000098243	Gm4258	1:137898597-138000384	lncRNA_annotated	2.176	2.73603	-0.330403	0.54925	0.90851	False
ENSMUST00000145790	ENSMUSG00000085176	Gm15397	10:73489973-73518390	lncRNA_annotated	0.460719	0.63827	-0.47028	0.54945	0.908624	False
ENSMUST00000126959	ENSMUSG00000086219	Srrm4os	5:116438719-116591817	lncRNA_annotated	1.69793	2.29112	-0.432281	0.5498	0.908934	False
ENSMUST00000130570	ENSMUSG00000072893	4933439C10Rik	11:59485519-59513647	lncRNA_annotated	2.00454	3.92396	-0.969038	0.55045	0.909383	False
ENSMUST00000158533	ENSMUSG00000089158	Gm23583	1:192891232-193035775	lncRNA_annotated	2.28201	4.456	-0.965446	0.55085	0.909552	False
ENSMUST00000116345	ENSMUSG00000079645	Gm17193	12:84918149-84983303	lncRNA_annotated	0.445477	0.693198	-0.637917	0.55125	0.909855	False
LNC_000776	XLOC_053546	-	6:126563347-126565768	lncRNA_Novel	1.3991	1.68136	-0.265129	0.5521	0.909949	False
ENSMUST00000202860	ENSMUSG00000107096	Gm43597	5:150599936-150606966	lncRNA_annotated	3.09898	3.89838	-0.331081	0.55235	0.910093	False
ENSMUST00000188589	ENSMUSG00000101995	Gm29480	1:92831644-92902906	lncRNA_annotated	0.436746	0.68848	-0.656621	0.55285	0.910145	False
LNC_000273	XLOC_022631	-	15:87760159-87767032	lncRNA_Novel	0.683197	0.781924	-0.194727	0.5528	0.910145	False
ENSMUST00000181578	ENSMUSG00000097331	F420014N23Rik	10:127190377-127211555	lncRNA_annotated	0.646097	1.01634	-0.653563	0.55285	0.910145	False
ENSMUST00000217860	ENSMUSG00000112110	AC158605.1	10:82178371-82193325	lncRNA_annotated	0.714675	0.999296	-0.483623	0.55365	0.910628	False
ENSMUST00000123009	ENSMUSG00000087478	4930506C21Rik	17:8282903-8311080	lncRNA_annotated	0.903503	1.41794	-0.650196	0.55375	0.910628	False
ENSMUST00000208266	ENSMUSG00000097585	E230029C05Rik	7:89954653-90049069	lncRNA_annotated	1.30037	0.693281	0.907407	0.5538	0.910666	False
ENSMUST00000180730	ENSMUSG00000097493	9930014A18Rik	15:60818993-60828650	lncRNA_annotated	3.01236	2.56273	0.233214	0.5545	0.910898	False
ENSMUST00000133742	ENSMUSG00000085009	Gm12977	4:133847289-133887797	lncRNA_annotated	0.592725	0.373341	0.666867	0.5543	0.910898	False
ENSMUST00000150239	ENSMUSG00000085873	Ttc39aos1	4:109403808-109406155	lncRNA_annotated	1.1786	0.941358	0.324253	0.55465	0.910898	False
ENSMUST00000181406	ENSMUSG00000097428	AW047730	3:88199101-88204595	lncRNA_annotated	0.909072	1.1665	-0.359725	0.55485	0.910915	False
ENSMUST00000160545	ENSMUSG00000090069	E430024P14Rik	17:7881105-7979824	lncRNA_annotated	1.06375	0.539925	0.978333	0.5549	0.910915	False
ENSMUST00000199794	ENSMUSG00000105055	Gm43079	3:36065978-36092853	lncRNA_annotated	2.47277	1.44168	0.778378	0.55535	0.910959	False
ENSMUST00000181248	ENSMUSG00000097263	Gm26804	8:20292476-20420781	lncRNA_annotated	21.4234	23.6312	-0.141504	0.5554	0.910959	False
ENSMUST00000144818	ENSMUSG00000055494	Gm14168	2:156571791-156577457	lncRNA_annotated	0.951596	0.785343	0.277026	0.5555	0.910959	False
ENSMUST00000205409	ENSMUSG00000108509	Gm44780	7:44310252-44375030	lncRNA_annotated	0.570143	0.294846	0.95136	0.5555	0.910959	False
ENSMUST00000156926	ENSMUSG00000084849	Gm16105	10:81459226-81482709	lncRNA_annotated	6.2871	15.3593	-1.28864	0.5556	0.91099	False
ENSMUST00000209429	ENSMUSG00000097290	1300002E11Rik	16:21794341-21809026	lncRNA_annotated	0.600977	1.07255	-0.835664	0.5562	0.911402	False
ENSMUST00000181653	ENSMUSG00000097724	Gm26850	3:63933506-63968659	lncRNA_annotated	7.73636	6.7813	0.190093	0.5564	0.911453	False
ENSMUST00000189281	ENSMUSG00000100931	Gm28085	9:95857596-96057803	lncRNA_annotated	1.03115	0.691325	0.576824	0.5565	0.911453	False
LNC_000086	XLOC_007313	-	10:82597173-82613386	lncRNA_Novel	0.950508	1.19207	-0.326694	0.5568	0.911453	False
ENSMUST00000160746	ENSMUSG00000089979	Gm15954	16:18052859-18090203	lncRNA_annotated	0.40565	0.716009	-0.819743	0.55745	0.911499	False
ENSMUST00000152663	ENSMUSG00000086968	4933431E20Rik	3:107877228-107898686	lncRNA_annotated	2.7308	5.29829	-0.956202	0.5574	0.911499	False
ENSMUST00000155816	ENSMUSG00000085241	Snhg3	4:132331918-132353686	lncRNA_annotated	1.94123	1.01309	0.938213	0.55745	0.911499	False
ENSMUST00000194573	ENSMUSG00000102899	Gm37850	9:107740370-107770996	lncRNA_annotated	3.20164	5.23593	-0.709632	0.5585	0.912045	False
LNC_000521	XLOC_032335	-	19:59296083-59345780	lncRNA_Novel	0.85757	1.35139	-0.656122	0.5586	0.912045	False
ENSMUST00000186291	ENSMUSG00000100199	Gm20324	15:82808628-82912134	lncRNA_annotated	0.312766	0.469548	-0.586187	0.55885	0.912232	False
ENSMUST00000209767	ENSMUSG00000097595	1500002F19Rik	7:130162450-133124354	lncRNA_annotated	0.53962	0.84548	-0.647827	0.55925	0.912575	False
ENSMUST00000187927	ENSMUSG00000087022	9130024F11Rik	1:56793980-57042515	lncRNA_annotated	0.366729	0.748368	-1.02903	0.5595	0.912673	False
ENSMUST00000152648	ENSMUSG00000086937	Gm15063	X:75572045-75578231	lncRNA_annotated	3.81911	5.73578	-0.586752	0.56015	0.913024	False
LNC_000812	XLOC_058142	-	7:60257684-60742748	lncRNA_Novel	0.666758	1.6904	-1.34213	0.56	0.913024	False
ENSMUST00000212110	ENSMUSG00000110486	Gm45877	8:104348190-104395807	lncRNA_annotated	0.287683	0.481573	-0.743278	0.5606	0.913182	False
ENSMUST00000143871	ENSMUSG00000084950	Gm5577	6:87980420-88045270	lncRNA_annotated	1.59206	2.41455	-0.600863	0.562	0.913868	False
ENSMUST00000181222	ENSMUSG00000097439	Gm16754	9:21225370-21239361	lncRNA_annotated	0.625141	0.383638	0.704437	0.56265	0.914159	False
ENSMUST00000127527	ENSMUSG00000086067	Gm16183	8:84415363-84640246	lncRNA_annotated	0.549464	0.822208	-0.581478	0.5626	0.914159	False
ENSMUST00000184994	ENSMUSG00000098284	A330093E20Rik	18:45269004-45896509	lncRNA_annotated	1.43755	2.11647	-0.558048	0.56315	0.914449	False
ENSMUST00000181510	ENSMUSG00000097414	B130046B21Rik	15:98803781-98831508	lncRNA_annotated	1.20759	1.92317	-0.671354	0.5632	0.914449	False
ENSMUST00000191492	ENSMUSG00000100281	4930422M22Rik	9:99243366-99304675	lncRNA_annotated	1.97753	2.92943	-0.566923	0.5634	0.914597	False
ENSMUST00000178699	ENSMUSG00000095913	Gm21844	19:4784292-4811634	lncRNA_annotated	0.830866	1.27876	-0.622063	0.56375	0.914981	False
LNC_000283	XLOC_022855	-	15:102797500-102859796	lncRNA_Novel	0.224767	0.495074	-1.13922	0.5639	0.915011	False
LNC_000381	XLOC_027275	-	17:36293529-36339937	lncRNA_Novel	0.291606	0.665187	-1.18974	0.5641	0.915203	False
ENSMUST00000190685	ENSMUSG00000101643	Gm28307	7:40849152-40930594	lncRNA_annotated	0.205022	0.471166	-1.20045	0.56505	0.915772	False
LNC_000705	XLOC_048025	-	5:20986644-21055911	lncRNA_Novel	1.13349	2.0707	-0.869345	0.5653	0.915905	False
ENSMUST00000128571	ENSMUSG00000063018	2010204K13Rik	X:7411816-7422988	lncRNA_annotated	2.12664	3.32324	-0.644017	0.56545	0.91592	False
ENSMUST00000145400	ENSMUSG00000074466	Gm15417	3:89377643-89398779	lncRNA_annotated	1.71011	1.01411	0.75388	0.5658	0.916192	False
ENSMUST00000181438	ENSMUSG00000097761	4930534D22Rik	3:131288440-131316661	lncRNA_annotated	0.733452	0.963618	-0.393759	0.566	0.916332	False
ENSMUST00000192868	ENSMUSG00000103971	Gm37679	1:158362272-158691781	lncRNA_annotated	0.35081	0.518329	-0.563178	0.56615	0.916354	False
ENSMUST00000152188	ENSMUSG00000084960	B430010I23Rik	8:40990913-41133726	lncRNA_annotated	1.38871	0.914154	0.603237	0.5664	0.916502	False
ENSMUST00000160954	ENSMUSG00000090050	Gm16339	12:102127805-102267091	lncRNA_annotated	0.371573	0.585003	-0.654798	0.5672	0.917399	False
ENSMUST00000199417	ENSMUSG00000106099	Gm42664	3:119718741-119783804	lncRNA_annotated	11.9266	10.1394	0.234214	0.56785	0.917788	False
ENSMUST00000087588	ENSMUSG00000067389	Gm17080	17:45585199-45599606	lncRNA_annotated	0.445416	0.714019	-0.68081	0.56895	0.918387	False
ENSMUST00000225343	ENSMUSG00000114255	AC175538.1	13:114953095-115101964	lncRNA_annotated	1.12687	0.669335	0.751526	0.5686	0.918387	False
LNC_000554	XLOC_035305	-	2:25517981-25546940	lncRNA_Novel	0.995283	0.490874	1.01975	0.5699	0.918936	False
ENSMUST00000221557	ENSMUSG00000113585	AL591582.1	12:110447119-110583062	lncRNA_annotated	0.791834	0.472097	0.746115	0.5704	0.91939	False
ENSMUST00000185693	ENSMUSG00000100826	Snhg14	7:59619157-59904686	lncRNA_annotated	67.5475	84.4134	-0.321569	0.57115	0.919805	False
ENSMUST00000182952	ENSMUSG00000098086	1700120C18Rik	8:87472811-87525554	lncRNA_annotated	1.03438	0.597894	0.7908	0.57155	0.919956	False
ENSMUST00000147494	ENSMUSG00000073656	Gm10558	1:66175272-66442583	lncRNA_annotated	1.83595	2.57802	-0.489738	0.5721	0.920056	False
ENSMUST00000211729	ENSMUSG00000110393	Gm36445	13:65241752-65250154	lncRNA_annotated	0.772369	0.424833	0.862395	0.57195	0.920056	False
LNC_000277	XLOC_022712	-	15:96460945-96463754	lncRNA_Novel	0.391287	0.486403	-0.313925	0.57295	0.920644	False
ENSMUST00000209694	ENSMUSG00000109770	Gm30085	15:93001823-93002637	lncRNA_annotated	0.642586	0.890241	-0.470306	0.5731	0.920644	False
ENSMUST00000135110	ENSMUSG00000085566	A730017L22Rik	2:130706199-130906406	lncRNA_annotated	1.38565	2.60985	-0.913406	0.5735	0.920942	False
ENSMUST00000160626	ENSMUSG00000090211	Gm16050	17:13502198-13511193	lncRNA_annotated	0.459987	0.557451	-0.27725	0.57375	0.921036	False
ENSMUST00000132571	ENSMUSG00000086287	Gm15972	18:23750446-23752305	lncRNA_annotated	0.967161	0.88127	0.134173	0.574	0.921106	False
ENSMUST00000125131	ENSMUSG00000085080	2310044K18Rik	7:83631958-83739937	lncRNA_annotated	0.975044	0.565917	0.784876	0.5746	0.921212	False
ENSMUST00000132090	ENSMUSG00000029386	Tctn2	5:124598748-124627738	lncRNA_annotated	0.2797	0.524552	-0.907203	0.5745	0.921212	False
LNC_000064	XLOC_005241	-	10:61715262-61784654	lncRNA_Novel	2.20377	3.50384	-0.668964	0.57425	0.921212	False
ENSMUST00000199721	ENSMUSG00000097204	Gm17690	3:96162003-96177564	lncRNA_annotated	1.67509	1.04319	0.683245	0.57435	0.921212	False
ENSMUST00000200412	ENSMUSG00000104585	4921511C10Rik	3:79062515-79286517	lncRNA_annotated	0.522155	0.778708	-0.576604	0.57485	0.921306	False
ENSMUST00000182265	ENSMUSG00000098066	Gm26944	7:92639738-92669934	lncRNA_annotated	0.656861	0.40183	0.709004	0.57485	0.921306	False
ENSMUST00000146902	ENSMUSG00000086946	Gm15527	6:54039572-54566489	lncRNA_annotated	1.05615	0.697896	0.597724	0.575	0.921326	False
ENSMUST00000188243	ENSMUSG00000101674	4930444A19Rik	1:54645339-54926387	lncRNA_annotated	0.522343	0.315714	0.726378	0.57495	0.921326	False
ENSMUST00000148466	ENSMUSG00000056735	A930024E05Rik	5:122850047-122998345	lncRNA_annotated	1.89684	1.09847	0.788097	0.57525	0.92135	False
ENSMUST00000160263	ENSMUSG00000090005	Gm16540	3:90000139-90068347	lncRNA_annotated	0.311655	0.542021	-0.7984	0.5756	0.92135	False
ENSMUST00000154334	ENSMUSG00000087174	5530601H04Rik	X:105038816-105079609	lncRNA_annotated	4.22781	3.71629	0.186048	0.5753	0.92135	False
ENSMUST00000180962	ENSMUSG00000097113	Gm19705	1:136670768-136690804	lncRNA_annotated	0.733208	0.391728	0.90437	0.5764	0.921709	False
ENSMUST00000181481	ENSMUSG00000097479	Gm26582	5:92043063-92083719	lncRNA_annotated	0.51386	0.354834	0.53423	0.57665	0.921766	False
ENSMUST00000179138	ENSMUSG00000087590	Epb41l4aos	18:33794891-33795986	lncRNA_annotated	2.36853	1.23819	0.93576	0.57765	0.922363	False
ENSMUST00000215963	ENSMUSG00000110803	AC156795.1	9:59750895-59941077	lncRNA_annotated	0.85809	1.25776	-0.551659	0.57815	0.922723	False
ENSMUST00000174568	ENSMUSG00000092626	9130230N09Rik	11:22834743-22982382	lncRNA_annotated	0.594628	0.919297	-0.628544	0.57815	0.922723	False
ENSMUST00000198482	ENSMUSG00000104886	Gm43000	5:15934690-16374511	lncRNA_annotated	0.568447	0.850325	-0.580989	0.5782	0.922752	False
ENSMUST00000199123	ENSMUSG00000104720	Gm43138	5:110176700-110226470	lncRNA_annotated	2.02417	1.33093	0.604894	0.57825	0.922752	False
ENSMUST00000122972	ENSMUSG00000085913	Gm15601	14:45587739-45658143	lncRNA_annotated	1.8919	1.29239	0.549787	0.5784	0.92286	False
ENSMUST00000180682	ENSMUSG00000097743	Gm16973	14:56668247-56701268	lncRNA_annotated	2.80819	1.64964	0.767487	0.5786	0.923003	False
LNC_000523	XLOC_032716	-	2:14604305-14987908	lncRNA_Novel	1.85125	2.40004	-0.37456	0.5796	0.923428	False
ENSMUST00000146868	ENSMUSG00000086015	4833417C18Rik	11:95858864-95861044	lncRNA_annotated	0.738836	0.597797	0.305597	0.5793	0.923428	False
ENSMUST00000123595	ENSMUSG00000037982	Gm9725	8:80980732-81038584	lncRNA_annotated	5.43566	4.56105	0.25309	0.5798	0.923428	False
ENSMUST00000180995	ENSMUSG00000102548	Gm16701	1:166974022-167000841	lncRNA_annotated	0.269559	0.513142	-0.928757	0.5799	0.923543	False
ENSMUST00000206959	ENSMUSG00000097756	A730056A06Rik	7:73314002-73419899	lncRNA_annotated	0.34693	0.568693	-0.713006	0.58005	0.923599	False
ENSMUST00000221506	ENSMUSG00000113204	CT009718.4	13:74604944-74617945	lncRNA_annotated	0.281803	0.589958	-1.06593	0.58035	0.923691	False
ENSMUST00000194090	ENSMUSG00000102494	Gm36988	2:4017743-4614043	lncRNA_annotated	1.0529	1.86097	-0.821692	0.58075	0.923934	False
ENSMUST00000141032	ENSMUSG00000085707	Gm12212	11:53457204-53467766	lncRNA_annotated	0.498439	0.831546	-0.738378	0.58225	0.924562	False
ENSMUST00000159568	ENSMUSG00000090063	Dlx6os1	6:6820188-6871592	lncRNA_annotated	1.5444	1.9654	-0.347776	0.5819	0.924562	False
ENSMUST00000198574	ENSMUSG00000105503	Gm42982	5:44175153-44243548	lncRNA_annotated	0.724679	0.484245	0.581605	0.5823	0.924562	False
ENSMUST00000181718	ENSMUSG00000097544	Gm26750	8:4088148-4089166	lncRNA_annotated	0.971682	1.2409	-0.352828	0.58235	0.924598	False
ENSMUST00000170214	ENSMUSG00000090608	Gm17200	9:123634769-123851899	lncRNA_annotated	0.469576	0.676255	-0.526208	0.583	0.924872	False
ENSMUST00000206300	ENSMUSG00000053714	4732471J01Rik	7:25376818-25566417	lncRNA_annotated	0.66565	1.08471	-0.704472	0.58285	0.924872	False
ENSMUST00000181895	ENSMUSG00000097103	Gm2885	17:6798389-6827990	lncRNA_annotated	0.468803	0.578722	-0.303891	0.5832	0.924899	False
ENSMUST00000181594	ENSMUSG00000097675	1700101I11Rik	6:129532093-129542346	lncRNA_annotated	1.2698	1.82809	-0.525735	0.5853	0.925915	False
ENSMUST00000139056	ENSMUSG00000073478	D730003I15Rik	1:191224453-191225835	lncRNA_annotated	2.40428	2.83491	-0.237698	0.58495	0.925915	False
ENSMUST00000142712	ENSMUSG00000044387	2410080I02Rik	19:23134899-23135717	lncRNA_annotated	0.822007	0.539342	0.607951	0.5849	0.925915	False
ENSMUST00000149909	ENSMUSG00000054006	D630008O14Rik	1:106538177-106714274	lncRNA_annotated	2.18247	1.23534	0.821053	0.5856	0.925954	False
ENSMUST00000152740	ENSMUSG00000087301	Gm13629	2:66440879-66634952	lncRNA_annotated	0.33567	0.657913	-0.970852	0.58625	0.926371	False
ENSMUST00000148357	ENSMUSG00000086773	Gm16192	8:40990913-41133726	lncRNA_annotated	7.59577	4.14608	0.873449	0.5869	0.926832	False
ENSMUST00000174005	ENSMUSG00000092196	Gm38505	3:34104437-34682619	lncRNA_annotated	0.392559	0.650248	-0.72808	0.58715	0.927096	False
LNC_000871	XLOC_062539	-	8:105566350-105682922	lncRNA_Novel	1.1027	1.65324	-0.584255	0.5878	0.927374	False
ENSMUST00000139701	ENSMUSG00000054556	Gm4876	6:17065148-17171833	lncRNA_annotated	0.630733	0.393999	0.678837	0.5876	0.927374	False
ENSMUST00000139017	ENSMUSG00000075576	Gm12359	11:98795515-98833814	lncRNA_annotated	0.629341	0.917522	-0.5439	0.5877	0.927374	False
ENSMUST00000200435	ENSMUSG00000105245	Gm31305	3:97689823-97888707	lncRNA_annotated	2.24789	3.2658	-0.538865	0.58795	0.927445	False
ENSMUST00000176134	ENSMUSG00000085741	5430405H02Rik	2:156840006-156862963	lncRNA_annotated	0.848199	0.459104	0.885583	0.58805	0.927526	False
ENSMUST00000192797	ENSMUSG00000104507	A430027H14Rik	1:189207929-189402218	lncRNA_annotated	0.685418	1.08541	-0.663179	0.58855	0.927556	False
ENSMUST00000205571	ENSMUSG00000108709	4933431G14Rik	6:72097591-72154571	lncRNA_annotated	0.885811	1.4103	-0.670931	0.5891	0.927779	False
ENSMUST00000180608	ENSMUSG00000097861	Gm26858	17:32354056-32389116	lncRNA_annotated	6.64966	7.98506	-0.264022	0.58925	0.927798	False
LNC_000173	XLOC_016355	-	13:81797239-81867682	lncRNA_Novel	0.519959	0.418571	0.312926	0.5899	0.928169	False
ENSMUST00000192051	ENSMUSG00000097099	Gm9917	9:107551554-107572779	lncRNA_annotated	0.39066	0.57064	-0.546666	0.5906	0.928697	False
LNC_000680	XLOC_045713	-	4:153975193-154011699	lncRNA_Novel	0.530688	0.839101	-0.660981	0.59115	0.928918	False
ENSMUST00000180779	ENSMUSG00000097772	5430416N02Rik	5:100420841-100429535	lncRNA_annotated	1.23049	1.07921	0.189247	0.59315	0.929845	False
ENSMUST00000207451	ENSMUSG00000109008	Gm44899	7:80981121-80993415	lncRNA_annotated	1.85075	2.45477	-0.407472	0.5932	0.929871	False
ENSMUST00000161416	ENSMUSG00000090057	Gm16333	4:152390741-152477871	lncRNA_annotated	1.24832	2.49074	-0.99659	0.59325	0.929871	False
ENSMUST00000225058	ENSMUSG00000114709	AC157650.3	14:25257522-25666743	lncRNA_annotated	1.53987	1.05867	0.540552	0.5937	0.930083	False
ENSMUST00000156149	ENSMUSG00000087373	Gm15892	11:88059065-88067476	lncRNA_annotated	0.347648	0.497874	-0.518155	0.59365	0.930083	False
ENSMUST00000137251	ENSMUSG00000084946	Dlx1as	2:71528112-71537891	lncRNA_annotated	1.15975	2.76431	-1.2531	0.59405	0.930344	False
ENSMUST00000220154	ENSMUSG00000112288	AC134537.3	12:80634021-80683342	lncRNA_annotated	1.10251	1.64915	-0.580927	0.59425	0.930354	False
ENSMUST00000180723	ENSMUSG00000097073	9430037G07Rik	9:88595324-88599516	lncRNA_annotated	1.42229	1.22	0.22133	0.5947	0.930669	False
ENSMUST00000225188	ENSMUSG00000087535	Zmiz1os1	14:25257522-25666743	lncRNA_annotated	0.403923	0.595133	-0.55913	0.5951	0.931018	False
ENSMUST00000183333	ENSMUSG00000090386	Mir99ahg	16:77236316-77691403	lncRNA_annotated	0.735143	0.963572	-0.390366	0.5953	0.931088	False
ENSMUST00000198312	ENSMUSG00000106198	Gm42504	5:143357337-143403748	lncRNA_annotated	1.14953	0.556192	1.04739	0.5958	0.931306	False
ENSMUST00000154958	ENSMUSG00000068151	A230006K03Rik	7:61127995-61311721	lncRNA_annotated	1.47127	1.84754	-0.32854	0.5971	0.932211	False
ENSMUST00000160368	ENSMUSG00000089794	Gm16337	3:9687478-9833679	lncRNA_annotated	0.667371	0.45081	0.565968	0.59715	0.932238	False
ENSMUST00000123949	ENSMUSG00000086536	Gm12264	11:59662494-59780860	lncRNA_annotated	2.22033	1.54078	0.527112	0.59765	0.932239	False
ENSMUST00000158850	ENSMUSG00000089475	Gm25363	5:24802822-24842624	lncRNA_annotated	5.62471	9.97738	-0.826882	0.59755	0.932239	False
ENSMUST00000135238	ENSMUSG00000087022	9130024F11Rik	1:56793980-57042515	lncRNA_annotated	2.2914	6.8847	-1.58716	0.59795	0.932369	False
ENSMUST00000123067	ENSMUSG00000086569	Rab11fip4os2	11:79591211-79698023	lncRNA_annotated	0.348791	0.537201	-0.623099	0.59865	0.932725	False
ENSMUST00000180603	ENSMUSG00000097456	Gm16958	3:126921611-127499350	lncRNA_annotated	1.38604	1.91626	-0.46733	0.5986	0.932725	False
ENSMUST00000192984	ENSMUSG00000102828	Gm38182	18:36930183-37841873	lncRNA_annotated	0.858391	1.2539	-0.546717	0.59915	0.932925	False
ENSMUST00000181529	ENSMUSG00000097674	Gm26610	7:30640998-30664994	lncRNA_annotated	0.515776	0.3335	0.629057	0.5999	0.932987	False
ENSMUST00000145585	ENSMUSG00000086430	4930551O13Rik	2:5020641-5064045	lncRNA_annotated	0.75192	0.446093	0.753234	0.5997	0.932987	False
ENSMUST00000146314	ENSMUSG00000085894	Gm15832	1:39547569-39577405	lncRNA_annotated	2.28399	1.4136	0.692185	0.60015	0.93303	False
ENSMUST00000194223	ENSMUSG00000103473	Gm37696	3:61358548-61368430	lncRNA_annotated	0.424781	0.667165	-0.651325	0.60025	0.933056	False
ENSMUST00000144849	ENSMUSG00000087174	5530601H04Rik	X:105038816-105079609	lncRNA_annotated	0.330753	0.554043	-0.744245	0.6006	0.933298	False
ENSMUST00000184170	ENSMUSG00000098912	1500004A13Rik	3:88782942-88832547	lncRNA_annotated	1.98642	3.78876	-0.931552	0.60095	0.933454	False
LNC_000739	XLOC_050875	-	6:71582738-71632990	lncRNA_Novel	1.05712	1.46596	-0.471712	0.6012	0.933609	False
ENSMUST00000126427	ENSMUSG00000087557	Gm15869	16:14299243-14317375	lncRNA_annotated	0.907713	0.596731	0.605156	0.6013	0.933609	False
ENSMUST00000181299	ENSMUSG00000097756	A730056A06Rik	7:73314002-73419899	lncRNA_annotated	0.791712	1.38527	-0.807123	0.60175	0.934049	False
ENSMUST00000209647	ENSMUSG00000110183	Gm45411	8:26021420-26119224	lncRNA_annotated	0.466244	0.879965	-0.91636	0.6019	0.934066	False
ENSMUST00000155101	ENSMUSG00000053049	Gm15413	7:96171245-96947034	lncRNA_annotated	0.40761	0.585894	-0.523451	0.6021	0.934066	False
ENSMUST00000159260	ENSMUSG00000090263	D730045A05Rik	18:73928485-74064929	lncRNA_annotated	0.630074	0.933021	-0.566388	0.6026	0.934333	False
ENSMUST00000124392	ENSMUSG00000086505	Gm16058	5:26817356-27727505	lncRNA_annotated	0.448925	0.716332	-0.674155	0.6034	0.934358	False
ENSMUST00000170150	ENSMUSG00000090564	A430057M04Rik	14:21825237-21851040	lncRNA_annotated	0.483666	0.327853	0.560961	0.60335	0.934358	False
ENSMUST00000150367	ENSMUSG00000087466	A330041J22Rik	9:86581370-86701253	lncRNA_annotated	0.337421	0.504574	-0.580517	0.60315	0.934358	False
ENSMUST00000176749	ENSMUSG00000093502	Gm20700	5:48389501-49524907	lncRNA_annotated	1.00844	1.82196	-0.853364	0.60325	0.934358	False
ENSMUST00000143064	ENSMUSG00000085549	1700047F07Rik	4:107689700-107758985	lncRNA_annotated	0.318038	0.903724	-1.50668	0.60395	0.934469	False
ENSMUST00000180471	ENSMUSG00000097911	Gm26691	3:134152725-134262161	lncRNA_annotated	0.432485	0.719423	-0.73419	0.6046	0.934469	False
ENSMUST00000063376	ENSMUSG00000051844	B230319C09Rik	6:83362372-83459084	lncRNA_annotated	0.956984	0.661071	0.53369	0.60545	0.934493	False
ENSMUST00000123544	ENSMUSG00000042549	Map2k3os	11:60920916-60931867	lncRNA_annotated	0.605534	0.496507	0.286395	0.60535	0.934493	False
ENSMUST00000201477	ENSMUSG00000106888	Gm42848	5:34194892-34288437	lncRNA_annotated	0.708622	1.21219	-0.774522	0.6067	0.935118	False
ENSMUST00000148293	ENSMUSG00000085550	Gm15658	16:33684465-33787112	lncRNA_annotated	1.60395	1.12958	0.505838	0.60675	0.935118	False
LNC_000828	XLOC_058565	-	7:80979689-80980673	lncRNA_Novel	2.70275	2.05973	0.391971	0.60725	0.935399	False
ENSMUST00000139356	ENSMUSG00000087177	E130307A14Rik	10:39595858-39732007	lncRNA_annotated	1.17744	2.02433	-0.781783	0.6079	0.935748	False
ENSMUST00000222768	ENSMUSG00000113634	AC126262.2	12:100911522-101029056	lncRNA_annotated	0.323288	0.48647	-0.589532	0.60825	0.935799	False
ENSMUST00000197153	ENSMUSG00000105987	AI506816	5:23700227-23712667	lncRNA_annotated	0.545246	0.235487	1.21126	0.60925	0.936138	False
ENSMUST00000123703	ENSMUSG00000084960	B430010I23Rik	8:40990913-41133726	lncRNA_annotated	0.848898	0.576534	0.558186	0.6091	0.936138	False
ENSMUST00000129470	ENSMUSG00000084985	Gm16135	10:62980238-63013955	lncRNA_annotated	0.699238	0.454355	0.621963	0.60925	0.936138	False
ENSMUST00000183517	ENSMUSG00000099051	Gm27241	9:72532239-72622937	lncRNA_annotated	0.356374	0.55678	-0.643717	0.6098	0.936162	False
ENSMUST00000160231	ENSMUSG00000089889	0610040B10Rik	5:143316488-143332704	lncRNA_annotated	2.12351	3.58678	-0.756241	0.6095	0.936162	False
ENSMUST00000138729	ENSMUSG00000086890	1700021J08Rik	4:116995316-117005277	lncRNA_annotated	0.816856	0.506386	0.689845	0.61125	0.937198	False
ENSMUST00000180525	ENSMUSG00000097334	2700012I20Rik	9:57072039-57142722	lncRNA_annotated	0.735671	0.504158	0.545186	0.6116	0.937418	False
ENSMUST00000145437	ENSMUSG00000075389	2810410L24Rik	11:120187706-120189852	lncRNA_annotated	0.453451	0.601766	-0.408257	0.61215	0.937552	False
ENSMUST00000205445	ENSMUSG00000108736	Gm45151	7:116543655-116545755	lncRNA_annotated	1.32982	1.61808	-0.28306	0.613	0.93799	False
ENSMUST00000174530	ENSMUSG00000090370	Gm21989	12:20990458-21315056	lncRNA_annotated	0.514594	0.740445	-0.524959	0.6136	0.938241	False
ENSMUST00000159602	ENSMUSG00000089633	A230009B12Rik	17:10403011-10840311	lncRNA_annotated	0.278937	0.522469	-0.905409	0.6143	0.938484	False
ENSMUST00000165610	ENSMUSG00000091523	AU040972	11:79339791-79581612	lncRNA_annotated	0.828454	1.15101	-0.474403	0.61485	0.938642	False
ENSMUST00000222625	ENSMUSG00000113261	AC153132.1	13:9875485-10360844	lncRNA_annotated	2.04395	2.80598	-0.457147	0.61595	0.939605	False
ENSMUST00000125269	ENSMUSG00000086826	Gm11739	11:116466318-116494202	lncRNA_annotated	0.603671	0.911725	-0.594837	0.61715	0.940274	False
ENSMUST00000194881	ENSMUSG00000102774	Gm9748	14:79766774-79772743	lncRNA_annotated	1.96044	3.57869	-0.868252	0.61715	0.940274	False
ENSMUST00000135434	ENSMUSG00000087672	Gm15122	10:80261485-80288408	lncRNA_annotated	1.17785	0.751322	0.648652	0.6181	0.940409	False
ENSMUST00000181093	ENSMUSG00000097745	AI115009	3:152395472-152681432	lncRNA_annotated	0.439312	0.660761	-0.588883	0.618	0.940409	False
LNC_000679	XLOC_045531	-	4:143347668-143371032	lncRNA_Novel	1.68286	0.871877	0.948721	0.61825	0.940467	False
ENSMUST00000143836	ENSMUSG00000021268	Meg3	12:109541004-109571723	lncRNA_annotated	9.72665	19.1907	-0.980389	0.6184	0.940483	False
ENSMUST00000181218	ENSMUSG00000097542	Gm26751	14:55854035-55874735	lncRNA_annotated	3.89455	3.51587	0.147577	0.61855	0.940541	False
ENSMUST00000190598	ENSMUSG00000101586	Gm29017	1:59120934-59237231	lncRNA_annotated	1.35825	0.941506	0.528702	0.61875	0.940675	False
ENSMUST00000136571	ENSMUSG00000087380	2210408F21Rik	6:31220350-31337404	lncRNA_annotated	1.20714	2.25232	-0.899825	0.61945	0.940946	False
LNC_000229	XLOC_021189	-	14:84323632-84442926	lncRNA_Novel	0.437886	0.677961	-0.630649	0.61945	0.940946	False
ENSMUST00000149940	ENSMUSG00000085148	Mir22hg	11:75461538-75466676	lncRNA_annotated	9.51406	10.3998	-0.128426	0.61925	0.940946	False
ENSMUST00000170286	ENSMUSG00000091558	Gm17227	19:7275395-7341860	lncRNA_annotated	1.11952	1.59398	-0.509744	0.62005	0.94097	False
ENSMUST00000214808	ENSMUSG00000111053	AC164092.2	9:121937222-121980209	lncRNA_annotated	0.535972	0.848604	-0.662932	0.6204	0.94097	False
ENSMUST00000181885	ENSMUSG00000097268	Gm26805	1:37754775-37871388	lncRNA_annotated	0.416029	0.649583	-0.642828	0.6204	0.94097	False
ENSMUST00000181813	ENSMUSG00000097583	6430590A07Rik	3:40846969-40938138	lncRNA_annotated	2.63925	3.33708	-0.338457	0.6207	0.941022	False
ENSMUST00000160756	ENSMUSG00000090087	Gm15939	10:33512285-33662432	lncRNA_annotated	0.472952	0.778036	-0.718143	0.62075	0.941022	False
LNC_000433	XLOC_029008	-	17:86155361-86167509	lncRNA_Novel	0.878393	0.639257	0.458471	0.62125	0.941156	False
ENSMUST00000161274	ENSMUSG00000089941	Gm16168	17:10403011-10840311	lncRNA_annotated	0.50495	0.866565	-0.779167	0.62175	0.941531	False
ENSMUST00000181258	ENSMUSG00000097816	Gm26811	6:89304629-89362620	lncRNA_annotated	0.500299	0.789699	-0.658513	0.62205	0.941604	False
ENSMUST00000181888	ENSMUSG00000097300	Gm26835	10:13966074-14154446	lncRNA_annotated	3.13986	4.75771	-0.59957	0.6224	0.941622	False
ENSMUST00000137598	ENSMUSG00000085145	Gm11614	11:97715156-97744704	lncRNA_annotated	0.340452	0.504186	-0.566508	0.62235	0.941622	False
ENSMUST00000038121	ENSMUSG00000035983	Gm7008	12:40201566-40248504	lncRNA_annotated	3.56591	2.84497	0.325855	0.62275	0.94173	False
ENSMUST00000126238	ENSMUSG00000086539	Gm16759	9:63394446-63602493	lncRNA_annotated	0.372014	0.638249	-0.778761	0.623	0.941854	False
LNC_000754	XLOC_051591	-	6:124929503-124931108	lncRNA_Novel	0.614843	0.509736	0.270467	0.623	0.941854	False
ENSMUST00000166951	ENSMUSG00000090576	Gm17055	6:108656916-108659417	lncRNA_annotated	0.598096	0.69791	-0.222664	0.6229	0.941854	False
ENSMUST00000221614	ENSMUSG00000097121	D130020L05Rik	12:101039091-101088927	lncRNA_annotated	0.744054	1.08552	-0.544901	0.6244	0.942384	False
ENSMUST00000155345	ENSMUSG00000087380	2210408F21Rik	6:31220350-31337404	lncRNA_annotated	0.978465	1.43616	-0.553622	0.62445	0.942384	False
ENSMUST00000146334	ENSMUSG00000085260	Med9os	11:59946888-59948142	lncRNA_annotated	0.351906	0.703968	-1.00032	0.62515	0.942519	False
ENSMUST00000181697	ENSMUSG00000097431	Gm26782	14:50824061-50879003	lncRNA_annotated	0.668291	0.454593	0.555899	0.6253	0.942576	False
ENSMUST00000183180	ENSMUSG00000097451	Rian	12:109603939-109661716	lncRNA_annotated	4.58677	6.37583	-0.475132	0.6264	0.943093	False
ENSMUST00000129953	ENSMUSG00000087579	Hectd2os	19:36554667-36689479	lncRNA_annotated	2.64137	3.2685	-0.307346	0.62655	0.94315	False
ENSMUST00000183215	ENSMUSG00000097451	Rian	12:109603939-109661716	lncRNA_annotated	17.899	31.1549	-0.799575	0.6273	0.943593	False
ENSMUST00000180466	ENSMUSG00000097136	Gm26772	14:25257522-25666743	lncRNA_annotated	1.10195	0.75159	0.552047	0.6281	0.943878	False
ENSMUST00000141875	ENSMUSG00000084792	1700056N10Rik	16:17047519-17049111	lncRNA_annotated	1.59814	1.85701	-0.21659	0.62895	0.944099	False
ENSMUST00000181942	ENSMUSG00000097236	4831440E17Rik	5:25499066-25501541	lncRNA_annotated	0.646991	0.807322	-0.319397	0.63025	0.944574	False
ENSMUST00000100944	ENSMUSG00000072769	Gm10419	5:108366072-108378239	lncRNA_annotated	1.63476	3.43796	-1.07248	0.63045	0.944706	False
ENSMUST00000149822	ENSMUSG00000086859	Snhg20	11:117076789-117078955	lncRNA_annotated	16.1068	17.9605	-0.157164	0.6306	0.944743	False
ENSMUST00000130109	ENSMUSG00000086363	A330102I10Rik	13:29014398-29040336	lncRNA_annotated	0.389673	0.696172	-0.837179	0.6307	0.944743	False
ENSMUST00000128728	ENSMUSG00000086165	Gm15690	5:120476525-120503625	lncRNA_annotated	0.844317	0.498242	0.760939	0.63065	0.944743	False
ENSMUST00000195308	ENSMUSG00000102401	Gm37864	1:165328697-165460465	lncRNA_annotated	1.15024	1.89294	-0.718693	0.6306	0.944743	False
ENSMUST00000143781	ENSMUSG00000085811	Cep112it	11:108425191-108860615	lncRNA_annotated	0.861639	1.00553	-0.222806	0.6309	0.944832	False
ENSMUST00000203231	ENSMUSG00000108166	Gm44017	6:134639509-134711187	lncRNA_annotated	1.22709	0.765513	0.680739	0.631	0.944898	False
ENSMUST00000155199	ENSMUSG00000087595	1810012K08Rik	2:26136813-26140521	lncRNA_annotated	12.1666	17.1147	-0.492306	0.63135	0.944992	False
ENSMUST00000180381	ENSMUSG00000097340	Gm26617	X:94793102-94798237	lncRNA_annotated	2.04307	2.23982	-0.132644	0.63125	0.944992	False
ENSMUST00000222624	ENSMUSG00000021101	4930408O17Rik	12:104763116-104871535	lncRNA_annotated	0.391947	0.55027	-0.489481	0.6315	0.94509	False
ENSMUST00000148568	ENSMUSG00000087541	Hopxos	5:77086987-77115121	lncRNA_annotated	0.622758	0.407798	0.610818	0.6324	0.945352	False
ENSMUST00000193993	ENSMUSG00000102397	Gm37573	3:25426214-26333377	lncRNA_annotated	2.81724	4.09992	-0.541313	0.63335	0.945637	False
ENSMUST00000161826	ENSMUSG00000103393	Gm38304	1:161942085-162478034	lncRNA_annotated	0.604132	0.432578	0.481903	0.6347	0.946428	False
ENSMUST00000212079	ENSMUSG00000074415	2610203C20Rik	9:41327259-41655483	lncRNA_annotated	1.99838	3.16917	-0.665276	0.63475	0.946428	False
ENSMUST00000127391	ENSMUSG00000059027	9630013D21Rik	4:109652483-109657853	lncRNA_annotated	0.850988	0.458205	0.893145	0.6352	0.946428	False
ENSMUST00000125518	ENSMUSG00000085767	Gm13563	2:26381525-26389316	lncRNA_annotated	0.575581	0.834292	-0.535534	0.6351	0.946428	False
ENSMUST00000180523	ENSMUSG00000097698	Gm26906	12:109541004-109571723	lncRNA_annotated	17.3417	31.0011	-0.838073	0.63565	0.946507	False
ENSMUST00000181664	ENSMUSG00000097769	Snhg4	18:35553370-35593835	lncRNA_annotated	3.41476	4.6572	-0.447677	0.6369	0.947039	False
ENSMUST00000208229	ENSMUSG00000109314	Gm44699	7:28881421-28962340	lncRNA_annotated	0.471053	0.719403	-0.610912	0.6377	0.947172	False
ENSMUST00000141259	ENSMUSG00000085819	Ube4bos1	4:149328415-149426749	lncRNA_annotated	0.605239	0.857424	-0.502503	0.63775	0.947172	False
ENSMUST00000142067	ENSMUSG00000087579	Hectd2os	19:36554667-36689479	lncRNA_annotated	0.507066	0.866542	-0.773097	0.63835	0.947547	False
ENSMUST00000180506	ENSMUSG00000096924	Gm26824	10:39732117-39875211	lncRNA_annotated	0.561711	0.810914	-0.52972	0.6386	0.947625	False
ENSMUST00000198548	ENSMUSG00000106061	Gm43773	3:94497543-94582716	lncRNA_annotated	0.50154	0.688172	-0.456406	0.6386	0.947625	False
ENSMUST00000208795	ENSMUSG00000109399	Gm44982	7:130162450-133124354	lncRNA_annotated	0.63297	0.898256	-0.50499	0.6389	0.947656	False
ENSMUST00000207694	ENSMUSG00000109321	A330076H08Rik	7:61930136-61982358	lncRNA_annotated	8.04852	8.91267	-0.147133	0.639	0.947656	False
ENSMUST00000206967	ENSMUSG00000108551	Gm20274	7:122965685-123002557	lncRNA_annotated	1.18969	1.6468	-0.469087	0.64	0.948084	False
ENSMUST00000186431	ENSMUSG00000072761	Gm6712	17:17294442-17319511	lncRNA_annotated	2.80384	2.14276	0.387935	0.64015	0.948084	False
ENSMUST00000212288	ENSMUSG00000110611	Gm20163	8:105276139-105296098	lncRNA_annotated	0.781979	1.22475	-0.647284	0.64095	0.948299	False
ENSMUST00000187954	ENSMUSG00000100618	Gm29595	19:45300453-45311011	lncRNA_annotated	0.42839	0.65079	-0.603267	0.64085	0.948299	False
ENSMUST00000188984	ENSMUSG00000099373	Gm19667	9:105162155-105521257	lncRNA_annotated	1.24298	1.97115	-0.665234	0.64115	0.948325	False
ENSMUST00000195618	ENSMUSG00000103693	Gm37529	1:160219173-160793211	lncRNA_annotated	1.24419	2.00788	-0.69047	0.6422	0.948654	False
ENSMUST00000180830	ENSMUSG00000097290	1300002E11Rik	16:21794341-21809026	lncRNA_annotated	1.82929	2.04409	-0.160171	0.6431	0.948654	False
ENSMUST00000181729	ENSMUSG00000097413	A830052D11Rik	18:32359056-32435736	lncRNA_annotated	0.518844	0.712718	-0.45803	0.64315	0.948654	False
ENSMUST00000144339	ENSMUSG00000085623	Gm16041	1:4909575-5162529	lncRNA_annotated	0.829588	1.34632	-0.698557	0.6433	0.948654	False
ENSMUST00000172522	ENSMUSG00000092545	Gm20319	16:26581703-26755502	lncRNA_annotated	2.0352	2.98518	-0.552649	0.64365	0.948827	False
ENSMUST00000224762	ENSMUSG00000114362	AC124433.1	13:67005791-67007593	lncRNA_annotated	0.629348	0.526553	0.25728	0.6438	0.94884	False
ENSMUST00000224745	ENSMUSG00000114373	AC162940.1	13:35659832-35874063	lncRNA_annotated	0.67184	0.453135	0.568179	0.6444	0.949027	False
ENSMUST00000140501	ENSMUSG00000087698	Gm13031	4:140906343-140957902	lncRNA_annotated	0.398383	0.596398	-0.582117	0.64575	0.949103	False
ENSMUST00000180753	ENSMUSG00000097491	Gm2366	8:44935446-45052257	lncRNA_annotated	0.869742	0.644746	0.431857	0.64605	0.949212	False
ENSMUST00000136294	ENSMUSG00000085560	C230038L03Rik	7:96171245-96947034	lncRNA_annotated	6.86072	12.5358	-0.869626	0.6465	0.949541	False
ENSMUST00000122365	ENSMUSG00000098371	Gm28037	16:55966274-56029739	lncRNA_annotated	0.328218	1.05836	-1.68911	0.6466	0.949576	False
ENSMUST00000146195	ENSMUSG00000063714	Sp3os	2:72936426-72988677	lncRNA_annotated	1.72215	1.18963	0.533696	0.64745	0.949781	False
ENSMUST00000211170	ENSMUSG00000110230	Gm45846	7:123031373-123195296	lncRNA_annotated	1.32622	0.922615	0.523521	0.64755	0.949781	False
ENSMUST00000135512	ENSMUSG00000086968	4933431E20Rik	3:107877228-107898686	lncRNA_annotated	1.83063	2.74277	-0.583295	0.64775	0.949781	False
ENSMUST00000167642	ENSMUSG00000105852	Gm42890	3:105942697-105987423	lncRNA_annotated	2.2378	1.41931	0.656895	0.64715	0.949781	False
ENSMUST00000180838	ENSMUSG00000097338	Gm2464	3:13471654-14182287	lncRNA_annotated	5.30099	6.21132	-0.228638	0.648	0.949848	False
LNC_000190	XLOC_018610	-	14:16312122-16346437	lncRNA_Novel	0.58007	0.503845	0.203246	0.6483	0.949924	False
ENSMUST00000210037	ENSMUSG00000095385	D630033O11Rik	9:43265278-43280076	lncRNA_annotated	1.51631	3.08196	-1.02328	0.6483	0.949924	False
ENSMUST00000212132	ENSMUSG00000110580	D830024N08Rik	8:83571697-83594484	lncRNA_annotated	1.03531	1.56223	-0.593544	0.6506	0.951275	False
ENSMUST00000182517	ENSMUSG00000097195	Snhg5	9:88521049-88522929	lncRNA_annotated	6.87213	4.40976	0.64006	0.65085	0.951275	False
ENSMUST00000134066	ENSMUSG00000087368	BC065397	X:136732941-136803355	lncRNA_annotated	0.444619	0.617151	-0.473055	0.6505	0.951275	False
ENSMUST00000132184	ENSMUSG00000085687	Gm16153	10:4401914-4432388	lncRNA_annotated	1.01318	1.22391	-0.272611	0.6512	0.951467	False
LNC_000803	XLOC_056405	-	7:130162450-133124354	lncRNA_Novel	2.49526	3.54598	-0.506992	0.65135	0.951467	False
ENSMUST00000144260	ENSMUSG00000054006	D630008O14Rik	1:106538177-106714274	lncRNA_annotated	0.883219	0.576807	0.614681	0.6515	0.951467	False
ENSMUST00000149285	ENSMUSG00000085538	Gm11455	2:164053539-164155524	lncRNA_annotated	0.579472	0.399809	0.535429	0.65245	0.951616	False
ENSMUST00000209194	ENSMUSG00000109420	Gm44702	7:28808540-28822266	lncRNA_annotated	0.49003	0.672946	-0.457621	0.6524	0.951616	False
ENSMUST00000202523	ENSMUSG00000107090	Gm42884	5:134489382-134560171	lncRNA_annotated	2.16804	2.96357	-0.450943	0.65255	0.951616	False
ENSMUST00000156224	ENSMUSG00000086472	Gm16172	17:45660170-45698495	lncRNA_annotated	1.32564	1.81991	-0.457176	0.6528	0.951616	False
ENSMUST00000151896	ENSMUSG00000085819	Ube4bos1	4:149328415-149426749	lncRNA_annotated	0.563564	0.784053	-0.476371	0.65345	0.951838	False
ENSMUST00000156511	ENSMUSG00000087047	1700110K17Rik	9:40293232-40531383	lncRNA_annotated	0.586305	0.830415	-0.502181	0.6548	0.952534	False
ENSMUST00000140405	ENSMUSG00000024845	Tmem134	19:4125933-4132305	lncRNA_annotated	8.41996	7.12194	0.241543	0.6549	0.952597	False
ENSMUST00000195967	ENSMUSG00000106184	Gm43463	3:100562207-100685503	lncRNA_annotated	0.988696	1.34766	-0.446857	0.6555	0.952893	False
ENSMUST00000201414	ENSMUSG00000029447	Cct6a	5:129765557-129846371	lncRNA_annotated	46.1965	49.5556	-0.101266	0.65545	0.952893	False
ENSMUST00000220545	ENSMUSG00000114136	CT010452.1	12:12262138-12392615	lncRNA_annotated	1.26173	1.7143	-0.442213	0.6556	0.952946	False
ENSMUST00000182125	ENSMUSG00000097023	Mir9-3hg	7:79500025-79534403	lncRNA_annotated	9.79365	11.0824	-0.178353	0.6559	0.953062	False
ENSMUST00000162829	ENSMUSG00000090117	Gm16541	19:42518758-42592343	lncRNA_annotated	2.60413	1.74741	0.575586	0.6561	0.953086	False
ENSMUST00000223300	ENSMUSG00000113679	AC159633.2	12:100276608-100520826	lncRNA_annotated	0.415776	0.586832	-0.497143	0.656	0.953086	False
ENSMUST00000138611	ENSMUSG00000084799	Ino80dos	1:63047800-63180486	lncRNA_annotated	1.26382	1.68692	-0.416607	0.6568	0.953177	False
ENSMUST00000201775	ENSMUSG00000106874	Gm20186	6:18844219-18848207	lncRNA_annotated	5.38776	3.67567	0.551676	0.65675	0.953177	False
ENSMUST00000213522	ENSMUSG00000111171	AC112265.1	10:43002499-43174530	lncRNA_annotated	0.516452	0.723951	-0.487257	0.65665	0.953177	False
ENSMUST00000180870	ENSMUSG00000097535	Gm26592	9:21015984-21039036	lncRNA_annotated	2.16017	3.79917	-0.814537	0.6569	0.953177	False
ENSMUST00000222455	ENSMUSG00000112964	CT009718.1	13:74434780-74463429	lncRNA_annotated	4.01775	4.49268	-0.161188	0.65745	0.953419	False
LNC_000904	XLOC_065997	-	9:88640569-88645216	lncRNA_Novel	0.371028	0.470293	-0.34203	0.6575	0.95345	False
ENSMUST00000204314	ENSMUSG00000108282	Gm44317	6:119570795-119848167	lncRNA_annotated	4.27032	5.04852	-0.241515	0.65765	0.953503	False
ENSMUST00000204662	ENSMUSG00000107999	Gm44123	6:90656087-90988685	lncRNA_annotated	19.837	29.6362	-0.579168	0.6577	0.953505	False
ENSMUST00000134649	ENSMUSG00000086717	Gm15655	8:115682941-115707794	lncRNA_annotated	23.8996	12.9189	0.887499	0.6584	0.953717	False
ENSMUST00000048965	ENSMUSG00000025450	Gm9752	13:119462767-119486120	lncRNA_annotated	1.51352	1.21308	0.319236	0.65845	0.953717	False
ENSMUST00000180590	ENSMUSG00000097220	Gm26599	7:108950337-109083331	lncRNA_annotated	0.682282	1.01404	-0.571671	0.65865	0.953772	False
ENSMUST00000181112	ENSMUSG00000097217	Gm26549	17:32284786-32298689	lncRNA_annotated	0.839592	1.00025	-0.252605	0.6593	0.953993	False
ENSMUST00000163081	ENSMUSG00000053332	Gas5	1:160978645-161038539	lncRNA_annotated	0.55396	0.833035	-0.588595	0.6598	0.954151	False
ENSMUST00000136923	ENSMUSG00000108703	Gm44793	7:24112313-24127952	lncRNA_annotated	1.1934	1.93409	-0.696579	0.6599	0.954173	False
ENSMUST00000125869	ENSMUSG00000085397	Gm13524	2:32787601-32848168	lncRNA_annotated	0.475333	0.684991	-0.527148	0.6603	0.9543	False
ENSMUST00000199385	ENSMUSG00000105304	Gm43696	3:104396417-104511856	lncRNA_annotated	0.89774	1.21874	-0.441017	0.661	0.954573	False
ENSMUST00000217654	ENSMUSG00000111390	CT025660.2	9:27097383-27155393	lncRNA_annotated	1.5602	1.87225	-0.263042	0.6619	0.954806	False
ENSMUST00000202482	ENSMUSG00000106927	Gm43598	5:150571643-150599540	lncRNA_annotated	0.77175	1.03651	-0.425534	0.6624	0.95518	False
ENSMUST00000159309	ENSMUSG00000089874	9230117E06Rik	16:22468460-22657221	lncRNA_annotated	1.21736	0.831151	0.550578	0.6626	0.955242	False
LNC_000913	XLOC_066752	-	X:12618082-12625423	lncRNA_Novel	0.650875	0.774253	-0.250425	0.6628	0.955276	False
ENSMUST00000200347	ENSMUSG00000104693	Gm42941	3:101576218-101604684	lncRNA_annotated	2.13681	2.8404	-0.410633	0.66325	0.955391	False
ENSMUST00000140069	ENSMUSG00000087165	2010001A14Rik	11:57795498-57801417	lncRNA_annotated	0.818116	1.18683	-0.53674	0.6634	0.955402	False
ENSMUST00000181870	ENSMUSG00000097267	1700109K24Rik	15:77078989-77307053	lncRNA_annotated	2.14299	2.85135	-0.412022	0.66375	0.955629	False
ENSMUST00000139827	ENSMUSG00000055833	1700034H15Rik	1:191890230-191913247	lncRNA_annotated	0.395534	0.642295	-0.699435	0.664	0.955662	False
LNC_000750	XLOC_051457	-	6:117879942-117884575	lncRNA_Novel	0.62349	0.486765	0.357142	0.6643	0.955838	False
ENSMUST00000048606	ENSMUSG00000040467	4921522P10Rik	8:8661800-8664728	lncRNA_annotated	0.653384	0.74737	-0.193892	0.6646	0.956034	False
ENSMUST00000181078	ENSMUSG00000096990	Gm26790	7:35772342-35838074	lncRNA_annotated	4.59179	5.23719	-0.189738	0.6658	0.956403	False
ENSMUST00000183045	ENSMUSG00000097195	Snhg5	9:88521049-88522929	lncRNA_annotated	1.15871	0.702359	0.722234	0.66625	0.956403	False
LNC_000516	XLOC_031794	-	19:9947566-9982465	lncRNA_Novel	0.537468	0.418831	0.35981	0.6662	0.956403	False
ENSMUST00000192375	ENSMUSG00000104368	2010103J01Rik	1:185204116-185329396	lncRNA_annotated	1.39329	0.95666	0.54242	0.6666	0.956456	False
ENSMUST00000126572	ENSMUSG00000085845	Gm13944	2:77410633-77817259	lncRNA_annotated	2.5193	1.50117	0.746936	0.66655	0.956456	False
ENSMUST00000204288	ENSMUSG00000107689	Gm44386	6:86513890-86516273	lncRNA_annotated	0.879878	1.18823	-0.433435	0.66645	0.956456	False
ENSMUST00000180656	ENSMUSG00000097033	Gm26819	13:69802394-69816104	lncRNA_annotated	2.60134	2.37788	0.129579	0.6668	0.956529	False
ENSMUST00000139508	ENSMUSG00000087306	A230004M16Rik	11:41884465-42000857	lncRNA_annotated	0.838705	1.20109	-0.518103	0.66815	0.956557	False
LNC_000714	XLOC_048482	-	5:51939408-51940986	lncRNA_Novel	0.88717	1.05051	-0.2438	0.66795	0.956557	False
ENSMUST00000130657	ENSMUSG00000087231	E230016M11Rik	6:67035095-67080654	lncRNA_annotated	0.414226	0.667821	-0.689043	0.66785	0.956557	False
ENSMUST00000213905	ENSMUSG00000111434	AC120394.2	9:122117265-122169702	lncRNA_annotated	0.968689	0.716555	0.434955	0.66695	0.956557	False
ENSMUST00000220125	ENSMUSG00000097729	2310015A10Rik	12:80120545-80132844	lncRNA_annotated	0.683808	1.14967	-0.749561	0.6679	0.956557	False
ENSMUST00000180679	ENSMUSG00000097380	Gm26816	8:110810238-110972480	lncRNA_annotated	1.17018	0.871306	0.425484	0.6684	0.95667	False
ENSMUST00000129460	ENSMUSG00000087395	Gm12705	4:98936670-99120915	lncRNA_annotated	0.538833	0.735268	-0.448433	0.66905	0.956827	False
ENSMUST00000177306	ENSMUSG00000085555	2610035F20Rik	14:122470283-122475199	lncRNA_annotated	0.543269	0.396415	0.454653	0.66985	0.957401	False
ENSMUST00000210292	ENSMUSG00000110080	Gm6145	14:105621014-105643725	lncRNA_annotated	0.754875	1.32542	-0.812141	0.67055	0.957984	False
ENSMUST00000184626	ENSMUSG00000098729	Gm27200	4:155260128-155361361	lncRNA_annotated	0.471739	0.673748	-0.514221	0.67065	0.958014	False
ENSMUST00000139163	ENSMUSG00000085891	Gm14634	X:12762277-12821492	lncRNA_annotated	0.801767	0.915656	-0.191622	0.67135	0.958322	False
ENSMUST00000147504	ENSMUSG00000055370	Gm9968	16:42907644-43642602	lncRNA_annotated	1.75264	1.3302	0.397894	0.67175	0.958547	False
LNC_000854	XLOC_060973	-	8:105566350-105682922	lncRNA_Novel	2.56901	3.45422	-0.427147	0.67305	0.958744	False
ENSMUST00000195351	ENSMUSG00000104399	Gm37963	9:108347852-108392545	lncRNA_annotated	0.588474	0.80377	-0.449803	0.67245	0.958744	False
ENSMUST00000142433	ENSMUSG00000080727	C920021L13Rik	3:95871521-95892005	lncRNA_annotated	0.81421	0.522334	0.640429	0.67355	0.958928	False
ENSMUST00000198564	ENSMUSG00000104969	Gm43445	3:144188529-144205220	lncRNA_annotated	1.51239	2.4609	-0.702356	0.67355	0.958928	False
ENSMUST00000186450	ENSMUSG00000100130	Gm28379	9:66350525-66514593	lncRNA_annotated	1.73722	2.2469	-0.371153	0.67335	0.958928	False
ENSMUST00000124298	ENSMUSG00000085227	6330418K02Rik	5:138264042-138272840	lncRNA_annotated	0.951431	0.625099	0.606015	0.6741	0.959183	False
ENSMUST00000210953	ENSMUSG00000097471	5830432E09Rik	7:135537480-135686293	lncRNA_annotated	0.585703	0.403937	0.536042	0.67435	0.959183	False
ENSMUST00000141846	ENSMUSG00000086350	B230369F24Rik	1:178313327-178318549	lncRNA_annotated	1.373	1.53116	-0.157299	0.67425	0.959183	False
ENSMUST00000181068	ENSMUSG00000097590	Gm26675	16:3861527-3941147	lncRNA_annotated	6.04178	7.35766	-0.284274	0.6748	0.959478	False
ENSMUST00000210335	ENSMUSG00000110390	Gm45869	6:126549868-126556169	lncRNA_annotated	1.32164	1.15474	0.194756	0.6749	0.959479	False
ENSMUST00000181480	ENSMUSG00000097201	Gm26700	10:92071036-92165170	lncRNA_annotated	1.47362	1.18694	0.312113	0.6753	0.959561	False
ENSMUST00000195328	ENSMUSG00000103719	Gm38039	1:159523768-159931729	lncRNA_annotated	11.9887	15.7378	-0.392568	0.67615	0.959916	False
ENSMUST00000203985	ENSMUSG00000108081	Gm44026	6:54039572-54566489	lncRNA_annotated	0.973206	1.33698	-0.458157	0.67695	0.960241	False
ENSMUST00000144291	ENSMUSG00000085612	Gm15868	16:14299243-14317375	lncRNA_annotated	0.407932	0.579845	-0.507339	0.67685	0.960241	False
ENSMUST00000138288	ENSMUSG00000087633	Gm14455	2:172393793-172469908	lncRNA_annotated	0.348669	0.494061	-0.502829	0.67685	0.960241	False
ENSMUST00000187421	ENSMUSG00000101970	1810026B05Rik	7:73426637-73558395	lncRNA_annotated	2.19525	1.62834	0.430985	0.67735	0.960281	False
ENSMUST00000196190	ENSMUSG00000105910	Gm43539	3:38874569-39011985	lncRNA_annotated	0.864823	0.567806	0.607006	0.67715	0.960281	False
ENSMUST00000174014	ENSMUSG00000092258	Gm20444	9:44066326-44121960	lncRNA_annotated	10.1149	6.6958	0.595152	0.67765	0.960383	False
ENSMUST00000181574	ENSMUSG00000097180	2700038G22Rik	5:23850596-23855038	lncRNA_annotated	0.925853	1.05922	-0.194142	0.6781	0.960484	False
ENSMUST00000155812	ENSMUSG00000084880	Tomm6os	17:47630689-47704286	lncRNA_annotated	0.523694	0.752405	-0.522785	0.67845	0.960605	False
ENSMUST00000153113	ENSMUSG00000087177	E130307A14Rik	10:39595858-39732007	lncRNA_annotated	1.41678	1.75848	-0.311712	0.67865	0.960626	False
ENSMUST00000180879	ENSMUSG00000097277	2900076A07Rik	7:81523549-81531494	lncRNA_annotated	3.13866	3.7081	-0.240535	0.6805	0.960887	False
ENSMUST00000129569	ENSMUSG00000087282	Gm15317	16:96145406-96157852	lncRNA_annotated	0.414809	0.57265	-0.465207	0.67975	0.960887	False
ENSMUST00000127678	ENSMUSG00000087128	Gm12655	4:94460930-94477180	lncRNA_annotated	0.67638	0.348206	0.957893	0.6804	0.960887	False
ENSMUST00000181947	ENSMUSG00000096929	A330023F24Rik	1:194938818-195092249	lncRNA_annotated	5.51581	6.47211	-0.230663	0.68095	0.960887	False
ENSMUST00000224731	ENSMUSG00000114210	AC131709.1	18:64886725-65217826	lncRNA_annotated	0.859279	1.19446	-0.475158	0.67955	0.960887	False
ENSMUST00000132296	ENSMUSG00000084936	Gm11583	11:97159713-97187881	lncRNA_annotated	21.606	31.0415	-0.522769	0.6808	0.960887	False
ENSMUST00000223059	ENSMUSG00000113204	CT009718.4	13:74604944-74617945	lncRNA_annotated	2.95488	2.57524	0.198393	0.68085	0.960887	False
ENSMUST00000222245	ENSMUSG00000113047	CT009718.3	13:74553909-74564256	lncRNA_annotated	4.16632	6.42912	-0.625849	0.68085	0.960887	False
ENSMUST00000144896	ENSMUSG00000073242	Dnmt3aos	12:3806526-3914443	lncRNA_annotated	0.442654	0.590535	-0.415843	0.68	0.960887	False
LNC_000087	XLOC_007317	-	10:82616667-82617818	lncRNA_Novel	2.65765	3.10841	-0.226026	0.6809	0.960887	False
ENSMUST00000049518	ENSMUSG00000044081	Zfp85os	13:67729261-67756838	lncRNA_annotated	0.410181	0.581569	-0.50369	0.68035	0.960887	False
ENSMUST00000147548	ENSMUSG00000087231	E230016M11Rik	6:67035095-67080654	lncRNA_annotated	0.893977	0.540203	0.726737	0.6796	0.960887	False
ENSMUST00000200070	ENSMUSG00000105753	Gm43847	3:105452329-105674002	lncRNA_annotated	1.572	2.29531	-0.546088	0.6816	0.961008	False
ENSMUST00000181558	ENSMUSG00000097746	Gm6225	18:3266047-3366863	lncRNA_annotated	1.03391	0.636592	0.699675	0.68315	0.961066	False
ENSMUST00000191414	ENSMUSG00000100789	Gm29508	12:103310974-103317065	lncRNA_annotated	1.14197	0.798373	0.516389	0.6833	0.961066	False
ENSMUST00000185465	ENSMUSG00000100627	A830008E24Rik	1:154037596-154116153	lncRNA_annotated	0.654452	0.562237	0.219108	0.6828	0.961066	False
ENSMUST00000137241	ENSMUSG00000086064	4930439A04Rik	1:37299890-37410736	lncRNA_annotated	0.686247	0.927746	-0.435003	0.68355	0.961066	False
ENSMUST00000198850	ENSMUSG00000104925	Gm43061	3:103279292-103358775	lncRNA_annotated	0.911626	1.28148	-0.4913	0.68335	0.961066	False
ENSMUST00000208822	ENSMUSG00000109321	A330076H08Rik	7:61930136-61982358	lncRNA_annotated	5.31577	6.17024	-0.215048	0.68235	0.961066	False
ENSMUST00000190541	ENSMUSG00000051074	4930579K19Rik	9:98562228-98563592	lncRNA_annotated	0.661926	0.833959	-0.333307	0.6823	0.961066	False
ENSMUST00000182956	ENSMUSG00000097039	Pvt1	15:62037985-62250975	lncRNA_annotated	2.50718	2.9884	-0.253305	0.6827	0.961066	False
ENSMUST00000180997	ENSMUSG00000097211	BC065403	9:72274859-72409945	lncRNA_annotated	7.31287	8.88691	-0.281243	0.68355	0.961066	False
ENSMUST00000177065	ENSMUSG00000093489	Gm20625	10:61038228-61042811	lncRNA_annotated	1.06317	1.24355	-0.226091	0.6835	0.961066	False
ENSMUST00000144366	ENSMUSG00000087174	5530601H04Rik	X:105038816-105079609	lncRNA_annotated	1.76141	1.06911	0.720325	0.6839	0.961096	False
ENSMUST00000196987	ENSMUSG00000105265	Sox2ot	3:34104437-34682619	lncRNA_annotated	2.58181	3.88389	-0.58912	0.68415	0.961237	False
LNC_000659	XLOC_043926	-	4:31380853-31512064	lncRNA_Novel	0.896071	1.11812	-0.319393	0.68515	0.961527	False
ENSMUST00000161091	ENSMUSG00000089941	Gm16168	17:10403011-10840311	lncRNA_annotated	0.907523	1.24422	-0.455232	0.6855	0.961616	False
ENSMUST00000222693	ENSMUSG00000114051	AC134328.1	12:86056744-86079754	lncRNA_annotated	0.532961	0.371021	0.522529	0.68565	0.961666	False
ENSMUST00000211342	ENSMUSG00000109959	Gm45355	7:113207464-113314126	lncRNA_annotated	3.13839	4.45471	-0.505307	0.68655	0.961925	False
ENSMUST00000181819	ENSMUSG00000097167	Gm16740	3:95181765-95236409	lncRNA_annotated	1.42297	1.0956	0.377185	0.68735	0.962133	False
ENSMUST00000194328	ENSMUSG00000103956	Gm37118	18:36930183-37841873	lncRNA_annotated	1.80552	2.51483	-0.478047	0.68765	0.962133	False
ENSMUST00000152787	ENSMUSG00000086234	Usp46os2	5:73998452-74068431	lncRNA_annotated	1.01847	1.342	-0.397976	0.6877	0.962133	False
LNC_000817	XLOC_058142	-	7:60257684-60742748	lncRNA_Novel	0.482615	0.895858	-0.892399	0.6881	0.962312	False
ENSMUST00000174312	ENSMUSG00000092354	Gm20548	5:101832955-102069921	lncRNA_annotated	0.799348	0.588276	0.442329	0.6888	0.96274	False
ENSMUST00000161664	ENSMUSG00000089849	Runx2os2	17:44604000-45119290	lncRNA_annotated	1.28142	0.868516	0.561117	0.68905	0.962768	False
ENSMUST00000100291	ENSMUSG00000075463	4930594M22Rik	14:122534330-122983283	lncRNA_annotated	2.05741	1.37135	0.585235	0.6898	0.962987	False
ENSMUST00000181757	ENSMUSG00000097080	1700086O06Rik	18:38238404-38262629	lncRNA_annotated	1.01956	1.54859	-0.603011	0.6904	0.963204	False
ENSMUST00000132822	ENSMUSG00000087109	4930474H06Rik	12:71309883-71321660	lncRNA_annotated	3.80329	3.29377	0.207509	0.6904	0.963204	False
ENSMUST00000150024	ENSMUSG00000085008	Dbhos	2:27144897-27162703	lncRNA_annotated	0.713865	0.790735	-0.147542	0.6907	0.963204	False
LNC_000691	XLOC_047200	-	5:115203867-115206022	lncRNA_Novel	0.401037	0.477594	-0.252049	0.6908	0.963212	False
LNC_000889	XLOC_064177	-	9:94538640-94584614	lncRNA_Novel	0.469432	0.513445	-0.129295	0.69095	0.963212	False
LNC_000453	XLOC_029339	-	18:25906791-26250735	lncRNA_Novel	1.23003	0.723945	0.764739	0.69105	0.963212	False
ENSMUST00000223178	ENSMUSG00000097788	Gm16596	12:108410541-108702315	lncRNA_annotated	1.11362	0.826301	0.430518	0.69135	0.96326	False
ENSMUST00000211380	ENSMUSG00000080058	Gm11175	8:70698948-70700616	lncRNA_annotated	40.1907	47.1605	-0.230715	0.6912	0.96326	False
ENSMUST00000148530	ENSMUSG00000085396	Firre	X:50537339-50635311	lncRNA_annotated	1.71619	2.51255	-0.54994	0.6915	0.96326	False
ENSMUST00000192137	ENSMUSG00000073590	3222401L13Rik	18:36930183-37841873	lncRNA_annotated	0.579464	0.449303	0.367031	0.6916	0.96326	False
ENSMUST00000161822	ENSMUSG00000090207	4930524O07Rik	9:106892170-107231909	lncRNA_annotated	0.476105	0.617599	-0.37539	0.6919	0.963279	False
ENSMUST00000162911	ENSMUSG00000090255	4921534H16Rik	9:97444394-98033181	lncRNA_annotated	1.1721	2.00611	-0.775313	0.6921	0.963377	False
ENSMUST00000195463	ENSMUSG00000103435	Gm36992	1:176733652-176814067	lncRNA_annotated	0.696515	0.492761	0.499266	0.6924	0.963566	False
ENSMUST00000153814	ENSMUSG00000085875	Gm12905	4:123898632-123917269	lncRNA_annotated	1.26114	1.97264	-0.645397	0.6932	0.963636	False
LNC_000924	XLOC_068484	-	X:17538120-17546750	lncRNA_Novel	0.445693	0.490477	-0.138136	0.69335	0.963636	False
ENSMUST00000207526	ENSMUSG00000109194	Gm44570	7:81600480-81706944	lncRNA_annotated	0.381442	0.526794	-0.465776	0.69375	0.963636	False
ENSMUST00000196955	ENSMUSG00000105655	Gm42659	3:104822778-104930064	lncRNA_annotated	1.87441	1.25965	0.573423	0.69325	0.963636	False
ENSMUST00000189334	ENSMUSG00000101493	2810405F17Rik	4:137387265-137388382	lncRNA_annotated	1.54708	1.37116	0.174147	0.69265	0.963636	False
ENSMUST00000162218	ENSMUSG00000075463	4930594M22Rik	14:122534330-122983283	lncRNA_annotated	0.806138	0.618072	0.383253	0.69355	0.963636	False
ENSMUST00000178129	ENSMUSG00000096751	Gm28373	12:102568581-102777707	lncRNA_annotated	1.44477	1.02566	0.494285	0.6933	0.963636	False
ENSMUST00000180667	ENSMUSG00000097636	Mirt1	19:53441211-53464796	lncRNA_annotated	0.77761	0.664778	0.226174	0.6944	0.963636	False
ENSMUST00000182088	ENSMUSG00000097451	Rian	12:109603939-109661716	lncRNA_annotated	2.15966	2.92872	-0.439464	0.6942	0.963636	False
ENSMUST00000181021	ENSMUSG00000097280	AI849053	3:88199101-88204595	lncRNA_annotated	0.396689	0.523549	-0.400317	0.69365	0.963636	False
ENSMUST00000181056	ENSMUSG00000097051	Gm26836	11:75732868-75765845	lncRNA_annotated	1.97188	2.57848	-0.386946	0.6942	0.963636	False
ENSMUST00000172531	ENSMUSG00000092203	1110038B12Rik	17:34950237-34952471	lncRNA_annotated	0.466317	0.896369	-0.942781	0.69385	0.963636	False
ENSMUST00000181053	ENSMUSG00000114860	AC123857.1	13:48239053-48266026	lncRNA_annotated	0.341619	0.472939	-0.469265	0.6931	0.963636	False
ENSMUST00000213573	ENSMUSG00000111325	AC125374.3	9:122844528-122866006	lncRNA_annotated	1.04071	1.36216	-0.388326	0.6932	0.963636	False
ENSMUST00000177896	ENSMUSG00000079179	Rab10os	12:3235503-3309969	lncRNA_annotated	1.26815	1.73366	-0.451091	0.6947	0.963695	False
ENSMUST00000143227	ENSMUSG00000074763	Macrod2os2	2:140395308-142392966	lncRNA_annotated	0.664977	1.04246	-0.648618	0.6946	0.963695	False
ENSMUST00000139469	ENSMUSG00000087431	Gm16054	5:81021201-81798426	lncRNA_annotated	1.77989	2.37811	-0.41803	0.6949	0.963784	False
ENSMUST00000171747	ENSMUSG00000053925	Gm9929	1:170868644-170885881	lncRNA_annotated	0.605107	0.824964	-0.447142	0.6959	0.963927	False
ENSMUST00000139667	ENSMUSG00000086090	Gm12531	3:36863105-37060030	lncRNA_annotated	0.934998	1.24606	-0.414342	0.69645	0.964024	False
ENSMUST00000171379	ENSMUSG00000090565	4930405O22Rik	17:63057451-63500017	lncRNA_annotated	0.569178	0.764448	-0.425539	0.69695	0.964289	False
ENSMUST00000144765	ENSMUSG00000085910	Gm12395	4:42735544-42856771	lncRNA_annotated	0.658189	0.919716	-0.482687	0.6971	0.964289	False
ENSMUST00000210318	ENSMUSG00000110243	Gm45631	7:7282308-7299533	lncRNA_annotated	1.26925	1.65734	-0.38489	0.69745	0.964416	False
ENSMUST00000190033	ENSMUSG00000097195	Snhg5	9:88521049-88522929	lncRNA_annotated	1.61855	1.29707	0.319444	0.69855	0.964498	False
ENSMUST00000218555	ENSMUSG00000112278	AC163282.1	12:80335847-80436601	lncRNA_annotated	1.41913	1.86758	-0.396159	0.69875	0.964547	False
ENSMUST00000152576	ENSMUSG00000084941	Gm11944	11:3289280-3342971	lncRNA_annotated	0.355322	0.496554	-0.482822	0.69885	0.964566	False
ENSMUST00000190415	ENSMUSG00000060149	BC002059	17:16951538-16974157	lncRNA_annotated	2.45732	2.68351	-0.127033	0.6993	0.964652	False
ENSMUST00000140883	ENSMUSG00000108037	Gm44597	6:125009178-125063267	lncRNA_annotated	1.0447	0.716961	0.543122	0.69965	0.96468	False
ENSMUST00000181657	ENSMUSG00000097039	Pvt1	15:62037985-62250975	lncRNA_annotated	1.79313	1.56667	0.194778	0.70005	0.964834	False
ENSMUST00000150450	ENSMUSG00000087473	Gm13883	2:104143072-104410334	lncRNA_annotated	0.483516	0.637733	-0.399391	0.69995	0.964834	False
ENSMUST00000130089	ENSMUSG00000086638	4930405A21Rik	2:156613704-156764363	lncRNA_annotated	0.702081	0.976509	-0.475995	0.70025	0.964834	False
ENSMUST00000181925	ENSMUSG00000097275	Gm26648	5:24685531-24710378	lncRNA_annotated	1.2127	0.827759	0.550945	0.70025	0.964834	False
ENSMUST00000218599	ENSMUSG00000112555	AC158686.2	10:119453829-120112987	lncRNA_annotated	0.5802	0.806279	-0.47473	0.70045	0.964834	False
ENSMUST00000225172	ENSMUSG00000114433	AC124392.1	13:60174404-60182100	lncRNA_annotated	0.474948	0.393355	0.271939	0.70075	0.964871	False
ENSMUST00000149702	ENSMUSG00000086486	Ift88os	14:57424061-57517936	lncRNA_annotated	0.50909	0.742939	-0.545322	0.70055	0.964871	False
ENSMUST00000117249	ENSMUSG00000053656	Dancr	5:74093076-74094337	lncRNA_annotated	1.29504	1.08185	0.259498	0.7011	0.964978	False
ENSMUST00000128165	ENSMUSG00000085001	Rapgef4os2	2:71981239-72257474	lncRNA_annotated	1.14791	1.49914	-0.385134	0.7012	0.965076	False
ENSMUST00000209340	ENSMUSG00000110279	Gm45552	7:45121916-45124439	lncRNA_annotated	0.609974	0.460481	0.405606	0.70185	0.965101	False
ENSMUST00000209402	ENSMUSG00000109814	Gm45847	7:123031373-123195296	lncRNA_annotated	0.924362	1.2636	-0.451007	0.70145	0.965101	False
LNC_000382	XLOC_027392	-	17:44088027-44092688	lncRNA_Novel	0.824467	0.916278	-0.152325	0.70185	0.965101	False
LNC_000645	XLOC_043010	-	4:129884193-129885359	lncRNA_Novel	0.641375	0.791788	-0.303946	0.70255	0.965401	False
LNC_000719	XLOC_048583	-	5:55803106-55821059	lncRNA_Novel	0.667629	0.31759	1.07188	0.70245	0.965401	False
ENSMUST00000169981	ENSMUSG00000090327	Gm17111	12:110601451-110666945	lncRNA_annotated	0.650864	0.449717	0.53334	0.7028	0.96546	False
ENSMUST00000222966	ENSMUSG00000113183	AC153143.1	13:20090618-20608353	lncRNA_annotated	1.90846	1.37959	0.468171	0.70305	0.965536	False
ENSMUST00000220478	ENSMUSG00000113204	CT009718.4	13:74604944-74617945	lncRNA_annotated	1.13741	1.35696	-0.254635	0.70315	0.965536	False
ENSMUST00000170933	ENSMUSG00000091985	Gm17354	4:108619939-108637441	lncRNA_annotated	2.82462	3.20471	-0.182139	0.70355	0.965917	False
ENSMUST00000140185	ENSMUSG00000086328	2700033N17Rik	2:116066217-116085911	lncRNA_annotated	0.69623	0.88276	-0.342457	0.7044	0.96595	False
LNC_000811	XLOC_058142	-	7:60257684-60742748	lncRNA_Novel	1.57484	2.46492	-0.646339	0.70435	0.96595	False
ENSMUST00000221226	ENSMUSG00000113516	AC167364.2	12:41024089-41955588	lncRNA_annotated	0.374989	0.491967	-0.391711	0.70445	0.96595	False
ENSMUST00000204953	ENSMUSG00000107534	Gm43920	6:83867108-83989550	lncRNA_annotated	1.16415	1.56408	-0.426039	0.704	0.96595	False
ENSMUST00000174690	ENSMUSG00000092455	Gm20456	11:22834743-22982382	lncRNA_annotated	0.727385	1.02892	-0.500338	0.705	0.966142	False
ENSMUST00000180932	ENSMUSG00000097523	1700022N22Rik	17:25985814-25988469	lncRNA_annotated	0.934739	0.789513	0.243601	0.70615	0.966586	False
ENSMUST00000180868	ENSMUSG00000097518	Gm26694	17:25794570-25985796	lncRNA_annotated	29.6519	20.4943	0.532902	0.70615	0.966586	False
[truncated: 3,208 more rows]
