# Supplementary material for: Analysis of expression profiles of long noncoding RNAs and mRNAs in brains of mice infected by rabies virus by RNA sequencing
Source: Sci Rep. 2018 Aug 8;8:11858. doi: 10.1038/s41598-018-30359-z (PMC6082909; doi:10.1038/s41598-018-30359-z)
Supplement: Supplementary file 3 — Supplementary Information Table S2 [file 41598_2018_30359_MOESM3_ESM.xls]

test_id	gene_id	gene	locus	isoform_status	CIML	MIML	log2FoldChange	p_value	q_value	significant
ENSMUST00000090006	ENSMUSG00000025809	Itgb1	8:128685653-128733200	mRNA	57.6464	29.2534	0.978628	5e-05	0.00091007	Up
ENSMUST00000062317	ENSMUSG00000045180	Shroom2	X:152609508-152769465	mRNA	7.77532	17.383	-1.1607	5e-05	0.00091007	Down
ENSMUST00000111785	ENSMUSG00000027007	Ssfa2	2:79635351-79672966	mRNA	29.4272	13.9277	1.0792	5e-05	0.00091007	Up
ENSMUST00000020617	ENSMUSG00000020357	Flt4	11:49609262-49652739	mRNA	1.66771	0.589712	1.49979	5e-05	0.00091007	Up
ENSMUST00000179030	ENSMUSG00000052331	Ankrd44	1:54645339-54926387	mRNA	7.98075	3.12652	1.35196	5e-05	0.00091007	Up
ENSMUST00000062387	ENSMUSG00000038026	Kcnj9	1:172320500-172329318	mRNA	13.8997	28.5314	-1.0375	5e-05	0.00091007	Down
ENSMUST00000111808	ENSMUSG00000006435	Neurl1a	19:47178819-47259440	mRNA	9.82165	26.9045	-1.45381	5e-05	0.00091007	Down
ENSMUST00000020640	ENSMUSG00000020372	Rack1	11:48800359-48817353	mRNA	250.792	102.601	1.28944	5e-05	0.00091007	Up
ENSMUST00000178884	ENSMUSG00000027347	Rasgrp1	2:117279992-117343001	mRNA	48.7011	109.384	-1.16737	5e-05	0.00091007	Down
ENSMUST00000031314	ENSMUSG00000029368	Alb	5:90460896-90476602	mRNA	0.378927	11.8073	-4.96162	5e-05	0.00091007	Down
ENSMUST00000178687	ENSMUSG00000094626	Cecr6	6:120488938-120493807	mRNA	6.0214	15.722	-1.38461	5e-05	0.00091007	Down
ENSMUST00000020655	ENSMUSG00000020387	Jade2	11:51813454-51857653	mRNA	11.1786	3.82621	1.54675	5e-05	0.00091007	Up
ENSMUST00000111879	ENSMUSG00000032500	Dclk3	9:111439080-111489118	mRNA	5.41069	13.3754	-1.30569	5e-05	0.00091007	Down
ENSMUST00000020664	ENSMUSG00000020395	Itk	11:46325149-46389515	mRNA	2.6717	0.138542	4.26936	5e-05	0.00091007	Up
ENSMUST00000062525	ENSMUSG00000048234	Rnf149	1:39547569-39577405	mRNA	24.7364	9.46588	1.38582	5e-05	0.00091007	Up
ENSMUST00000020668	ENSMUSG00000020399	Havcr2	11:46454934-46481255	mRNA	12.4943	1.56332	2.99859	5e-05	0.00091007	Up
ENSMUST00000020579	ENSMUSG00000020330	Hmmr	11:40701394-40733422	mRNA	2.58376	0.301698	3.09829	5e-05	0.00091007	Up
ENSMUST00000020699	ENSMUSG00000020424	Gatsl3	11:4218224-4222409	mRNA	5.55374	1.79931	1.62601	5e-05	0.00091007	Up
ENSMUST00000111668	ENSMUSG00000029471	Camkk2	5:122731169-122779382	mRNA	20.3902	69.5179	-1.76951	5e-05	0.00091007	Down
ENSMUST00000031366	ENSMUSG00000029414	Kntc1	5:123749725-123821593	mRNA	1.46863	0.302949	2.27732	5e-05	0.00091007	Up
ENSMUST00000062254	ENSMUSG00000045930	Clec14a	12:58264719-58269290	mRNA	5.16556	1.27739	2.01572	5e-05	0.00091007	Up
ENSMUST00000179869	ENSMUSG00000093930	Hmgcs1	13:119690378-119708260	mRNA	40.9509	114.063	-1.47786	5e-05	0.00091007	Down
ENSMUST00000179802	ENSMUSG00000096188	Cmtm4	8:104348190-104395807	mRNA	19.5278	33.8575	-0.793946	5e-05	0.00091007	Down
ENSMUST00000179734	ENSMUSG00000095779	Gm2163	4:42466751-42589938	mRNA	9.24491	18.1965	-0.97693	5e-05	0.00091007	Down
ENSMUST00000031447	ENSMUSG00000029484	Anxa3	5:96793338-96845966	mRNA	28.2892	4.60426	2.61921	5e-05	0.00091007	Up
ENSMUST00000031446	ENSMUSG00000070498	Tmem132b	5:125531773-125792583	mRNA	17.1231	37.3333	-1.12452	5e-05	0.00091007	Down
ENSMUST00000042167	ENSMUSG00000039007	Cpq	15:33083128-33594552	mRNA	30.5848	13.0107	1.23311	5e-05	0.00091007	Up
ENSMUST00000079824	ENSMUSG00000063234	Gpr84	15:103308235-103310438	mRNA	10.3992	0.50714	4.35794	5e-05	0.00091007	Up
ENSMUST00000079812	ENSMUSG00000027878	Notch2	3:98013537-98150361	mRNA	23.1171	7.95211	1.53955	5e-05	0.00091007	Up
ENSMUST00000020537	ENSMUSG00000020297	Nsg2	11:32000462-32059202	mRNA	118.596	222.178	-0.905655	5e-05	0.00091007	Down
ENSMUST00000111432	ENSMUSG00000040713	Creg1	1:165763745-165775308	mRNA	23.5289	13.3941	0.812836	5e-05	0.00091007	Up
ENSMUST00000179474	ENSMUSG00000044465	Fam160a2	7:105371210-105400054	mRNA	3.87073	9.99546	-1.36867	5e-05	0.00091007	Down
ENSMUST00000111442	ENSMUSG00000079227	Ccr5	9:124121542-124132484	mRNA	12.2585	1.23506	3.31113	5e-05	0.00091007	Up
ENSMUST00000031390	ENSMUSG00000029436	Mmp17	5:129584168-129611099	mRNA	10.0556	24.3391	-1.27527	5e-05	0.00091007	Down
ENSMUST00000020564	ENSMUSG00000020312	Shc2	10:79618651-79637918	mRNA	4.47534	9.20484	-1.0404	5e-05	0.00091007	Down
ENSMUST00000062315	ENSMUSG00000051498	Tlr6	5:64952030-64960097	mRNA	3.76227	0.573359	2.71409	5e-05	0.00091007	Up
ENSMUST00000020702	ENSMUSG00000020427	Igfbp3	11:7206085-7213923	mRNA	25.3518	4.9653	2.35213	5e-05	0.00091007	Up
ENSMUST00000031278	ENSMUSG00000029335	Bmp3	5:98854414-98884396	mRNA	1.41684	4.27347	-1.59273	5e-05	0.00091007	Down
ENSMUST00000111945	ENSMUSG00000021936	Mapk8	14:33377897-33447158	mRNA	13.2067	24.4319	-0.8875	5e-05	0.00091007	Down
ENSMUST00000031131	ENSMUSG00000029223	Uchl1	5:66676090-66687234	mRNA	153.842	323.879	-1.07401	5e-05	0.00091007	Down
ENSMUST00000042312	ENSMUSG00000042726	Trafd1	5:121371724-121393465	mRNA	42.9995	11.5206	1.90011	5e-05	0.00091007	Up
ENSMUST00000112210	ENSMUSG00000021948	Prkcd	14:30595353-30626210	mRNA	34.427	15.8039	1.12326	5e-05	0.00091007	Up
ENSMUST00000112231	ENSMUSG00000048120	Entpd1	19:40612396-40741602	mRNA	15.2562	4.0176	1.92499	5e-05	0.00091007	Up
ENSMUST00000020886	ENSMUSG00000020572	Nampt	12:32820334-32853349	mRNA	59.4024	15.8464	1.90637	5e-05	0.00091007	Up
ENSMUST00000048096	ENSMUSG00000039005	Tlr4	4:66827583-66930284	mRNA	9.17709	1.0552	3.12052	5e-05	0.00091007	Up
ENSMUST00000063062	ENSMUSG00000040809	Chil3	3:106147553-106167564	mRNA	47.6784	0.154963	8.26527	5e-05	0.00091007	Up
ENSMUST00000020909	ENSMUSG00000020585	Laptm4a	12:8921663-8938742	mRNA	222.052	113.953	0.962454	5e-05	0.00091007	Up
ENSMUST00000042352	ENSMUSG00000037492	Zmat4	8:23636018-24063105	mRNA	8.1065	17.8695	-1.14035	5e-05	0.00091007	Down
ENSMUST00000112254	ENSMUSG00000001930	Vwf	6:125546773-125686679	mRNA	20.7909	5.56884	1.9005	5e-05	0.00091007	Up
ENSMUST00000020922	ENSMUSG00000020601	Trib2	12:15791726-15816922	mRNA	8.81781	18.9538	-1.104	5e-05	0.00091007	Down
ENSMUST00000048068	ENSMUSG00000042659	Arrdc4	7:68736994-68749241	mRNA	8.89783	2.47568	1.84563	5e-05	0.00091007	Up
ENSMUST00000079464	ENSMUSG00000026202	Tuba4a	1:75210837-75219865	mRNA	87.0243	180.637	-1.0536	5e-05	0.00091007	Down
ENSMUST00000020930	ENSMUSG00000020611	Gna13	11:109354777-109401369	mRNA	54.8731	22.9129	1.25994	5e-05	0.00091007	Up
ENSMUST00000031055	ENSMUSG00000029163	Emilin1	5:30913401-30921277	mRNA	4.22293	1.01313	2.05943	5e-05	0.00091007	Up
ENSMUST00000112172	ENSMUSG00000049775	Tmsb4x	X:167207092-167209315	mRNA	1532.99	709.615	1.11124	5e-05	0.00091007	Up
ENSMUST00000042299	ENSMUSG00000034402	Kcnh5	12:74897219-75177332	mRNA	8.73192	23.7409	-1.44301	5e-05	0.00091007	Down
ENSMUST00000042290	ENSMUSG00000037254	Itih2	2:10094592-10131396	mRNA	5.65544	2.29762	1.2995	5e-05	0.00091007	Up
ENSMUST00000079597	ENSMUSG00000064225	Paqr9	9:95559656-95568023	mRNA	7.6348	15.3534	-1.0079	5e-05	0.00091007	Down
ENSMUST00000178344	ENSMUSG00000095115	Itpripl2	7:118485110-118491975	mRNA	11.1141	1.88566	2.55925	5e-05	0.00091007	Up
ENSMUST00000062789	ENSMUSG00000044350	Lacc1	14:77024199-77036641	mRNA	9.48947	1.8776	2.33744	5e-05	0.00091007	Up
ENSMUST00000178224	ENSMUSG00000094910	D430019H16Rik	12:105453855-105493095	mRNA	14.3408	34.5698	-1.26939	5e-05	0.00091007	Down
ENSMUST00000178174	ENSMUSG00000095139	Pou3f2	4:22482779-22488366	mRNA	4.59225	9.77396	-1.08974	5e-05	0.00091007	Down
ENSMUST00000111963	ENSMUSG00000030199	Etv6	6:134035699-134270158	mRNA	9.37861	3.66386	1.35601	5e-05	0.00091007	Up
ENSMUST00000020756	ENSMUSG00000020464	Pnpt1	11:29130747-29161828	mRNA	16.1796	8.71225	0.893061	5e-05	0.00091007	Up
ENSMUST00000031243	ENSMUSG00000029304	Spp1	5:104435117-104441050	mRNA	47.9213	14.4466	1.72994	5e-05	0.00091007	Up
ENSMUST00000079957	ENSMUSG00000058715	Fcer1g	1:171229571-171234365	mRNA	149.778	6.60808	4.50245	5e-05	0.00091007	Up
ENSMUST00000031238	ENSMUSG00000029298	Gbp9	5:105014152-105139586	mRNA	35.5717	0.940668	5.2409	5e-05	0.00091007	Up
ENSMUST00000112053	ENSMUSG00000049734	Trex1	9:109057932-109074124	mRNA	51.4576	4.20633	3.61275	5e-05	0.00091007	Up
ENSMUST00000178092	ENSMUSG00000021871	Pnp	14:50944301-50965237	mRNA	63.9006	11.6909	2.45044	5e-05	0.00091007	Up
ENSMUST00000079625	ENSMUSG00000060519	Tor3a	1:156653616-156674356	mRNA	26.1069	2.8771	3.18174	5e-05	0.00091007	Up
ENSMUST00000062893	ENSMUSG00000045328	Cenpe	3:135212536-135273611	mRNA	2.12637	0.306675	2.79361	5e-05	0.00091007	Up
ENSMUST00000112113	ENSMUSG00000029544	Cabp1	5:115168688-115194381	mRNA	12.3007	26.6617	-1.11604	5e-05	0.00091007	Down
ENSMUST00000048121	ENSMUSG00000041794	Myrip	9:120301512-120474841	mRNA	10.3743	19.2156	-0.88927	5e-05	0.00091007	Down
ENSMUST00000177659	ENSMUSG00000095029	Gm21370	13:120026438-120027011	mRNA	0.689384	0.0	inf	5e-05	0.00091007	Up
ENSMUST00000079644	ENSMUSG00000028639	Ybx1	4:119277980-119294604	mRNA	46.4923	25.675	0.856625	5e-05	0.00091007	Up
ENSMUST00000042135	ENSMUSG00000004952	Rasa4	5:136083915-136111860	mRNA	16.5348	1.9999	3.0475	5e-05	0.00091007	Up
ENSMUST00000111275	ENSMUSG00000015950	Ncf1	5:134220259-134229625	mRNA	42.2029	2.55345	4.04682	5e-05	0.00091007	Up
ENSMUST00000042121	ENSMUSG00000037649	H2-DMa	17:34135181-34139101	mRNA	55.7388	8.05242	2.79119	5e-05	0.00091007	Up
ENSMUST00000031895	ENSMUSG00000029863	Casp2	6:42264984-42282508	mRNA	12.4057	6.3392	0.968626	5e-05	0.00091007	Up
ENSMUST00000020161	ENSMUSG00000019987	Arg1	10:24915220-24927484	mRNA	8.76592	0.386569	4.50311	5e-05	0.00091007	Up
ENSMUST00000031868	ENSMUSG00000029843	Slc13a4	6:35267956-35308131	mRNA	13.2853	6.75972	0.974792	5e-05	0.00091007	Up
ENSMUST00000020171	ENSMUSG00000019997	Ctgf	10:24549446-24598683	mRNA	16.216	6.99299	1.21343	5e-05	0.00091007	Up
ENSMUST00000080511	ENSMUSG00000058773	Hist1h1b	13:21779882-21780625	mRNA	56.565	7.65641	2.88517	5e-05	0.00091007	Up
ENSMUST00000080492	ENSMUSG00000057863	Rpl36	17:56613394-56614243	mRNA	567.606	316.093	0.84454	5e-05	0.00091007	Up
ENSMUST00000020188	ENSMUSG00000020009	Ifngr1	10:19591948-19610229	mRNA	27.4116	7.81617	1.81026	5e-05	0.00091007	Up
ENSMUST00000031840	ENSMUSG00000029816	Gpnmb	6:49036614-49070929	mRNA	26.5698	0.522065	5.66941	5e-05	0.00091007	Up
ENSMUST00000110293	ENSMUSG00000042842	Serpinb6b	13:32965208-32979067	mRNA	4.62835	0.595093	2.95931	5e-05	0.00091007	Up
ENSMUST00000041982	ENSMUSG00000037548	H2-DMb2	17:34145270-34151553	mRNA	28.474	0.524021	5.76388	5e-05	0.00091007	Up
ENSMUST00000110341	ENSMUSG00000027381	Bcl2l11	2:128126037-128162547	mRNA	6.19586	1.86317	1.73354	5e-05	0.00091007	Up
ENSMUST00000110387	ENSMUSG00000034906	Ncaph	2:127103808-127133954	mRNA	4.47308	0.896802	2.31841	5e-05	0.00091007	Up
ENSMUST00000031914	ENSMUSG00000029875	Ccdc184	15:98167805-98170134	mRNA	4.22276	9.46589	-1.16455	5e-05	0.00091007	Down
ENSMUST00000110030	ENSMUSG00000027423	Snx5	2:144250122-144281227	mRNA	42.6574	9.75367	2.12878	5e-05	0.00091007	Up
ENSMUST00000020145	ENSMUSG00000019970	Sgk1	10:21882183-21999903	mRNA	89.8634	28.5451	1.65449	5e-05	0.00091007	Up
ENSMUST00000032175	ENSMUSG00000030088	Aldh1l1	6:90550788-90600203	mRNA	40.707	19.8019	1.03964	5e-05	0.00091007	Up
ENSMUST00000080861	ENSMUSG00000062997	Rpl35	2:38998318-39005624	mRNA	139.634	81.6208	0.774645	5e-05	0.00091007	Up
ENSMUST00000025835	ENSMUSG00000024900	Cpt1a	19:3323300-3385732	mRNA	19.7835	10.109	0.968654	5e-05	0.00091007	Up
ENSMUST00000080859	ENSMUSG00000099517	Hist1h3g	13:23535421-23535951	mRNA	45.355	5.78615	2.97059	5e-05	0.00091007	Up
ENSMUST00000048572	ENSMUSG00000039377	Hlx	1:184727139-184732619	mRNA	2.99828	0.36878	3.0233	5e-05	0.00091007	Up
ENSMUST00000020017	ENSMUSG00000019866	Crybg1	10:43950635-44148853	mRNA	5.10378	0.317562	4.00645	5e-05	0.00091007	Up
ENSMUST00000020022	ENSMUSG00000019872	Smpdl3a	10:57794334-57811830	mRNA	29.7717	14.2065	1.06739	5e-05	0.00091007	Up
ENSMUST00000020249	ENSMUSG00000020057	Dram1	10:88322803-88379080	mRNA	6.20176	0.37941	4.03085	5e-05	0.00091007	Up
ENSMUST00000020024	ENSMUSG00000019874	Fabp7	10:57784880-57788450	mRNA	174.408	48.3574	1.85066	5e-05	0.00091007	Up
ENSMUST00000061632	ENSMUSG00000050663	Trhde	10:114398822-114801364	mRNA	6.85917	12.4327	-0.858033	5e-05	0.00091007	Down
ENSMUST00000020078	ENSMUSG00000019920	Lims1	10:58323465-58424691	mRNA	19.9684	11.1823	0.83651	5e-05	0.00091007	Up
ENSMUST00000109868	ENSMUSG00000050002	Idnk	13:58157648-58164693	mRNA	16.7541	6.06796	1.46523	5e-05	0.00091007	Up
ENSMUST00000080721	ENSMUSG00000058152	Chsy3	18:59175400-59410446	mRNA	3.29425	8.29522	-1.33233	5e-05	0.00091007	Down
ENSMUST00000061721	ENSMUSG00000018983	E2f2	4:136172393-136196057	mRNA	2.09561	0.446289	2.23132	5e-05	0.00091007	Up
ENSMUST00000061740	ENSMUSG00000057716	Tmem178b	6:39873270-40255075	mRNA	13.9914	31.3446	-1.16368	5e-05	0.00091007	Down
ENSMUST00000061755	ENSMUSG00000016534	Lamp2	X:38401356-38456454	mRNA	58.2944	20.1462	1.53285	5e-05	0.00091007	Up
ENSMUST00000032127	ENSMUSG00000030048	Gkn3	6:87383255-87388935	mRNA	0.443614	5.49851	-3.63166	5e-05	0.00091007	Down
ENSMUST00000031037	ENSMUSG00000029151	Slc30a3	5:31086105-31108237	mRNA	13.3401	33.4782	-1.32745	5e-05	0.00091007	Down
ENSMUST00000061829	ENSMUSG00000051439	Cd14	18:36725073-36726736	mRNA	10.2734	1.79004	2.52085	5e-05	0.00091007	Up
ENSMUST00000110452	ENSMUSG00000069300	Hist1h2bj	13:22043213-22043676	mRNA	77.2565	10.6941	2.85285	5e-05	0.00091007	Up
ENSMUST00000111064	ENSMUSG00000020591	Ntsr2	12:16653381-16660227	mRNA	8.91579	34.631	-1.95763	5e-05	0.00091007	Down
ENSMUST00000048372	ENSMUSG00000036944	Tmem71	15:66526211-66561046	mRNA	1.28528	0.148898	3.10969	5e-05	0.00091007	Up
ENSMUST00000111108	ENSMUSG00000010609	Psen2	1:180227003-180274963	mRNA	16.4824	6.89743	1.25679	5e-05	0.00091007	Up
ENSMUST00000042081	ENSMUSG00000040552	C3ar1	6:122847137-122856161	mRNA	23.2025	0.578294	5.32633	5e-05	0.00091007	Up
ENSMUST00000031555	ENSMUSG00000029570	Lfng	5:140607319-140615545	mRNA	17.9266	7.10409	1.33538	5e-05	0.00091007	Up
ENSMUST00000031549	ENSMUSG00000073555	Gm4951	18:60212079-60247820	mRNA	39.0053	0.132358	8.20308	5e-05	0.00091007	Up
ENSMUST00000180430	ENSMUSG00000061578	Ksr2	5:117413999-117775003	mRNA	8.75997	15.5637	-0.829189	5e-05	0.00091007	Down
ENSMUST00000180387	ENSMUSG00000097789	Gm2115	7:84528953-84583531	mRNA	2.67818	7.40151	-1.46657	5e-05	0.00091007	Down
ENSMUST00000031542	ENSMUSG00000029561	Oasl2	5:114896935-114912234	mRNA	124.566	0.654294	7.57276	5e-05	0.00091007	Up
ENSMUST00000111194	ENSMUSG00000005087	Cd44	2:102811140-102901665	mRNA	17.9951	1.19178	3.91641	5e-05	0.00091007	Up
ENSMUST00000111214	ENSMUSG00000073489	Ifi204	1:173747292-173766919	mRNA	45.8803	0.132131	8.43976	5e-05	0.00091007	Up
ENSMUST00000180154	ENSMUSG00000032372	Plscr2	9:92275601-92297752	mRNA	9.78664	1.8367	2.4137	5e-05	0.00091007	Up
ENSMUST00000111230	ENSMUSG00000026547	Tagln2	1:172500046-172507380	mRNA	51.5306	6.3614	3.01801	5e-05	0.00091007	Up
ENSMUST00000080015	ENSMUSG00000056116	H2-T22	17:36038406-36042747	mRNA	58.7741	1.26494	5.53804	5e-05	0.00091007	Up
ENSMUST00000062241	ENSMUSG00000045322	Tlr9	9:106222597-106226883	mRNA	18.5256	0.609161	4.92655	5e-05	0.00091007	Up
ENSMUST00000080210	ENSMUSG00000005089	Slc1a2	2:102658658-102790784	mRNA	207.391	581.801	-1.48817	5e-05	0.00091007	Down
ENSMUST00000031617	ENSMUSG00000029614	Rpl6	5:121204480-121209241	mRNA	263.172	157.595	0.739784	5e-05	0.00091007	Up
ENSMUST00000110949	ENSMUSG00000041219	Arhgap11a	2:113831491-113848661	mRNA	3.95275	0.695866	2.50598	5e-05	0.00091007	Up
ENSMUST00000031646	ENSMUSG00000029641	Rasl11a	5:146845070-146847726	mRNA	12.113	3.74364	1.69404	5e-05	0.00091007	Up
ENSMUST00000080368	ENSMUSG00000021983	Atp8a2	14:59638539-60197179	mRNA	6.14592	12.3628	-1.0083	5e-05	0.00091007	Down
ENSMUST00000020271	ENSMUSG00000020077	Srgn	10:62493832-62527451	mRNA	48.9569	3.28938	3.89562	5e-05	0.00091007	Up
ENSMUST00000110455	ENSMUSG00000062727	Hist1h2bk	13:22035869-22036345	mRNA	60.0468	9.11251	2.72017	5e-05	0.00091007	Up
ENSMUST00000020277	ENSMUSG00000020080	Hkdc1	10:62383136-62422491	mRNA	1.26329	3.88787	-1.6218	5e-05	0.00091007	Down
ENSMUST00000110516	ENSMUSG00000021301	Hecw1	13:14226437-14523226	mRNA	9.19664	22.2505	-1.27466	5e-05	0.00091007	Down
ENSMUST00000042021	ENSMUSG00000038984	Tspyl5	15:33683875-33687883	mRNA	9.81268	18.4099	-0.907759	5e-05	0.00091007	Down
ENSMUST00000020289	ENSMUSG00000020092	Pald1	10:61319655-61383530	mRNA	8.78355	3.23258	1.44212	5e-05	0.00091007	Up
ENSMUST00000031773	ENSMUSG00000029759	Pon3	6:5220851-5256286	mRNA	8.91401	2.00215	2.15452	5e-05	0.00091007	Up
ENSMUST00000062028	ENSMUSG00000046793	Gpr61	3:108148320-108154882	mRNA	2.57169	5.36726	-1.06147	5e-05	0.00091007	Down
ENSMUST00000048409	ENSMUSG00000041986	Elmod1	9:53911459-53975301	mRNA	34.2308	64.8549	-0.92192	5e-05	0.00091007	Down
ENSMUST00000110711	ENSMUSG00000027287	Snap23	2:120567670-120601255	mRNA	12.3417	4.18163	1.5614	5e-05	0.00091007	Up
ENSMUST00000110721	ENSMUSG00000079110	Capn3	2:120463578-120504913	mRNA	11.934	1.94985	2.61364	5e-05	0.00091007	Up
ENSMUST00000080322	ENSMUSG00000052776	Oas1a	5:120896255-120907521	mRNA	39.069	0.291089	7.06842	5e-05	0.00091007	Up
ENSMUST00000048391	ENSMUSG00000042489	Clspn	4:126556934-126593903	mRNA	1.41831	0.249432	2.50745	5e-05	0.00091007	Up
ENSMUST00000110865	ENSMUSG00000056413	Adap1	5:139271875-139325622	mRNA	45.9733	84.3252	-0.875166	5e-05	0.00091007	Down
ENSMUST00000020301	ENSMUSG00000020101	Vsir	10:60302747-60696490	mRNA	12.9943	5.36403	1.27649	5e-05	0.00091007	Up
ENSMUST00000080880	ENSMUSG00000022150	Dab2	15:6299787-6440712	mRNA	6.37382	2.50632	1.34659	5e-05	0.00091007	Up
ENSMUST00000020964	ENSMUSG00000020635	Fkbp1b	12:4833173-4841591	mRNA	7.75862	17.7892	-1.19713	5e-05	0.00091007	Down
ENSMUST00000020970	ENSMUSG00000020641	Rsad2	12:26442745-26456452	mRNA	21.9111	0.646542	5.08277	5e-05	0.00091007	Up
ENSMUST00000113976	ENSMUSG00000025058	5430427O19Rik	X:85870353-85891499	mRNA	2.05787	0.151908	3.75988	5e-05	0.00091007	Up
ENSMUST00000171929	ENSMUSG00000026605	Cenpf	1:189640605-189688086	mRNA	2.44005	0.277227	3.13777	5e-05	0.00091007	Up
ENSMUST00000078050	ENSMUSG00000006418	Rnf114	2:167481132-167516173	mRNA	55.1231	21.7101	1.34429	5e-05	0.00091007	Up
ENSMUST00000030266	ENSMUSG00000028541	B4galt2	4:117873130-117883487	mRNA	12.5875	29.609	-1.23404	5e-05	0.00091007	Down
ENSMUST00000021607	ENSMUSG00000021190	Lgmn	12:102394083-102439813	mRNA	252.943	53.3585	2.24502	5e-05	0.00091007	Up
ENSMUST00000021610	ENSMUSG00000021194	Chga	12:102554968-102565028	mRNA	23.4988	43.9779	-0.904192	5e-05	0.00091007	Down
ENSMUST00000171737	ENSMUSG00000011179	Odc1	12:17544793-17551084	mRNA	36.7189	20.8794	0.81444	5e-05	0.00091007	Up
ENSMUST00000077960	ENSMUSG00000056116	H2-T22	17:36038406-36042747	mRNA	46.775	1.62075	4.851	5e-05	0.00091007	Up
ENSMUST00000030243	ENSMUSG00000028518	Prkaa2	4:105029873-105109890	mRNA	7.21122	14.1261	-0.97005	5e-05	0.00091007	Down
ENSMUST00000064503	ENSMUSG00000009207	Lnpk	2:74520290-74579379	mRNA	11.0811	21.6706	-0.967644	5e-05	0.00091007	Down
ENSMUST00000114136	ENSMUSG00000036986	Pml	9:58218075-58249786	mRNA	9.56374	2.59686	1.88081	5e-05	0.00091007	Up
ENSMUST00000064517	ENSMUSG00000052584	Serp2	14:76532813-76556687	mRNA	26.5351	50.1728	-0.919007	5e-05	0.00091007	Down
ENSMUST00000021641	ENSMUSG00000021217	Tshz3	7:36698117-36773553	mRNA	5.86508	11.1515	-0.927013	5e-05	0.00091007	Down
ENSMUST00000077955	ENSMUSG00000063605	Ccdc102a	8:94902868-94918098	mRNA	3.32324	0.847638	1.97107	5e-05	0.00091007	Up
ENSMUST00000030202	ENSMUSG00000028480	Glipr2	4:43957400-43979118	mRNA	23.1467	1.4968	3.95085	5e-05	0.00091007	Up
ENSMUST00000113975	ENSMUSG00000089774	Slc5a3	16:92058269-92112227	mRNA	29.3728	12.4175	1.2421	5e-05	0.00091007	Up
ENSMUST00000171496	ENSMUSG00000016763	Scube1	15:83602582-83725021	mRNA	2.17217	6.34163	-1.54572	5e-05	0.00091007	Down
ENSMUST00000021552	ENSMUSG00000021127	Zfp36l1	12:80107753-80113013	mRNA	12.7866	5.18999	1.30083	5e-05	0.00091007	Up
ENSMUST00000030317	ENSMUSG00000028583	Pdpn	4:143267430-143299564	mRNA	24.7344	5.66073	2.12746	5e-05	0.00091007	Up
ENSMUST00000030434	ENSMUSG00000028673	Fuca1	4:135920734-135940311	mRNA	23.4376	10.5083	1.15729	5e-05	0.00091007	Up
ENSMUST00000078272	ENSMUSG00000040118	Cacna2d1	5:15934690-16374511	mRNA	17.0027	34.8841	-1.0368	5e-05	0.00091007	Down
ENSMUST00000064265	ENSMUSG00000034579	Pla2g3	11:3488283-3494166	mRNA	3.11325	0.980343	1.66706	5e-05	0.00091007	Up
ENSMUST00000021459	ENSMUSG00000021062	Rab15	12:76765537-76921412	mRNA	26.941	65.605	-1.284	5e-05	0.00091007	Down
ENSMUST00000030398	ENSMUSG00000028645	Slc2a1	4:119108710-119138801	mRNA	81.3393	36.6103	1.1517	5e-05	0.00091007	Up
ENSMUST00000113742	ENSMUSG00000079492	Gm11127	17:36042960-36058645	mRNA	46.5417	1.21628	5.25798	5e-05	0.00091007	Up
ENSMUST00000113760	ENSMUSG00000053835	H2-T24	17:36005694-36020560	mRNA	38.7453	1.96929	4.29827	5e-05	0.00091007	Up
ENSMUST00000172306	ENSMUSG00000053716	Dusp7	9:106368631-106375724	mRNA	16.3806	30.095	-0.877536	5e-05	0.00091007	Down
ENSMUST00000113883	ENSMUSG00000025656	Arhgef9	X:95048934-95196856	mRNA	18.2587	42.0094	-1.20213	5e-05	0.00091007	Down
ENSMUST00000021506	ENSMUSG00000021091	Serpina3n	12:104406728-104414329	mRNA	124.824	12.5655	3.31236	5e-05	0.00091007	Up
ENSMUST00000078214	ENSMUSG00000059182	Skap2	6:51857421-52012549	mRNA	16.0708	2.57583	2.64134	5e-05	0.00091007	Up
ENSMUST00000030336	ENSMUSG00000028599	Tnfrsf1b	4:145213462-145246870	mRNA	18.3421	0.916644	4.32265	5e-05	0.00091007	Up
ENSMUST00000021527	ENSMUSG00000021108	Prkch	12:73584796-73778185	mRNA	7.24079	3.04006	1.25205	5e-05	0.00091007	Up
ENSMUST00000172088	ENSMUSG00000042097	Zfp239	6:117863076-117873291	mRNA	4.87795	12.2964	-1.33389	5e-05	0.00091007	Down
ENSMUST00000030316	ENSMUSG00000028581	Laptm5	4:130913124-130936141	mRNA	32.8143	3.64823	3.16905	5e-05	0.00091007	Up
ENSMUST00000030187	ENSMUSG00000028465	Tln1	4:43531518-43587487	mRNA	43.8587	10.0268	2.129	5e-05	0.00091007	Up
ENSMUST00000064536	ENSMUSG00000052593	Adam17	12:21316388-21373632	mRNA	14.6929	5.3548	1.45621	5e-05	0.00091007	Up
ENSMUST00000171400	ENSMUSG00000090291	Lrrc10b	19:10455370-10457447	mRNA	4.70809	18.8857	-2.00408	5e-05	0.00091007	Down
ENSMUST00000114458	ENSMUSG00000035356	Nfkbiz	16:55811374-55838899	mRNA	5.99732	1.44861	2.04965	5e-05	0.00091007	Up
ENSMUST00000170953	ENSMUSG00000090862	Rps13	7:116331504-116334195	mRNA	223.049	120.202	0.891898	5e-05	0.00091007	Up
ENSMUST00000030076	ENSMUSG00000028382	Ptbp3	4:59471867-59549364	mRNA	12.318	4.21065	1.54866	5e-05	0.00091007	Up
ENSMUST00000170941	ENSMUSG00000071068	Treml2	17:48300037-48312534	mRNA	4.3557	0.0537452	6.34062	5e-05	0.00091007	Up
ENSMUST00000064667	ENSMUSG00000052681	Rap1b	10:117813870-117846035	mRNA	63.1303	26.7919	1.23654	5e-05	0.00091007	Up
ENSMUST00000021800	ENSMUSG00000021371	Mcur1	13:43538392-43560161	mRNA	10.1935	5.31871	0.938506	5e-05	0.00091007	Up
ENSMUST00000021802	ENSMUSG00000021373	Cap2	13:46501847-46650281	mRNA	15.39	33.4062	-1.11812	5e-05	0.00091007	Down
ENSMUST00000043074	ENSMUSG00000038274	Fau	19:6057887-6059524	mRNA	412.243	223.637	0.882338	5e-05	0.00091007	Up
ENSMUST00000170872	ENSMUSG00000023885	Thbs2	17:14665499-14694262	mRNA	5.20871	2.61754	0.992714	5e-05	0.00091007	Up
ENSMUST00000030051	ENSMUSG00000028367	Txn1	4:57943372-57956411	mRNA	128.252	53.0363	1.27393	5e-05	0.00091007	Up
ENSMUST00000114513	ENSMUSG00000026103	Gls	1:52163447-52233232	mRNA	26.7409	87.4607	-1.70959	5e-05	0.00091007	Down
ENSMUST00000030032	ENSMUSG00000028347	Tmeff1	4:48585173-48663131	mRNA	10.798	27.3573	-1.34117	5e-05	0.00091007	Down
ENSMUST00000170629	ENSMUSG00000022385	Gtse1	15:85859706-85876572	mRNA	2.51653	0.141435	4.15322	5e-05	0.00091007	Up
ENSMUST00000021860	ENSMUSG00000021423	Ly86	13:37345207-37419036	mRNA	133.535	7.06738	4.2399	5e-05	0.00091007	Up
ENSMUST00000030010	ENSMUSG00000015243	Abca1	4:53030786-53159895	mRNA	63.1539	12.7205	2.31172	5e-05	0.00091007	Up
ENSMUST00000021784	ENSMUSG00000021356	Irf4	13:30749225-30766976	mRNA	1.38732	0.11708	3.56673	5e-05	0.00091007	Up
ENSMUST00000043069	ENSMUSG00000018008	Cyth4	15:78597046-78622019	mRNA	28.655	7.21139	1.99044	5e-05	0.00091007	Up
ENSMUST00000114415	ENSMUSG00000038331	Satb2	1:56793980-57042515	mRNA	4.84649	12.5299	-1.37037	5e-05	0.00091007	Down
ENSMUST00000030121	ENSMUSG00000028413	B4galt1	4:40804601-40854005	mRNA	24.9503	2.49935	3.31943	5e-05	0.00091007	Up
ENSMUST00000042985	ENSMUSG00000034957	Cebpa	7:35118043-35121928	mRNA	15.0984	3.02754	2.31817	5e-05	0.00091007	Up
ENSMUST00000021668	ENSMUSG00000021242	Npc2	12:84754561-84773152	mRNA	78.1592	17.3363	2.17262	5e-05	0.00091007	Up
ENSMUST00000114232	ENSMUSG00000079547	H2-DMb1	17:34153071-34160230	mRNA	20.5398	0.576554	5.15482	5e-05	0.00091007	Up
ENSMUST00000021674	ENSMUSG00000021250	Fos	12:85473889-85477273	mRNA	34.0988	14.8738	1.19695	5e-05	0.00091007	Up
ENSMUST00000114239	ENSMUSG00000022876	Samsn1	16:75858792-76022270	mRNA	8.15027	0.829255	3.29696	5e-05	0.00091007	Up
ENSMUST00000030170	ENSMUSG00000034799	Unc13a	8:71610997-71671757	mRNA	12.3748	29.7968	-1.26776	5e-05	0.00091007	Down
ENSMUST00000021684	ENSMUSG00000021259	Cyp46a1	12:108334380-108362234	mRNA	29.3794	67.9821	-1.21035	5e-05	0.00091007	Down
ENSMUST00000021413	ENSMUSG00000021025	Nfkbia	12:55489409-55492647	mRNA	59.338	12.1729	2.28528	5e-05	0.00091007	Up
ENSMUST00000171324	ENSMUSG00000091387	Gcnt4	13:96924688-96950906	mRNA	1.0847	3.47029	-1.67777	5e-05	0.00091007	Down
ENSMUST00000171297	ENSMUSG00000090942	F830016B08Rik	18:60293379-60303016	mRNA	28.8569	0.0787189	8.51799	5e-05	0.00091007	Up
ENSMUST00000171263	ENSMUSG00000040253	Gbp7	3:142530341-142550149	mRNA	49.0583	0.811404	5.91793	5e-05	0.00091007	Up
ENSMUST00000114292	ENSMUSG00000064115	Cadm2	16:66655420-67620908	mRNA	22.0066	47.4919	-1.10975	5e-05	0.00091007	Down
ENSMUST00000077856	ENSMUSG00000063316	Rpl27	11:101442297-101445529	mRNA	314.293	167.34	0.909328	5e-05	0.00091007	Up
ENSMUST00000064656	ENSMUSG00000037855	Zfp365	10:67886102-67912662	mRNA	49.7267	146.797	-1.56173	5e-05	0.00091007	Down
ENSMUST00000114313	ENSMUSG00000026031	Cflar	1:58711550-58758884	mRNA	14.1369	4.03173	1.80999	5e-05	0.00091007	Up
ENSMUST00000171139	ENSMUSG00000016283	H2-M2	17:37480850-37483552	mRNA	1.00209	0.0	inf	5e-05	0.00091007	Up
ENSMUST00000114268	ENSMUSG00000025889	Snca	6:60731574-60829855	mRNA	26.6437	69.4411	-1.38199	5e-05	0.00091007	Down
ENSMUST00000064234	ENSMUSG00000052397	Ezr	17:6673609-6782784	mRNA	41.0267	16.0969	1.34978	5e-05	0.00091007	Up
ENSMUST00000042808	ENSMUSG00000038188	Scarf1	11:75513539-75526582	mRNA	3.54792	0.748559	2.24479	5e-05	0.00091007	Up
ENSMUST00000113557	ENSMUSG00000033792	Atp7a	X:106027275-106124926	mRNA	8.88012	2.32619	1.93261	5e-05	0.00091007	Up
ENSMUST00000112707	ENSMUSG00000070639	Lrrc8b	5:105415774-105490074	mRNA	18.8446	37.3007	-0.985054	5e-05	0.00091007	Down
ENSMUST00000079085	ENSMUSG00000062006	Rpl34	3:130726830-130730398	mRNA	545.016	300.587	0.858514	5e-05	0.00091007	Up
ENSMUST00000079081	ENSMUSG00000024411	Aqp4	18:15389393-15718046	mRNA	135.423	58.017	1.22292	5e-05	0.00091007	Up
ENSMUST00000174586	ENSMUSG00000028382	Ptbp3	4:59471867-59549364	mRNA	9.09618	3.22913	1.49412	5e-05	0.00091007	Up
ENSMUST00000047936	ENSMUSG00000042190	Cmklr1	5:113612353-113650426	mRNA	11.7966	0.790517	3.89943	5e-05	0.00091007	Up
ENSMUST00000030775	ENSMUSG00000005045	Chd5	4:152338650-152390194	mRNA	5.38791	19.4728	-1.85367	5e-05	0.00091007	Down
ENSMUST00000063710	ENSMUSG00000052056	Zfp217	2:170108642-170142678	mRNA	3.63187	1.1892	1.61072	5e-05	0.00091007	Up
ENSMUST00000021164	ENSMUSG00000020808	Pimreg	11:72042031-72047370	mRNA	3.62951	0.53522	2.76157	5e-05	0.00091007	Up
ENSMUST00000030760	ENSMUSG00000028923	Necap2	4:141066511-141078357	mRNA	37.993	15.0158	1.33925	5e-05	0.00091007	Up
ENSMUST00000174355	ENSMUSG00000002985	Apoe	7:19696108-19699188	mRNA	931.15	380.349	1.29169	5e-05	0.00091007	Up
ENSMUST00000047906	ENSMUSG00000034640	Tiparp	3:65528409-65555518	mRNA	14.5362	8.20614	0.824872	5e-05	0.00091007	Up
ENSMUST00000174259	ENSMUSG00000022216	Psme1	14:55578122-55585302	mRNA	135.024	12.829	3.39574	5e-05	0.00091007	Up
ENSMUST00000030724	ENSMUSG00000028893	Sesn2	4:132492031-132510501	mRNA	8.25743	3.9674	1.0575	5e-05	0.00091007	Up
ENSMUST00000174146	ENSMUSG00000002307	Daxx	17:33909413-33915589	mRNA	14.3481	5.30364	1.43581	5e-05	0.00091007	Up
ENSMUST00000030865	ENSMUSG00000029007	Agtrap	4:148077060-148088031	mRNA	7.05477	2.4563	1.52211	5e-05	0.00091007	Up
ENSMUST00000079204	ENSMUSG00000029608	Rph3a	5:120940498-121010092	mRNA	42.8737	98.5055	-1.20011	5e-05	0.00091007	Down
ENSMUST00000063551	ENSMUSG00000021719	Rgs7bp	13:104945903-105054930	mRNA	37.2568	72.9294	-0.968995	5e-05	0.00091007	Down
ENSMUST00000079251	ENSMUSG00000058385	Hist1h2bg	13:23571395-23572013	mRNA	119.578	31.1698	1.93973	5e-05	0.00091007	Up
ENSMUST00000176912	ENSMUSG00000022112	Gpc5	14:115092249-116525179	mRNA	5.38937	15.2494	-1.50056	5e-05	0.00091007	Down
ENSMUST00000079413	ENSMUSG00000024222	Fkbp5	17:28399094-28517524	mRNA	32.7338	8.39171	1.96375	5e-05	0.00091007	Up
ENSMUST00000020980	ENSMUSG00000020649	Rrm2	12:24708240-24714146	mRNA	15.3717	1.17342	3.71148	5e-05	0.00091007	Up
ENSMUST00000031003	ENSMUSG00000029120	Ppp2r2c	5:36868512-36955078	mRNA	86.3463	194.247	-1.16969	5e-05	0.00091007	Down
ENSMUST00000031002	ENSMUSG00000029119	Man2b2	5:36806920-36830653	mRNA	20.4996	9.06516	1.17719	5e-05	0.00091007	Up
ENSMUST00000020986	ENSMUSG00000020657	Dnajc27	12:4082582-4110606	mRNA	23.5404	45.4347	-0.948657	5e-05	0.00091007	Down
ENSMUST00000048010	ENSMUSG00000039497	Dse	10:34151392-34207715	mRNA	6.30112	2.31385	1.44531	5e-05	0.00091007	Up
ENSMUST00000063824	ENSMUSG00000052142	Rasal3	17:32390658-32403583	mRNA	4.55901	0.38849	3.55277	5e-05	0.00091007	Up
ENSMUST00000112484	ENSMUSG00000004266	Ptpn6	6:124720706-124738714	mRNA	32.4682	1.16603	4.79935	5e-05	0.00091007	Up
ENSMUST00000030964	ENSMUSG00000029084	Cd38	5:43868552-43912375	mRNA	14.4488	3.37575	2.09767	5e-05	0.00091007	Up
ENSMUST00000112533	ENSMUSG00000026980	Ly75	2:60292102-60383303	mRNA	1.68802	0.414891	2.02453	5e-05	0.00091007	Up
ENSMUST00000030947	ENSMUSG00000029070	Mxra8	4:155839679-155844088	mRNA	13.1453	3.65279	1.84748	5e-05	0.00091007	Up
ENSMUST00000112585	ENSMUSG00000040613	Apobec1	6:122577791-122602444	mRNA	27.0731	0.764664	5.14589	5e-05	0.00091007	Up
ENSMUST00000047973	ENSMUSG00000034926	Dhcr24	4:106561037-106589113	mRNA	14.8183	38.8995	-1.39237	5e-05	0.00091007	Down
ENSMUST00000112605	ENSMUSG00000041115	Iqsec2	X:152144267-152225236	mRNA	16.9827	36.0931	-1.08766	5e-05	0.00091007	Down
ENSMUST00000021050	ENSMUSG00000020709	Adap2	11:80154104-80178958	mRNA	21.5286	2.11065	3.35049	5e-05	0.00091007	Up
ENSMUST00000079400	ENSMUSG00000037686	Aspg	12:112106678-112127559	mRNA	8.40255	0.701779	3.58174	5e-05	0.00091007	Up
ENSMUST00000020969	ENSMUSG00000020638	Cmpk2	12:26469203-26479837	mRNA	33.0756	8.32117	1.99091	5e-05	0.00091007	Up
ENSMUST00000030709	ENSMUSG00000028885	Smpdl3b	4:132732965-132757252	mRNA	3.1802	0.46775	2.76531	5e-05	0.00091007	Up
ENSMUST00000030677	ENSMUSG00000028862	Map3k6	4:133240817-133252929	mRNA	1.64149	0.286446	2.51867	5e-05	0.00091007	Up
ENSMUST00000030572	ENSMUSG00000028785	Hpca	4:129105547-129122036	mRNA	79.2674	255.299	-1.68739	5e-05	0.00091007	Down
ENSMUST00000042710	ENSMUSG00000038059	Smim3	18:60474192-60501983	mRNA	13.731	4.78835	1.51984	5e-05	0.00091007	Up
ENSMUST00000113306	ENSMUSG00000079445	B3gnt7	1:86303194-86307305	mRNA	1.96518	0.435309	2.17455	5e-05	0.00091007	Up
ENSMUST00000173287	ENSMUSG00000070469	Adamtsl3	7:82335731-82614450	mRNA	2.87838	1.0306	1.48177	5e-05	0.00091007	Up
ENSMUST00000064107	ENSMUSG00000052302	Tbc1d30	10:121263819-121351278	mRNA	10.2113	21.4288	-1.06938	5e-05	0.00091007	Down
ENSMUST00000021324	ENSMUSG00000020941	Map3k14	11:103219761-103267472	mRNA	3.70434	1.22104	1.6011	5e-05	0.00091007	Up
ENSMUST00000113383	ENSMUSG00000047787	Flrt1	19:7056767-7198061	mRNA	4.95108	12.5186	-1.33826	5e-05	0.00091007	Down
ENSMUST00000078451	ENSMUSG00000058818	Pirb	7:3711408-3720382	mRNA	5.33127	0.0892983	5.8997	5e-05	0.00091007	Up
ENSMUST00000078369	ENSMUSG00000061615	Hist1h2ab	13:23751125-23751598	mRNA	40.8126	4.47163	3.19014	5e-05	0.00091007	Up
ENSMUST00000113440	ENSMUSG00000047810	Ccdc88b	19:6844622-6858211	mRNA	5.69298	0.502629	3.50162	5e-05	0.00091007	Up
ENSMUST00000042767	ENSMUSG00000033214	Slitrk5	14:111675114-111683134	mRNA	12.5748	23.3311	-0.891715	5e-05	0.00091007	Down
ENSMUST00000030490	ENSMUSG00000028718	Stil	4:115000158-115043196	mRNA	1.64717	0.385884	2.09375	5e-05	0.00091007	Up
ENSMUST00000113480	ENSMUSG00000052821	Cysltr1	X:106574345-106710557	mRNA	1.01891	0.17542	2.53814	5e-05	0.00091007	Up
ENSMUST00000172785	ENSMUSG00000073411	H2-D1	17:35262729-35267499	mRNA	615.956	10.7018	5.8469	5e-05	0.00091007	Up
ENSMUST00000172753	ENSMUSG00000090877	Hspa1b	17:34956435-34959238	mRNA	3.29074	1.03728	1.6656	5e-05	0.00091007	Up
ENSMUST00000173433	ENSMUSG00000035021	Baz1a	12:54892988-55014348	mRNA	5.23343	0.682363	2.93915	5e-05	0.00091007	Up
ENSMUST00000078525	ENSMUSG00000047747	Rnf150	8:82863355-83091268	mRNA	5.11917	9.95371	-0.959324	5e-05	0.00091007	Down
ENSMUST00000078527	ENSMUSG00000034009	Rxfp1	3:79641610-79737794	mRNA	1.03569	3.32916	-1.68456	5e-05	0.00091007	Down
ENSMUST00000173492	ENSMUSG00000079553	Kifc1	17:33875665-33890661	mRNA	2.88717	0.699857	2.04452	5e-05	0.00091007	Up
ENSMUST00000063888	ENSMUSG00000052160	Pld4	12:112760654-112768990	mRNA	80.3369	4.13116	4.28144	5e-05	0.00091007	Up
ENSMUST00000047877	ENSMUSG00000035711	Dok3	13:55523234-55529296	mRNA	5.86511	1.26738	2.2103	5e-05	0.00091007	Up
ENSMUST00000063918	ENSMUSG00000048562	Sp8	12:118846328-118852576	mRNA	2.32847	0.699808	1.73435	5e-05	0.00091007	Up
ENSMUST00000064016	ENSMUSG00000052229	Gpr17	18:31931324-31958619	mRNA	9.60269	23.905	-1.3158	5e-05	0.00091007	Down
ENSMUST00000030673	ENSMUSG00000028859	Csf3r	4:126024549-126044440	mRNA	9.02885	1.01993	3.14607	5e-05	0.00091007	Up
ENSMUST00000113102	ENSMUSG00000029413	Naaa	5:92257658-92278170	mRNA	21.4675	7.12	1.59221	5e-05	0.00091007	Up
ENSMUST00000078691	ENSMUSG00000057789	Bak1	17:26973166-27036378	mRNA	16.0353	3.67052	2.12719	5e-05	0.00091007	Up
ENSMUST00000078694	ENSMUSG00000061718	Ppp1r1b	11:98348403-98358283	mRNA	21.9005	61.6945	-1.49418	5e-05	0.00091007	Down
ENSMUST00000042665	ENSMUSG00000034422	Parp14	16:35832873-35871544	mRNA	41.0933	0.850227	5.59491	5e-05	0.00091007	Up
ENSMUST00000030643	ENSMUSG00000028838	Extl1	4:134356371-134372558	mRNA	7.44385	19.2275	-1.36905	5e-05	0.00091007	Down
ENSMUST00000021273	ENSMUSG00000020894	Vamp2	11:69088489-69092384	mRNA	252.434	465.177	-0.881874	5e-05	0.00091007	Down
ENSMUST00000021277	ENSMUSG00000020897	Aurkb	11:69045646-69051664	mRNA	5.3658	0.291796	4.20076	5e-05	0.00091007	Up
ENSMUST00000030636	ENSMUSG00000028832	Stmn1	4:134468319-134473843	mRNA	204.131	336.295	-0.72023	5e-05	0.00091007	Down
ENSMUST00000113161	ENSMUSG00000024663	Rab3il1	19:10001668-10035586	mRNA	9.21637	1.95469	2.23726	5e-05	0.00091007	Up
ENSMUST00000021283	ENSMUSG00000020901	Pik3r5	11:68432120-68497849	mRNA	6.06598	0.824252	2.87958	5e-05	0.00091007	Up
ENSMUST00000078626	ENSMUSG00000062296	Trank1	9:111311738-111395775	mRNA	27.1964	49.1273	-0.853112	5e-05	0.00091007	Down
ENSMUST00000064054	ENSMUSG00000035864	Syt1	10:108497649-109010982	mRNA	140.379	307.367	-1.13063	5e-05	0.00091007	Down
ENSMUST00000170580	ENSMUSG00000051726	Kcnf1	12:17172099-17176888	mRNA	10.3959	21.1846	-1.027	5e-05	0.00091007	Down
ENSMUST00000019974	ENSMUSG00000019832	Rab32	10:10545001-10558265	mRNA	12.2218	0.944549	3.69368	5e-05	0.00091007	Up
ENSMUST00000032191	ENSMUSG00000030101	Sumf1	6:108107027-108185582	mRNA	19.5384	8.48728	1.20294	5e-05	0.00091007	Up
ENSMUST00000107088	ENSMUSG00000030737	Slco2b1	7:99657803-99711340	mRNA	15.1361	3.92515	1.94718	5e-05	0.00091007	Up
ENSMUST00000107094	ENSMUSG00000052684	Jun	4:95049033-95161234	mRNA	35.579	17.0713	1.05945	5e-05	0.00091007	Up
ENSMUST00000041282	ENSMUSG00000018548	Trim37	11:87127076-87220683	mRNA	49.6253	104.472	-1.07397	5e-05	0.00091007	Down
ENSMUST00000033429	ENSMUSG00000031103	Elf4	X:48411045-48463132	mRNA	4.66522	0.32406	3.84761	5e-05	0.00091007	Up
ENSMUST00000059667	ENSMUSG00000046093	Hpcal4	4:123183226-123194701	mRNA	79.6956	204.846	-1.36197	5e-05	0.00091007	Down
ENSMUST00000033427	ENSMUSG00000031101	Sash3	X:48146435-48161565	mRNA	12.6955	0.903282	3.813	5e-05	0.00091007	Up
ENSMUST00000059672	ENSMUSG00000025017	Pik3ap1	19:41274217-41385070	mRNA	31.7343	1.29645	4.6134	5e-05	0.00091007	Up
ENSMUST00000016400	ENSMUSG00000016256	Ctsz	2:174415803-174439039	mRNA	189.705	16.9618	3.4834	5e-05	0.00091007	Up
ENSMUST00000033419	ENSMUSG00000031093	Dock11	X:35888831-36076562	mRNA	6.22374	2.64512	1.23445	5e-05	0.00091007	Up
ENSMUST00000033418	ENSMUSG00000017057	Il13ra1	X:36112109-36171259	mRNA	10.9143	2.60186	2.0686	5e-05	0.00091007	Up
ENSMUST00000107131	ENSMUSG00000044303	Cdkn2a	4:89274470-89294653	mRNA	0.948793	0.0	inf	5e-05	0.00091007	Up
ENSMUST00000033383	ENSMUSG00000031066	Usp11	X:20703905-20720539	mRNA	23.8304	40.8578	-0.777809	5e-05	0.00091007	Down
ENSMUST00000107157	ENSMUSG00000037996	Slc24a2	4:86983123-87230477	mRNA	24.015	57.5595	-1.26112	5e-05	0.00091007	Down
ENSMUST00000016640	ENSMUSG00000016496	Cd274	19:29367454-29388095	mRNA	58.2238	0.663644	6.45505	5e-05	0.00091007	Up
ENSMUST00000082365	ENSMUSG00000018865	Sult4a1	15:84076096-84105754	mRNA	66.0098	150.051	-1.1847	5e-05	0.00091007	Down
ENSMUST00000016231	ENSMUSG00000016087	Fli1	9:32422203-32542861	mRNA	11.3433	2.35716	2.26672	5e-05	0.00091007	Up
ENSMUST00000192700	ENSMUSG00000095788	Sirpb1a	3:15371652-15426520	mRNA	0.964824	0.0	inf	5e-05	0.00091007	Up
ENSMUST00000194367	ENSMUSG00000078780	Gm5150	3:15946869-16006437	mRNA	0.686614	0.0	inf	5e-05	0.00091007	Up
ENSMUST00000049308	ENSMUSG00000042644	Itpr3	17:27057303-27122223	mRNA	2.9862	1.10203	1.43815	5e-05	0.00091007	Up
ENSMUST00000196520	ENSMUSG00000104713	Gbp6	5:105214906-105293696	mRNA	243.425	1.20528	7.65796	5e-05	0.00091007	Up
ENSMUST00000033570	ENSMUSG00000031221	Igbp1	X:100494290-100516125	mRNA	34.1749	17.9026	0.932766	5e-05	0.00091007	Up
ENSMUST00000195905	ENSMUSG00000033386	Frrs1	3:116859463-116908177	mRNA	1.76009	0.44875	1.97166	5e-05	0.00091007	Up
ENSMUST00000059589	ENSMUSG00000043811	Rtn4r	16:18127641-18152408	mRNA	19.0718	40.9232	-1.10147	5e-05	0.00091007	Down
ENSMUST00000082429	ENSMUSG00000063856	Gpx1	9:108339053-108340343	mRNA	59.5647	22.5536	1.4011	5e-05	0.00091007	Up
ENSMUST00000106766	ENSMUSG00000078606	Gm4070	7:105895138-105953967	mRNA	2.04127	0.0926869	4.46096	5e-05	0.00091007	Up
ENSMUST00000041240	ENSMUSG00000041889	Shisa4	1:135371056-135375237	mRNA	23.8994	50.0681	-1.06692	5e-05	0.00091007	Down
ENSMUST00000049343	ENSMUSG00000038644	Pold1	7:44532745-44548847	mRNA	4.36102	1.89171	1.20498	5e-05	0.00091007	Up
ENSMUST00000033506	ENSMUSG00000031166	Wdr13	X:8123300-8132845	mRNA	30.9867	61.0953	-0.979412	5e-05	0.00091007	Down
ENSMUST00000033505	ENSMUSG00000031165	Was	X:8081452-8090498	mRNA	8.97011	0.374221	4.58316	5e-05	0.00091007	Up
ENSMUST00000016072	ENSMUSG00000027422	Rrbp1	2:143947394-144011263	mRNA	20.6154	6.73405	1.61418	5e-05	0.00091007	Up
ENSMUST00000033486	ENSMUSG00000031146	Plp2	X:7657259-7671390	mRNA	11.2426	3.08536	1.86546	5e-05	0.00091007	Up
ENSMUST00000106992	ENSMUSG00000018411	Mapt	11:104231389-104332090	mRNA	49.5802	92.3094	-0.896714	5e-05	0.00091007	Down
ENSMUST00000033468	ENSMUSG00000031133	Arhgef6	X:57231484-57338729	mRNA	10.0589	3.06797	1.71312	5e-05	0.00091007	Up
ENSMUST00000033466	ENSMUSG00000031132	Cd40lg	X:57212142-57224042	mRNA	0.619158	0.0	inf	5e-05	0.00091007	Up
ENSMUST00000016168	ENSMUSG00000016024	Lbp	2:158306492-158332852	mRNA	10.5952	3.96718	1.41723	5e-05	0.00091007	Up
ENSMUST00000016672	ENSMUSG00000016528	Mapkapk2	1:131053699-131097826	mRNA	35.7456	11.6098	1.62242	5e-05	0.00091007	Up
ENSMUST00000016678	ENSMUSG00000016534	Lamp2	X:38401356-38456454	mRNA	60.044	13.3733	2.16667	5e-05	0.00091007	Up
ENSMUST00000107196	ENSMUSG00000052572	Dlg2	7:91090705-92449247	mRNA	46.2243	92.1412	-0.995195	5e-05	0.00091007	Down
ENSMUST00000017458	ENSMUSG00000017314	Mpp2	11:102057014-102088515	mRNA	18.1983	35.3014	-0.95592	5e-05	0.00091007	Down
ENSMUST00000191127	ENSMUSG00000022587	Ly6e	15:74955050-74959905	mRNA	523.992	68.3773	2.93796	5e-05	0.00091007	Up
ENSMUST00000060125	ENSMUSG00000046480	Scn4b	9:45138394-45154152	mRNA	15.8638	63.223	-1.99471	5e-05	0.00091007	Down
ENSMUST00000017544	ENSMUSG00000017400	Stac2	11:98036622-98053462	mRNA	11.6411	29.908	-1.3613	5e-05	0.00091007	Down
ENSMUST00000017552	ENSMUSG00000020882	Cacnb1	11:98001507-98022634	mRNA	13.1711	29.8241	-1.1791	5e-05	0.00091007	Down
ENSMUST00000060174	ENSMUSG00000048779	P2ry6	7:100937629-100964391	mRNA	18.025	1.49404	3.59271	5e-05	0.00091007	Up
ENSMUST00000107596	ENSMUSG00000038453	Srcin1	11:97509339-97575215	mRNA	21.7404	47.4542	-1.12615	5e-05	0.00091007	Down
ENSMUST00000107619	ENSMUSG00000003032	Klf4	4:55527142-55532466	mRNA	4.03928	1.61252	1.32478	5e-05	0.00091007	Up
ENSMUST00000190703	ENSMUSG00000002831	Plin4	17:56079633-56109803	mRNA	8.40158	1.00558	3.06263	5e-05	0.00091007	Up
ENSMUST00000082170	ENSMUSG00000074505	Fat3	9:15910188-16501285	mRNA	5.18171	14.1889	-1.45327	5e-05	0.00091007	Down
ENSMUST00000033154	ENSMUSG00000030867	Plk1	7:122159438-122169873	mRNA	4.24628	0.336398	3.65796	5e-05	0.00091007	Up
ENSMUST00000190647	ENSMUSG00000040867	Begain	12:109032186-109068217	mRNA	14.1993	31.5298	-1.1509	5e-05	0.00091007	Down
ENSMUST00000033142	ENSMUSG00000030854	Ptpn5	7:47077794-47133684	mRNA	11.464	30.1722	-1.3961	5e-05	0.00091007	Down
ENSMUST00000190641	ENSMUSG00000038065	Mturn	6:54680929-54703851	mRNA	14.0664	30.8853	-1.13467	5e-05	0.00091007	Down
ENSMUST00000033136	ENSMUSG00000030847	Bag3	7:128523615-128546981	mRNA	10.3849	3.55915	1.54488	5e-05	0.00091007	Up
ENSMUST00000049230	ENSMUSG00000027827	Kcnab1	3:64949222-65378219	mRNA	23.5814	44.1876	-0.905994	5e-05	0.00091007	Down
ENSMUST00000107479	ENSMUSG00000038020	Rapgefl1	11:98836784-98853697	mRNA	12.8279	29.0154	-1.17753	5e-05	0.00091007	Down
ENSMUST00000191234	ENSMUSG00000069670	Nkain2	10:31689309-32890462	mRNA	7.38258	14.6742	-0.99108	5e-05	0.00091007	Down
ENSMUST00000033189	ENSMUSG00000030898	Cckbr	7:105425730-105470898	mRNA	5.17139	13.4135	-1.37506	5e-05	0.00091007	Down
ENSMUST00000033310	ENSMUSG00000031004	Mki67	7:135689783-135716361	mRNA	8.23595	0.961109	3.09916	5e-05	0.00091007	Up
ENSMUST00000016703	ENSMUSG00000016559	H3f3b	11:116021911-116027962	mRNA	174.416	91.4303	0.931792	5e-05	0.00091007	Up
ENSMUST00000016771	ENSMUSG00000022443	Myh9	15:77760586-77842175	mRNA	59.8928	18.1217	1.72467	5e-05	0.00091007	Up
ENSMUST00000059857	ENSMUSG00000051735	Rinl	7:28788968-28798963	mRNA	3.11976	0.552004	2.49868	5e-05	0.00091007	Up
ENSMUST00000033283	ENSMUSG00000030978	Rrm1	7:102441694-102469771	mRNA	13.57	6.51893	1.05772	5e-05	0.00091007	Up
ENSMUST00000192045	ENSMUSG00000103034	Gm8797	3:5750805-5751295	mRNA	28.0613	2.35208	3.57658	5e-05	0.00091007	Up
ENSMUST00000059983	ENSMUSG00000050732	Vamp8	6:72385222-72390703	mRNA	54.81	9.61837	2.51057	5e-05	0.00091007	Up
ENSMUST00000041203	ENSMUSG00000030270	Cpne9	6:113282306-113305569	mRNA	5.97979	13.0664	-1.1277	5e-05	0.00091007	Down
ENSMUST00000017153	ENSMUSG00000017009	Sdc4	2:164424246-164443186	mRNA	143.979	48.0841	1.58223	5e-05	0.00091007	Up
ENSMUST00000191837	ENSMUSG00000029108	Pcdh7	5:57717966-58133230	mRNA	13.3766	30.6232	-1.19492	5e-05	0.00091007	Down
ENSMUST00000107364	ENSMUSG00000019173	Rab5c	11:100715008-100738215	mRNA	99.9417	58.4302	0.774372	5e-05	0.00091007	Up
ENSMUST00000017290	ENSMUSG00000017146	Brca1	11:101488763-101551879	mRNA	1.83729	0.561065	1.71134	5e-05	0.00091007	Up
ENSMUST00000041357	ENSMUSG00000037095	Lrg1	17:56119679-56121946	mRNA	6.69534	1.14648	2.54594	5e-05	0.00091007	Up
ENSMUST00000107384	ENSMUSG00000030541	Idh2	7:80094845-80115392	mRNA	29.8125	17.1581	0.797033	5e-05	0.00091007	Up
ENSMUST00000191436	ENSMUSG00000022587	Ly6e	15:74955050-74959905	mRNA	468.545	69.2566	2.75816	5e-05	0.00091007	Up
ENSMUST00000107409	ENSMUSG00000030605	Mfge8	7:79133767-79149060	mRNA	34.1604	72.4197	-1.08406	5e-05	0.00091007	Down
ENSMUST00000049248	ENSMUSG00000032688	Malt1	18:65430962-65478823	mRNA	3.80747	1.30749	1.54204	5e-05	0.00091007	Up
ENSMUST00000041197	ENSMUSG00000040997	Abhd4	14:54254187-54270637	mRNA	53.8705	29.7749	0.855399	5e-05	0.00091007	Up
ENSMUST00000015791	ENSMUSG00000015647	Lama5	2:180176372-180225859	mRNA	3.28972	1.74287	0.916502	5e-05	0.00091007	Up
ENSMUST00000033617	ENSMUSG00000031264	Btk	X:134542335-134583140	mRNA	6.13981	0.659473	3.21881	5e-05	0.00091007	Up
ENSMUST00000034004	ENSMUSG00000031595	Pdgfrl	8:40926232-40990785	mRNA	3.58475	1.00529	1.83426	5e-05	0.00091007	Up
ENSMUST00000034000	ENSMUSG00000031591	Asah1	8:41340196-41374773	mRNA	41.2957	18.7389	1.13996	5e-05	0.00091007	Up
ENSMUST00000014505	ENSMUSG00000014361	Mertk	2:128698955-128802894	mRNA	23.5844	9.90919	1.25099	5e-05	0.00091007	Up
ENSMUST00000199708	ENSMUSG00000059003	Grin2a	16:9567897-9994923	mRNA	21.1465	53.4541	-1.33788	5e-05	0.00091007	Down
ENSMUST00000084615	ENSMUSG00000066189	Cacng3	7:122670491-122769393	mRNA	9.37864	30.2405	-1.68903	5e-05	0.00091007	Down
ENSMUST00000049545	ENSMUSG00000045318	Adra2c	5:35278318-35281763	mRNA	2.79865	6.79338	-1.2794	5e-05	0.00091007	Down
ENSMUST00000058814	ENSMUSG00000043463	Rab9b	X:136858146-136868755	mRNA	4.61525	9.84437	-1.09289	5e-05	0.00091007	Down
ENSMUST00000058829	ENSMUSG00000050321	Neto1	18:86394951-86501897	mRNA	12.556	28.6495	-1.19014	5e-05	0.00091007	Down
ENSMUST00000058839	ENSMUSG00000043008	Klhl6	16:19946498-19983037	mRNA	18.7312	1.07715	4.12016	5e-05	0.00091007	Up
ENSMUST00000033952	ENSMUSG00000031548	Sfrp1	8:23411501-23449632	mRNA	7.97983	3.92608	1.02327	5e-05	0.00091007	Up
ENSMUST00000084530	ENSMUSG00000066152	Slc31a2	4:62262561-62298411	mRNA	25.7341	5.54051	2.21559	5e-05	0.00091007	Up
ENSMUST00000033941	ENSMUSG00000031538	Plat	8:22757746-22782844	mRNA	40.5344	14.0335	1.53027	5e-05	0.00091007	Up
ENSMUST00000014743	ENSMUSG00000014599	Csf1	3:107741047-107760469	mRNA	20.3663	5.07463	2.00481	5e-05	0.00091007	Up
ENSMUST00000084526	ENSMUSG00000066150	Slc31a1	4:62360726-62391769	mRNA	26.1338	10.589	1.30335	5e-05	0.00091007	Up
ENSMUST00000058845	ENSMUSG00000045763	Basp1	15:25363284-25413764	mRNA	55.7152	118.493	-1.08866	5e-05	0.00091007	Down
ENSMUST00000034015	ENSMUSG00000031604	Msmo1	8:64718138-64733792	mRNA	23.3463	44.7386	-0.938329	5e-05	0.00091007	Down
ENSMUST00000034021	ENSMUSG00000031608	Galnt7	8:57523827-57653031	mRNA	8.1393	2.79689	1.54108	5e-05	0.00091007	Up
ENSMUST00000034022	ENSMUSG00000031609	Sap30	8:57482706-57487860	mRNA	14.2733	5.58418	1.3539	5e-05	0.00091007	Up
ENSMUST00000199942	ENSMUSG00000039252	Lgi2	5:52533516-52566462	mRNA	10.7663	21.3714	-0.989152	5e-05	0.00091007	Down
ENSMUST00000034121	ENSMUSG00000005142	Man2b1	8:85083314-85098282	mRNA	53.0242	10.4931	2.33721	5e-05	0.00091007	Up
ENSMUST00000034090	ENSMUSG00000031665	Sall1	8:89027234-89069306	mRNA	11.5156	5.5642	1.04934	5e-05	0.00091007	Up
ENSMUST00000034087	ENSMUSG00000031662	Snx20	8:88626562-88636128	mRNA	8.92059	0.497673	4.16387	5e-05	0.00091007	Up
ENSMUST00000013851	ENSMUSG00000013707	Tnfaip8l2	3:95139520-95142360	mRNA	15.0478	1.43517	3.39027	5e-05	0.00091007	Up
ENSMUST00000105572	ENSMUSG00000078486	Perm1	4:156215867-156221307	mRNA	2.37916	0.763668	1.63943	5e-05	0.00091007	Up
ENSMUST00000034074	ENSMUSG00000031652	N4bp1	8:86841138-86885258	mRNA	24.6739	14.2648	0.790522	5e-05	0.00091007	Up
ENSMUST00000013949	ENSMUSG00000032000	Birc3	9:7848698-7873186	mRNA	13.3445	0.614949	4.43964	5e-05	0.00091007	Up
ENSMUST00000106040	ENSMUSG00000025491	Ifitm1	7:140967220-140969825	mRNA	80.66	10.1846	2.98547	5e-05	0.00091007	Up
ENSMUST00000049621	ENSMUSG00000048001	Hes5	4:154960769-154962371	mRNA	2.73816	12.4608	-2.18612	5e-05	0.00091007	Down
ENSMUST00000034060	ENSMUSG00000031642	Sh3rf1	8:61223871-61396071	mRNA	6.03508	12.4819	-1.0484	5e-05	0.00091007	Down
ENSMUST00000034056	ENSMUSG00000031639	Tlr3	8:45395664-45410760	mRNA	5.57353	1.91378	1.54216	5e-05	0.00091007	Up
ENSMUST00000084628	ENSMUSG00000046321	Hs3st2	7:121314809-121589834	mRNA	2.96884	14.0446	-2.24204	5e-05	0.00091007	Down
ENSMUST00000034041	ENSMUSG00000031627	Irf2	8:46739731-46847458	mRNA	25.2525	8.59182	1.55539	5e-05	0.00091007	Up
ENSMUST00000014290	ENSMUSG00000026786	Apbb1ip	2:22774093-22875653	mRNA	8.79762	1.77409	2.31004	5e-05	0.00091007	Up
ENSMUST00000034026	ENSMUSG00000031613	Hpgd	8:56294584-56321043	mRNA	8.30968	2.30158	1.85217	5e-05	0.00091007	Up
ENSMUST00000049572	ENSMUSG00000024781	Lipa	19:34492317-34527474	mRNA	23.7356	9.07659	1.38683	5e-05	0.00091007	Up
ENSMUST00000049614	ENSMUSG00000043740	B430306N03Rik	17:48316140-48327024	mRNA	2.20674	0.0389237	5.82512	5e-05	0.00091007	Up
ENSMUST00000033133	ENSMUSG00000030844	Rgs10	7:128373620-128418758	mRNA	38.7312	17.2162	1.16973	5e-05	0.00091007	Up
ENSMUST00000014922	ENSMUSG00000014778	Fhod1	8:105326353-105347953	mRNA	4.61133	0.993356	2.2148	5e-05	0.00091007	Up
ENSMUST00000033880	ENSMUSG00000031490	Eif4ebp1	8:27260328-27276674	mRNA	4.00286	1.25873	1.66906	5e-05	0.00091007	Up
ENSMUST00000197679	ENSMUSG00000027947	Il6ra	3:89864058-89913196	mRNA	3.46292	0.646786	2.42063	5e-05	0.00091007	Up
ENSMUST00000059226	ENSMUSG00000054203	Ifi205	1:174011997-174031755	mRNA	7.47375	0.0	inf	5e-05	0.00091007	Up
ENSMUST00000106437	ENSMUSG00000078591	Hs3st4	7:123971045-124398989	mRNA	10.6538	22.6831	-1.09024	5e-05	0.00091007	Down
ENSMUST00000059241	ENSMUSG00000045733	Sprn	7:140137563-140154877	mRNA	20.0583	50.4049	-1.32936	5e-05	0.00091007	Down
ENSMUST00000197284	ENSMUSG00000000560	Gabra2	5:70957596-71095849	mRNA	18.14	39.0101	-1.10468	5e-05	0.00091007	Down
ENSMUST00000015581	ENSMUSG00000015437	Gzmb	14:56258837-56262260	mRNA	29.6773	0.0	inf	5e-05	0.00091007	Up
ENSMUST00000015585	ENSMUSG00000079186	Gzmc	14:56231440-56234656	mRNA	9.13477	0.0	inf	5e-05	0.00091007	Up
ENSMUST00000197146	ENSMUSG00000005583	Mef2c	13:83504033-83667080	mRNA	32.9415	92.2032	-1.48491	5e-05	0.00091007	Down
ENSMUST00000033683	ENSMUSG00000031320	Rps4x	X:102184940-102189394	mRNA	581.515	291.073	0.998435	5e-05	0.00091007	Up
ENSMUST00000041168	ENSMUSG00000039116	Adgrg6	10:14402582-14551031	mRNA	2.92301	0.797177	1.87448	5e-05	0.00091007	Up
ENSMUST00000033664	ENSMUSG00000031304	Il2rg	X:101261375-101269023	mRNA	41.0867	0.664649	5.94994	5e-05	0.00091007	Up
ENSMUST00000082432	ENSMUSG00000007682	Dio2	12:90724551-90738438	mRNA	11.3966	23.7445	-1.05899	5e-05	0.00091007	Down
ENSMUST00000015719	ENSMUSG00000015575	Atp6v0e	17:26676395-26699644	mRNA	86.0896	31.1032	1.46877	5e-05	0.00091007	Up
ENSMUST00000033621	ENSMUSG00000031266	Gla	X:134588148-134601125	mRNA	10.4692	5.00195	1.06558	5e-05	0.00091007	Up
ENSMUST00000059407	ENSMUSG00000048304	Slitrk3	3:73047264-73057803	mRNA	8.0448	17.4789	-1.11949	5e-05	0.00091007	Down
ENSMUST00000084124	ENSMUSG00000028961	Pgd	4:149149990-149166707	mRNA	42.021	15.2038	1.46668	5e-05	0.00091007	Up
ENSMUST00000015484	ENSMUSG00000015340	Cybb	X:9435251-9487771	mRNA	59.8012	0.379433	7.30018	5e-05	0.00091007	Up
ENSMUST00000059206	ENSMUSG00000032322	Pstpip1	9:56089961-56128888	mRNA	5.0021	0.565027	3.14614	5e-05	0.00091007	Up
ENSMUST00000015467	ENSMUSG00000052310	Slc39a1	3:90248171-90253612	mRNA	55.2689	23.8552	1.21216	5e-05	0.00091007	Up
ENSMUST00000198931	ENSMUSG00000031292	Cdkl5	X:160768012-160994704	mRNA	18.9604	41.2564	-1.12163	5e-05	0.00091007	Down
ENSMUST00000015137	ENSMUSG00000029674	Limk1	5:134656038-134688598	mRNA	8.07553	17.8651	-1.14551	5e-05	0.00091007	Down
ENSMUST00000106162	ENSMUSG00000028859	Csf3r	4:126024549-126044440	mRNA	5.05084	0.536238	3.23558	5e-05	0.00091007	Up
ENSMUST00000059049	ENSMUSG00000050587	Lrrc4c	2:96318168-97631666	mRNA	16.4808	41.9926	-1.34935	5e-05	0.00091007	Down
ENSMUST00000041110	ENSMUSG00000036918	Ttc7	17:87282885-87381769	mRNA	6.27658	1.53461	2.03211	5e-05	0.00091007	Up
ENSMUST00000106221	ENSMUSG00000028268	Gbp3	3:142560025-142573209	mRNA	93.4113	0.884758	6.72217	5e-05	0.00091007	Up
ENSMUST00000106242	ENSMUSG00000030786	Itgam	7:128062639-128128160	mRNA	17.1512	3.25232	2.39877	5e-05	0.00091007	Up
ENSMUST00000033898	ENSMUSG00000031502	Col4a1	8:11198422-11449287	mRNA	20.6258	6.7168	1.6186	5e-05	0.00091007	Up
ENSMUST00000084241	ENSMUSG00000028868	Wasf2	4:133130504-133199756	mRNA	24.3658	7.70976	1.6601	5e-05	0.00091007	Up
ENSMUST00000015277	ENSMUSG00000015133	Lrrk1	7:66258744-66388350	mRNA	8.85809	1.39107	2.6708	5e-05	0.00091007	Up
ENSMUST00000106314	ENSMUSG00000000486	Sept1	7:127214461-127232646	mRNA	5.50962	0.387166	3.83093	5e-05	0.00091007	Up
ENSMUST00000033741	ENSMUSG00000031375	Bgn	X:73483601-73495933	mRNA	19.6865	8.49444	1.21262	5e-05	0.00091007	Up
ENSMUST00000106353	ENSMUSG00000058897	Col25a1	3:130180890-130599877	mRNA	4.67971	10.1942	-1.12325	5e-05	0.00091007	Down
ENSMUST00000041139	ENSMUSG00000036943	Rab8b	9:66843663-66919687	mRNA	28.2418	14.0021	1.01218	5e-05	0.00091007	Up
ENSMUST00000015456	ENSMUSG00000015312	Gadd45b	10:80930072-80932204	mRNA	17.48	5.55787	1.6531	5e-05	0.00091007	Up
ENSMUST00000049460	ENSMUSG00000034708	Grn	11:102430314-102447682	mRNA	272.972	21.9285	3.63788	5e-05	0.00091007	Up
ENSMUST00000019967	ENSMUSG00000019823	Mical1	10:41476313-41487032	mRNA	5.30731	2.2822	1.21755	5e-05	0.00091007	Up
ENSMUST00000041377	ENSMUSG00000042228	Lyn	4:3678114-3791613	mRNA	26.7719	3.9337	2.76676	5e-05	0.00091007	Up
ENSMUST00000107749	ENSMUSG00000039809	Gabbr2	4:46662304-46991873	mRNA	35.4997	70.6237	-0.992346	5e-05	0.00091007	Down
ENSMUST00000032500	ENSMUSG00000030350	Prmt8	6:127689010-127769472	mRNA	12.9891	27.1948	-1.06603	5e-05	0.00091007	Down
ENSMUST00000019266	ENSMUSG00000019122	Ccl9	11:83572918-83578636	mRNA	2.82554	0.455806	2.63203	5e-05	0.00091007	Up
ENSMUST00000032492	ENSMUSG00000030342	Cd9	6:125460265-125494791	mRNA	107.609	50.9333	1.07912	5e-05	0.00091007	Up
ENSMUST00000185176	ENSMUSG00000036306	Lzts1	8:69132668-69184225	mRNA	11.6029	30.0376	-1.37229	5e-05	0.00091007	Down
ENSMUST00000032491	ENSMUSG00000030341	Tnfrsf1a	6:125349450-125362484	mRNA	35.1637	4.78988	2.87603	5e-05	0.00091007	Up
ENSMUST00000032489	ENSMUSG00000030339	Ltbr	6:125306570-125313885	mRNA	16.7666	4.38872	1.93372	5e-05	0.00091007	Up
ENSMUST00000081435	ENSMUSG00000035929	H2-Q4	17:35377020-35384674	mRNA	104.346	0.565396	7.52789	5e-05	0.00091007	Up
ENSMUST00000048777	ENSMUSG00000042262	Ccr8	9:120092113-120094906	mRNA	2.35354	0.0	inf	5e-05	0.00091007	Up
ENSMUST00000109140	ENSMUSG00000027496	Aurka	2:172356189-172370535	mRNA	4.12294	0.763071	2.43378	5e-05	0.00091007	Up
ENSMUST00000184322	ENSMUSG00000032355	Mlip	9:77102080-77347916	mRNA	5.09345	15.0834	-1.56625	5e-05	0.00091007	Down
ENSMUST00000184069	ENSMUSG00000048004	Tmem196	12:119945956-120021246	mRNA	1.98154	7.04023	-1.829	5e-05	0.00091007	Down
ENSMUST00000109191	ENSMUSG00000074575	Kcng1	2:168260116-168281736	mRNA	2.25251	6.24167	-1.4704	5e-05	0.00091007	Down
ENSMUST00000081342	ENSMUSG00000094777	Hist1h2ap	13:21833025-21833507	mRNA	105.396	12.4634	3.08005	5e-05	0.00091007	Up
ENSMUST00000109210	ENSMUSG00000058163	Gm5431	11:48887421-48902214	mRNA	6.18746	0.277487	4.47886	5e-05	0.00091007	Up
ENSMUST00000109212	ENSMUSG00000058163	Gm5431	11:48887421-48902214	mRNA	11.2193	0.351756	4.99527	5e-05	0.00091007	Up
ENSMUST00000061169	ENSMUSG00000047658	Gal3st3	19:5298330-5308738	mRNA	15.0138	26.9578	-0.844413	5e-05	0.00091007	Down
ENSMUST00000032396	ENSMUSG00000030263	Lrmp	6:145121738-145210970	mRNA	5.14176	0.461506	3.47784	5e-05	0.00091007	Up
ENSMUST00000185333	ENSMUSG00000038077	Kcna6	6:126708331-126741601	mRNA	8.39464	16.5083	-0.975655	5e-05	0.00091007	Down
ENSMUST00000108910	ENSMUSG00000023033	Scn8a	15:100869857-101045938	mRNA	16.7739	38.6047	-1.20256	5e-05	0.00091007	Down
ENSMUST00000108661	ENSMUSG00000018474	Chd3	11:69343272-69369406	mRNA	31.6352	66.1933	-1.06516	5e-05	0.00091007	Down
ENSMUST00000019071	ENSMUSG00000018927	Ccl6	11:83587881-83593087	mRNA	6.84603	0.856714	2.99838	5e-05	0.00091007	Up
ENSMUST00000108759	ENSMUSG00000057060	Slc35f3	8:126298557-126395482	mRNA	7.78943	15.011	-0.946436	5e-05	0.00091007	Down
ENSMUST00000019076	ENSMUSG00000018932	Map2k3	11:60932032-60952811	mRNA	8.71628	4.3146	1.01449	5e-05	0.00091007	Up
ENSMUST00000108783	ENSMUSG00000000126	Wnt9a	11:59306927-59333552	mRNA	1.33745	4.87263	-1.86522	5e-05	0.00091007	Down
ENSMUST00000108793	ENSMUSG00000043448	Gjc2	11:59175567-59183213	mRNA	3.63525	8.57908	-1.23877	5e-05	0.00091007	Down
ENSMUST00000108831	ENSMUSG00000027580	Helz2	2:181227614-181242027	mRNA	10.8325	0.636671	4.08867	5e-05	0.00091007	Up
ENSMUST00000032571	ENSMUSG00000030411	Nova2	7:18925887-18965319	mRNA	8.86909	17.6992	-0.996827	5e-05	0.00091007	Down
ENSMUST00000061071	ENSMUSG00000044667	Plppr4	3:117319138-117360876	mRNA	25.9024	52.7972	-1.02738	5e-05	0.00091007	Down
ENSMUST00000081554	ENSMUSG00000029470	P2rx4	5:122707543-122729738	mRNA	14.0987	4.77945	1.56064	5e-05	0.00091007	Up
ENSMUST00000061101	ENSMUSG00000032440	Tgfbr2	9:116084292-116175360	mRNA	7.97208	1.51805	2.39273	5e-05	0.00091007	Up
ENSMUST00000032561	ENSMUSG00000030403	Vasp	7:19256928-19271817	mRNA	29.8791	4.74617	2.6543	5e-05	0.00091007	Up
ENSMUST00000019199	ENSMUSG00000019055	Plod1	4:147909752-147936767	mRNA	19.9356	10.7528	0.890633	5e-05	0.00091007	Up
ENSMUST00000048790	ENSMUSG00000033361	Prrg3	X:71962623-71972722	mRNA	4.34569	9.8265	-1.17709	5e-05	0.00091007	Down
ENSMUST00000185502	ENSMUSG00000056222	Spock1	13:57421194-57908332	mRNA	33.1412	62.2208	-0.908772	5e-05	0.00091007	Down
ENSMUST00000108920	ENSMUSG00000018899	Irf1	11:53770013-53778374	mRNA	124.734	1.3321	6.54901	5e-05	0.00091007	Up
ENSMUST00000109267	ENSMUSG00000021754	Map3k1	13:111746427-111808993	mRNA	13.169	3.61716	1.86421	5e-05	0.00091007	Up
ENSMUST00000109283	ENSMUSG00000036298	Slc2a13	15:91267695-91573261	mRNA	19.1717	38.2387	-0.996055	5e-05	0.00091007	Down
ENSMUST00000019514	ENSMUSG00000019370	Calm3	7:16915378-16924114	mRNA	338.407	660.767	-0.965382	5e-05	0.00091007	Down
ENSMUST00000032240	ENSMUSG00000030144	Clec4d	6:123262116-123275265	mRNA	2.53486	0.0	inf	5e-05	0.00091007	Up
ENSMUST00000061498	ENSMUSG00000049307	Fut4	9:14748319-14752393	mRNA	2.05533	0.0846642	4.60148	5e-05	0.00091007	Up
ENSMUST00000019907	ENSMUSG00000019773	Fbxo5	10:5799159-5805600	mRNA	3.1441	0.697518	2.17235	5e-05	0.00091007	Up
ENSMUST00000080932	ENSMUSG00000053158	Fes	7:80377757-80387946	mRNA	10.5115	0.975142	3.43021	5e-05	0.00091007	Up
ENSMUST00000041804	ENSMUSG00000038970	Lmtk2	5:144100435-144188204	mRNA	31.2848	55.6199	-0.83014	5e-05	0.00091007	Down
ENSMUST00000182481	ENSMUSG00000024998	Plce1	19:38481120-38785030	mRNA	10.1144	3.46532	1.54535	5e-05	0.00091007	Up
ENSMUST00000048615	ENSMUSG00000021871	Pnp	14:50944301-50965237	mRNA	11.8842	2.66801	2.15521	5e-05	0.00091007	Up
ENSMUST00000032217	ENSMUSG00000030124	Lag3	6:124904360-124911705	mRNA	14.7103	1.68604	3.12512	5e-05	0.00091007	Up
ENSMUST00000061545	ENSMUSG00000049630	C1ql3	2:13003456-13011806	mRNA	7.75654	17.5303	-1.17636	5e-05	0.00091007	Down
ENSMUST00000032203	ENSMUSG00000030111	A2m	6:121635375-121679227	mRNA	28.7687	4.52629	2.6681	5e-05	0.00091007	Up
ENSMUST00000182283	ENSMUSG00000026395	Ptprc	1:138063406-138175306	mRNA	35.7627	1.04506	5.0968	5e-05	0.00091007	Up
ENSMUST00000032198	ENSMUSG00000030107	Usp18	6:121245905-121272685	mRNA	73.2004	0.505617	7.17766	5e-05	0.00091007	Up
ENSMUST00000019962	ENSMUSG00000019818	Cd164	10:41519413-41531048	mRNA	57.7017	32.0757	0.847135	5e-05	0.00091007	Up
ENSMUST00000081035	ENSMUSG00000046805	Mpeg1	19:12460778-12465284	mRNA	215.791	6.56824	5.03798	5e-05	0.00091007	Up
ENSMUST00000032260	ENSMUSG00000030157	Clec2d	6:129180614-129186534	mRNA	75.7668	9.80564	2.94988	5e-05	0.00091007	Up
ENSMUST00000109523	ENSMUSG00000037843	Vstm2l	2:157914652-157944719	mRNA	12.5432	30.3027	-1.27254	5e-05	0.00091007	Down
ENSMUST00000109510	ENSMUSG00000041852	Tcf20	15:82808628-82912134	mRNA	23.5046	51.5321	-1.13253	5e-05	0.00091007	Down
ENSMUST00000081232	ENSMUSG00000034330	Plcg2	8:117498290-117635142	mRNA	14.3866	1.40489	3.35621	5e-05	0.00091007	Up
ENSMUST00000109308	ENSMUSG00000031902	Nfatc3	8:106058839-106136974	mRNA	8.6148	4.16956	1.04692	5e-05	0.00091007	Up
ENSMUST00000109331	ENSMUSG00000036606	Plxnb2	15:89155548-89171120	mRNA	47.6216	17.2486	1.46513	5e-05	0.00091007	Up
ENSMUST00000032344	ENSMUSG00000030220	Arhgdib	6:136923654-136968865	mRNA	94.1177	6.27426	3.90695	5e-05	0.00091007	Up
ENSMUST00000032342	ENSMUSG00000030218	Mgp	6:136872434-136875823	mRNA	37.156	16.1001	1.20652	5e-05	0.00091007	Up
ENSMUST00000081224	ENSMUSG00000023008	Fmnl3	15:99317224-99370482	mRNA	4.25962	0.826168	2.36622	5e-05	0.00091007	Up
ENSMUST00000032336	ENSMUSG00000030214	Plbd1	6:136612069-136661928	mRNA	8.86998	0.257288	5.10748	5e-05	0.00091007	Up
ENSMUST00000108658	ENSMUSG00000059552	Trp53	11:69580358-69591873	mRNA	18.5849	7.51811	1.30569	5e-05	0.00091007	Up
ENSMUST00000183211	ENSMUSG00000098112	Bin2	15:100641076-100669553	mRNA	16.0145	1.45869	3.45663	5e-05	0.00091007	Up
ENSMUST00000061450	ENSMUSG00000045980	Tmem104	11:115182831-115247023	mRNA	10.0091	4.99545	1.00263	5e-05	0.00091007	Up
ENSMUST00000061455	ENSMUSG00000044468	Fam46c	3:100468056-100489324	mRNA	10.2533	2.72778	1.91029	5e-05	0.00091007	Up
ENSMUST00000109432	ENSMUSG00000006369	Fbln1	15:85205948-85286535	mRNA	10.1287	3.57113	1.504	5e-05	0.00091007	Up
ENSMUST00000081103	ENSMUSG00000026656	Fcgr2b	1:170958616-170976547	mRNA	30.8223	1.28448	4.58472	5e-05	0.00091007	Up
ENSMUST00000019721	ENSMUSG00000019577	Pdk4	6:5483350-5496309	mRNA	9.04912	4.78602	0.918953	5e-05	0.00091007	Up
ENSMUST00000032272	ENSMUSG00000030168	Adipor2	6:119353149-119417704	mRNA	24.6402	13.5725	0.860333	5e-05	0.00091007	Up
ENSMUST00000061469	ENSMUSG00000044177	Wfikkn2	11:94235955-94242707	mRNA	2.73932	0.993182	1.46368	5e-05	0.00091007	Up
ENSMUST00000032330	ENSMUSG00000030208	Emp1	6:135362544-135383173	mRNA	8.25901	1.22513	2.75303	5e-05	0.00091007	Up
ENSMUST00000019064	ENSMUSG00000018920	Cxcl16	11:70453982-70466202	mRNA	22.37	0.39426	5.82628	5e-05	0.00091007	Up
ENSMUST00000041623	ENSMUSG00000041773	Enc1	13:97241104-97253034	mRNA	65.7715	145.213	-1.14263	5e-05	0.00091007	Down
ENSMUST00000108544	ENSMUSG00000040712	Camta2	11:70669462-70688105	mRNA	18.7479	46.6646	-1.3156	5e-05	0.00091007	Down
ENSMUST00000018246	ENSMUSG00000018102	Hist1h2bc	13:23684198-23692908	mRNA	44.6634	18.233	1.29254	5e-05	0.00091007	Up
ENSMUST00000018287	ENSMUSG00000018143	Mafk	5:139791512-139826885	mRNA	9.39757	2.75721	1.76908	5e-05	0.00091007	Up
ENSMUST00000018313	ENSMUSG00000018169	Mfng	15:78755881-78773475	mRNA	6.07282	1.91533	1.66477	5e-05	0.00091007	Up
ENSMUST00000189181	ENSMUSG00000031870	Pgr	9:8899832-8968611	mRNA	3.94355	10.098	-1.35651	5e-05	0.00091007	Down
ENSMUST00000033004	ENSMUSG00000030748	Il4ra	7:125552119-125579474	mRNA	15.3962	1.557	3.30573	5e-05	0.00091007	Up
ENSMUST00000189061	ENSMUSG00000026358	Rgs1	1:144242295-144249242	mRNA	3.54312	0.0411247	6.42887	5e-05	0.00091007	Up
ENSMUST00000032998	ENSMUSG00000030744	Rps3	7:99477895-99483738	mRNA	173.98	98.3564	0.822833	5e-05	0.00091007	Up
ENSMUST00000107975	ENSMUSG00000036062	Phf24	4:42916680-42944752	mRNA	16.318	38.0	-1.21954	5e-05	0.00091007	Down
ENSMUST00000018437	ENSMUSG00000018293	Pfn1	11:70651849-70654644	mRNA	301.5	110.616	1.44659	5e-05	0.00091007	Up
ENSMUST00000041415	ENSMUSG00000037579	Kcnh3	15:99224975-99242817	mRNA	14.0593	36.5762	-1.37938	5e-05	0.00091007	Down
ENSMUST00000188775	ENSMUSG00000101355	Hist1h3h	13:21717658-21718069	mRNA	122.052	23.8087	2.35793	5e-05	0.00091007	Up
ENSMUST00000049040	ENSMUSG00000037905	Bri3bp	5:125441567-125460370	mRNA	18.4431	34.1512	-0.888851	5e-05	0.00091007	Down
ENSMUST00000032961	ENSMUSG00000030717	Nupr1	7:126623248-126625676	mRNA	58.0642	2.84874	4.34925	5e-05	0.00091007	Up
ENSMUST00000060484	ENSMUSG00000049037	Clec4a1	6:122921847-122934619	mRNA	11.7899	0.254027	5.53643	5e-05	0.00091007	Up
ENSMUST00000018506	ENSMUSG00000018362	Kpna2	11:106988628-106999541	mRNA	28.0228	15.207	0.881865	5e-05	0.00091007	Up
ENSMUST00000060416	ENSMUSG00000051504	Siglech	7:55768183-55778833	mRNA	8.85663	2.49832	1.8258	5e-05	0.00091007	Up
ENSMUST00000082093	ENSMUSG00000059256	Gzmd	14:56129555-56132608	mRNA	1.46175	0.0	inf	5e-05	0.00091007	Up
ENSMUST00000082104	ENSMUSG00000060924	Csmd1	8:15892536-17535281	mRNA	10.4496	19.8257	-0.923927	5e-05	0.00091007	Down
ENSMUST00000107938	ENSMUSG00000038738	Shank1	7:44310252-44375030	mRNA	30.909	72.673	-1.23339	5e-05	0.00091007	Down
ENSMUST00000017839	ENSMUSG00000020707	Rnf135	11:80183850-80199757	mRNA	7.7107	1.80745	2.0929	5e-05	0.00091007	Up
ENSMUST00000017841	ENSMUSG00000017697	Ada	2:163726583-163750239	mRNA	2.44244	0.355811	2.77914	5e-05	0.00091007	Up
ENSMUST00000017851	ENSMUSG00000017707	Serinc3	2:163623271-163645131	mRNA	215.922	89.8656	1.26467	5e-05	0.00091007	Up
ENSMUST00000049146	ENSMUSG00000033805	Ephx4	5:107392730-107435039	mRNA	10.6078	24.0381	-1.1802	5e-05	0.00091007	Down
ENSMUST00000060366	ENSMUSG00000045817	Zfp36l2	17:84183930-84187947	mRNA	38.5592	8.82357	2.12764	5e-05	0.00091007	Up
ENSMUST00000017900	ENSMUSG00000017756	Slc12a7	13:73763696-73816754	mRNA	8.10516	1.93812	2.06419	5e-05	0.00091007	Up
ENSMUST00000049095	ENSMUSG00000034171	Faah	4:115996668-116017926	mRNA	11.602	22.3395	-0.945223	5e-05	0.00091007	Down
ENSMUST00000032949	ENSMUSG00000030707	Coro1a	7:126699772-126707787	mRNA	88.6747	37.22	1.25244	5e-05	0.00091007	Up
ENSMUST00000049093	ENSMUSG00000038393	Txnip	3:96557956-96561883	mRNA	34.8146	5.88356	2.56493	5e-05	0.00091007	Up
ENSMUST00000033053	ENSMUSG00000030789	Itgax	7:128129546-128150657	mRNA	7.50678	0.131915	5.83051	5e-05	0.00091007	Up
ENSMUST00000018005	ENSMUSG00000017861	Mybl2	2:163054686-163084688	mRNA	1.2412	0.315521	1.97593	5e-05	0.00091007	Up
ENSMUST00000107896	ENSMUSG00000000275	Trim25	11:88999375-89020293	mRNA	19.1065	1.43451	3.73543	5e-05	0.00091007	Up
ENSMUST00000082134	ENSMUSG00000037563	Rps16	7:28350651-28353155	mRNA	210.234	113.485	0.88949	5e-05	0.00091007	Up
ENSMUST00000189457	ENSMUSG00000101972	Hist1h3i	13:21782959-21783370	mRNA	192.588	53.506	1.84774	5e-05	0.00091007	Up
ENSMUST00000033056	ENSMUSG00000030793	Pycard	7:127989707-127993867	mRNA	5.9912	1.7628	1.76497	5e-05	0.00091007	Up
ENSMUST00000017783	ENSMUSG00000017639	Rab11fip4	11:79591211-79698023	mRNA	40.1182	77.6353	-0.952458	5e-05	0.00091007	Down
ENSMUST00000049022	ENSMUSG00000037966	Ninj1	13:49187484-49196244	mRNA	24.8393	8.41376	1.5618	5e-05	0.00091007	Up
ENSMUST00000018571	ENSMUSG00000018427	Ypel2	11:86936424-86993707	mRNA	9.52823	18.6638	-0.969966	5e-05	0.00091007	Down
ENSMUST00000081840	ENSMUSG00000057841	Rpl32	6:115774537-115808747	mRNA	623.523	290.82	1.10032	5e-05	0.00091007	Up
ENSMUST00000108304	ENSMUSG00000028214	Gem	4:11704456-11714752	mRNA	3.75355	0.871728	2.1063	5e-05	0.00091007	Up
ENSMUST00000186574	ENSMUSG00000026104	Stat1	1:52119439-52161865	mRNA	95.7694	1.52799	5.96985	5e-05	0.00091007	Up
ENSMUST00000060792	ENSMUSG00000004044	Cavin1	11:100956732-100970887	mRNA	15.2114	7.74736	0.973377	5e-05	0.00091007	Up
ENSMUST00000032779	ENSMUSG00000030560	Ctsc	7:88278084-88310888	mRNA	104.072	3.19802	5.02426	5e-05	0.00091007	Up
ENSMUST00000041606	ENSMUSG00000040536	Necab1	4:14929907-15149794	mRNA	10.2983	23.0164	-1.16025	5e-05	0.00091007	Down
ENSMUST00000018918	ENSMUSG00000018774	Cd68	11:69664212-69666153	mRNA	42.2238	3.98394	3.40579	5e-05	0.00091007	Up
ENSMUST00000081649	ENSMUSG00000060591	Ifitm2	7:140948957-140955987	mRNA	58.4204	11.8746	2.2986	5e-05	0.00091007	Up
ENSMUST00000108492	ENSMUSG00000004328	Hif3a	7:17031506-17062427	mRNA	3.0791	1.31279	1.22987	5e-05	0.00091007	Up
ENSMUST00000186458	ENSMUSG00000021219	Rgs6	12:82588291-83162056	mRNA	4.36909	10.2051	-1.22389	5e-05	0.00091007	Down
ENSMUST00000108493	ENSMUSG00000078794	Dact3	7:16875316-16887462	mRNA	23.0128	53.7975	-1.2251	5e-05	0.00091007	Down
ENSMUST00000108496	ENSMUSG00000001918	Slc1a5	7:16781339-16798274	mRNA	7.21835	0.999937	2.85176	5e-05	0.00091007	Up
ENSMUST00000032732	ENSMUSG00000030519	Apba2	7:64501705-64753878	mRNA	21.8994	44.5636	-1.02497	5e-05	0.00091007	Down
ENSMUST00000048934	ENSMUSG00000035033	Tbr1	2:61804452-61814114	mRNA	11.6256	30.1261	-1.3737	5e-05	0.00091007	Down
ENSMUST00000032719	ENSMUSG00000020181	Nav3	10:109681258-110000219	mRNA	13.3286	29.0195	-1.1225	5e-05	0.00091007	Down
ENSMUST00000108268	ENSMUSG00000001123	Lgals9	11:78962973-78984946	mRNA	66.6851	3.65265	4.19035	5e-05	0.00091007	Up
ENSMUST00000060719	ENSMUSG00000044583	Tlr7	X:167304928-167330558	mRNA	17.9128	1.30454	3.77937	5e-05	0.00091007	Up
ENSMUST00000186857	ENSMUSG00000026104	Stat1	1:52119439-52161865	mRNA	138.701	3.91345	5.1474	5e-05	0.00091007	Up
ENSMUST00000081869	ENSMUSG00000059555	Tor4a	2:25192965-25196886	mRNA	8.98944	1.15563	2.95956	5e-05	0.00091007	Up
ENSMUST00000060650	ENSMUSG00000036131	Frmd7	X:50895179-50942710	mRNA	2.31756	0.456454	2.34407	5e-05	0.00091007	Up
ENSMUST00000081982	ENSMUSG00000037259	Dzank1	2:144470556-144527414	mRNA	23.0457	46.1421	-1.00159	5e-05	0.00091007	Down
ENSMUST00000032915	ENSMUSG00000030677	Kif22	7:127027728-127042471	mRNA	4.84848	0.537671	3.17274	5e-05	0.00091007	Up
ENSMUST00000187994	ENSMUSG00000075602	Ly6a	15:74994876-74998031	mRNA	263.143	5.04578	5.70463	5e-05	0.00091007	Up
ENSMUST00000060655	ENSMUSG00000038058	Nod1	6:54923948-54972612	mRNA	10.4368	1.65292	2.65859	5e-05	0.00091007	Up
ENSMUST00000108122	ENSMUSG00000045083	Lingo2	4:35706646-36951223	mRNA	5.00667	10.7815	-1.10664	5e-05	0.00091007	Down
ENSMUST00000032909	ENSMUSG00000030671	Pde3b	7:114415280-114539251	mRNA	8.96489	4.91218	0.867922	5e-05	0.00091007	Up
ENSMUST00000049020	ENSMUSG00000041037	Irgq	7:24530688-24538600	mRNA	16.3639	28.8953	-0.820315	5e-05	0.00091007	Down
ENSMUST00000108140	ENSMUSG00000020684	Rasl10b	11:83409136-83421039	mRNA	52.6877	107.696	-1.03142	5e-05	0.00091007	Down
ENSMUST00000081933	ENSMUSG00000049502	Dtx3l	16:35926510-35981081	mRNA	42.1684	1.61745	4.70437	5e-05	0.00091007	Up
ENSMUST00000108189	ENSMUSG00000020702	Ccl1	11:82176656-82179812	mRNA	3.35436	0.0	inf	5e-05	0.00091007	Up
ENSMUST00000187541	ENSMUSG00000004110	Cacna1e	1:154390730-154864067	mRNA	22.4335	43.6511	-0.960363	5e-05	0.00091007	Down
ENSMUST00000018700	ENSMUSG00000020886	Dlg4	11:70017084-70045532	mRNA	100.47	217.736	-1.11581	5e-05	0.00091007	Down
ENSMUST00000108190	ENSMUSG00000037020	Wdr62	7:30240137-30290237	mRNA	1.68218	0.237481	2.82445	5e-05	0.00091007	Up
ENSMUST00000048976	ENSMUSG00000033910	Gucy1a3	3:82092426-82145787	mRNA	13.1659	25.469	-0.951935	5e-05	0.00091007	Down
ENSMUST00000018755	ENSMUSG00000020388	Pdlim4	11:54054927-54069014	mRNA	22.1593	6.71021	1.72348	5e-05	0.00091007	Up
ENSMUST00000048988	ENSMUSG00000039501	Znfx1	2:167035792-167065862	mRNA	23.6852	7.18649	1.72063	5e-05	0.00091007	Up
ENSMUST00000021880	ENSMUSG00000044258	Ctla2a	13:60895349-60936625	mRNA	14.6065	1.33167	3.4553	5e-05	0.00091007	Up
ENSMUST00000064924	ENSMUSG00000058290	Espl1	15:102296292-102324356	mRNA	2.0041	0.280301	2.83791	5e-05	0.00091007	Up
ENSMUST00000114732	ENSMUSG00000029869	Ephb6	6:41605481-41620509	mRNA	9.99996	32.5393	-1.70219	5e-05	0.00091007	Down
ENSMUST00000160218	ENSMUSG00000093536	Smim17	7:6398714-6432093	mRNA	1.53687	4.54241	-1.56347	5e-05	0.00091007	Down
ENSMUST00000160216	ENSMUSG00000039488	Cntn5	9:9660890-10907818	mRNA	2.99925	6.37412	-1.08762	5e-05	0.00091007	Down
ENSMUST00000044423	ENSMUSG00000034329	Brip1	11:86058137-86201193	mRNA	1.38678	0.0871333	3.99237	5e-05	0.00091007	Up
ENSMUST00000068584	ENSMUSG00000015355	Cd48	1:171682008-171705258	mRNA	21.5735	0.643276	5.06768	5e-05	0.00091007	Up
ENSMUST00000068593	ENSMUSG00000055172	C1ra	6:124512404-124523443	mRNA	18.8319	0.41105	5.51772	5e-05	0.00091007	Up
ENSMUST00000024742	ENSMUSG00000023947	Nfkbie	17:45555715-45563169	mRNA	11.0779	1.8473	2.58419	5e-05	0.00091007	Up
ENSMUST00000133298	ENSMUSG00000047495	Dlgap2	8:14095864-14847680	mRNA	6.89394	17.0295	-1.30464	5e-05	0.00091007	Down
ENSMUST00000027302	ENSMUSG00000026126	Ptpn18	1:34459764-34475733	mRNA	5.51933	0.409936	3.75102	5e-05	0.00091007	Up
ENSMUST00000044441	ENSMUSG00000034310	Tmem132d	5:127781629-128433077	mRNA	5.67492	15.1003	-1.4119	5e-05	0.00091007	Down
ENSMUST00000027291	ENSMUSG00000026117	Zap70	1:36761797-36782818	mRNA	4.04985	0.607042	2.738	5e-05	0.00091007	Up
ENSMUST00000024791	ENSMUSG00000023992	Trem2	17:48346400-48352273	mRNA	50.0591	8.79051	2.50961	5e-05	0.00091007	Up
ENSMUST00000027263	ENSMUSG00000026094	Stk17b	1:53755505-53785224	mRNA	20.0569	7.54001	1.41146	5e-05	0.00091007	Up
ENSMUST00000024805	ENSMUSG00000024008	Cpne5	17:29156549-29237797	mRNA	4.96588	13.3369	-1.4253	5e-05	0.00091007	Down
ENSMUST00000024810	ENSMUSG00000024013	Fgd2	17:29360941-29379553	mRNA	11.2231	1.58439	2.82447	5e-05	0.00091007	Up
ENSMUST00000024811	ENSMUSG00000024014	Pim1	17:29490811-29496111	mRNA	22.0763	2.0326	3.4411	5e-05	0.00091007	Up
ENSMUST00000027367	ENSMUSG00000026176	Ctdsp1	1:74391508-74397285	mRNA	20.9612	10.845	0.95069	5e-05	0.00091007	Up
ENSMUST00000159584	ENSMUSG00000090061	Nwd2	5:63649107-63810546	mRNA	4.43228	12.0246	-1.43987	5e-05	0.00091007	Down
ENSMUST00000024709	ENSMUSG00000061665	Cd2ap	17:42792950-42876424	mRNA	11.8824	5.77875	1.04	5e-05	0.00091007	Up
ENSMUST00000024706	ENSMUSG00000023913	Pla2g7	17:43568097-43612201	mRNA	166.115	86.9737	0.933528	5e-05	0.00091007	Up
ENSMUST00000131802	ENSMUSG00000021998	Lcp1	14:75131100-75230842	mRNA	25.6338	2.18813	3.55028	5e-05	0.00091007	Up
ENSMUST00000027451	ENSMUSG00000026235	Epha4	1:77367184-77515088	mRNA	22.0483	46.1544	-1.0658	5e-05	0.00091007	Down
ENSMUST00000160456	ENSMUSG00000038473	Nos1ap	1:170317458-170589861	mRNA	10.281	22.1698	-1.10861	5e-05	0.00091007	Down
ENSMUST00000160424	ENSMUSG00000022416	Cacna1i	15:80287237-80398279	mRNA	10.0994	23.6887	-1.22993	5e-05	0.00091007	Down
ENSMUST00000044385	ENSMUSG00000042743	Sgtb	13:104109740-104141735	mRNA	21.5783	44.6028	-1.04755	5e-05	0.00091007	Down
ENSMUST00000027404	ENSMUSG00000026204	Ptprn	1:75247026-75264502	mRNA	60.4736	109.273	-0.85356	5e-05	0.00091007	Down
ENSMUST00000160379	ENSMUSG00000090071	Cdk5r2	1:74854933-74857732	mRNA	38.8712	93.2947	-1.2631	5e-05	0.00091007	Down
ENSMUST00000027393	ENSMUSG00000026196	Bard1	1:71027497-71103146	mRNA	1.94941	0.409408	2.25143	5e-05	0.00091007	Up
ENSMUST00000024696	ENSMUSG00000023903	Mmp25	17:23629457-23645269	mRNA	2.92922	0.163827	4.16027	5e-05	0.00091007	Up
ENSMUST00000024698	ENSMUSG00000023905	Tnfrsf12a	17:23675446-23677449	mRNA	33.4995	5.71927	2.55024	5e-05	0.00091007	Up
ENSMUST00000068519	ENSMUSG00000021133	Susd6	12:80790509-80880835	mRNA	36.3201	17.8171	1.02751	5e-05	0.00091007	Up
ENSMUST00000073261	ENSMUSG00000061991	Hist1h2af	13:23533905-23534304	mRNA	98.0274	9.66893	3.34176	5e-05	0.00091007	Up
ENSMUST00000132773	ENSMUSG00000074825	Itpripl1	2:127138771-127143442	mRNA	3.42272	0.731648	2.22592	5e-05	0.00091007	Up
ENSMUST00000044415	ENSMUSG00000039263	Npepl1	2:174110348-174123070	mRNA	10.5454	4.98165	1.08192	5e-05	0.00091007	Up
ENSMUST00000027368	ENSMUSG00000026177	Slc11a1	1:74375194-74386062	mRNA	33.8301	0.823821	5.35984	5e-05	0.00091007	Up
ENSMUST00000027257	ENSMUSG00000026088	Mitd1	1:37871737-37890411	mRNA	12.215	2.9628	2.04362	5e-05	0.00091007	Up
ENSMUST00000024829	ENSMUSG00000024030	Abcg1	17:31057697-31115777	mRNA	55.2821	30.3175	0.866662	5e-05	0.00091007	Up
ENSMUST00000134063	ENSMUSG00000048120	Entpd1	19:40612396-40741602	mRNA	18.6558	2.5112	2.89317	5e-05	0.00091007	Up
ENSMUST00000027153	ENSMUSG00000026003	Acadl	1:66830838-66863277	mRNA	29.1199	14.8169	0.974759	5e-05	0.00091007	Up
ENSMUST00000068797	ENSMUSG00000079343	C1s2	6:124624624-124636085	mRNA	3.75862	0.152069	4.62741	5e-05	0.00091007	Up
ENSMUST00000027146	ENSMUSG00000025997	Ikzf2	1:69513931-69687245	mRNA	3.93939	1.52223	1.37179	5e-05	0.00091007	Up
ENSMUST00000068860	ENSMUSG00000055540	Epha6	16:59653482-60605248	mRNA	12.3599	28.641	-1.21242	5e-05	0.00091007	Down
ENSMUST00000068865	ENSMUSG00000055541	Lair1	7:4003401-4063204	mRNA	4.28865	0.611678	2.80968	5e-05	0.00091007	Up
ENSMUST00000027131	ENSMUSG00000025986	Slc39a10	1:46807543-46892852	mRNA	26.3912	52.161	-0.982914	5e-05	0.00091007	Down
ENSMUST00000044581	ENSMUSG00000032666	1700025G04Rik	1:151875418-152090125	mRNA	8.28743	14.7802	-0.834673	5e-05	0.00091007	Down
ENSMUST00000068911	ENSMUSG00000055026	Gabrg3	7:56716464-57387188	mRNA	2.56582	6.48586	-1.33788	5e-05	0.00091007	Down
ENSMUST00000068944	ENSMUSG00000050721	Plekho2	9:65554383-65580040	mRNA	21.6606	8.07415	1.42369	5e-05	0.00091007	Up
ENSMUST00000156722	ENSMUSG00000029602	Rasal1	5:120648811-120679597	mRNA	8.97494	22.4719	-1.32415	5e-05	0.00091007	Down
ENSMUST00000024981	ENSMUSG00000024165	Hn1l	17:24942155-24960636	mRNA	9.28895	2.67924	1.79369	5e-05	0.00091007	Up
ENSMUST00000024988	ENSMUSG00000024164	C3	17:57203969-57228136	mRNA	114.015	0.918312	6.95603	5e-05	0.00091007	Up
ENSMUST00000025000	ENSMUSG00000024172	St6gal2	17:55445381-55514581	mRNA	4.29028	15.1444	-1.81964	5e-05	0.00091007	Down
ENSMUST00000025003	ENSMUSG00000024176	Sox8	17:25565891-25570686	mRNA	12.8315	24.6343	-0.940974	5e-05	0.00091007	Down
ENSMUST00000069057	ENSMUSG00000017774	Myo1c	11:75650503-75673910	mRNA	9.8025	4.06148	1.27115	5e-05	0.00091007	Up
ENSMUST00000135014	ENSMUSG00000057715	A830018L16Rik	1:11414104-11975901	mRNA	3.83276	12.4787	-1.70301	5e-05	0.00091007	Down
ENSMUST00000024906	ENSMUSG00000024098	Twsg1	17:65923065-65951187	mRNA	21.5544	10.8231	0.993874	5e-05	0.00091007	Up
ENSMUST00000027165	ENSMUSG00000026012	Cd28	1:60746357-60773359	mRNA	2.39358	0.198233	3.5939	5e-05	0.00091007	Up
ENSMUST00000044532	ENSMUSG00000039716	Dock3	9:106892170-107231909	mRNA	33.522	60.008	-0.840046	5e-05	0.00091007	Down
ENSMUST00000024839	ENSMUSG00000024042	Sik1	17:31844247-31855792	mRNA	12.7068	5.57587	1.18833	5e-05	0.00091007	Up
ENSMUST00000073043	ENSMUSG00000061353	Cxcl12	6:117168534-117181367	mRNA	2.30595	11.8672	-2.36355	5e-05	0.00091007	Down
ENSMUST00000024846	ENSMUSG00000024048	Myl12a	17:70993655-71002878	mRNA	37.996	10.7737	1.81833	5e-05	0.00091007	Up
ENSMUST00000046168	ENSMUSG00000041708	Mpped1	15:83779466-83858484	mRNA	15.4056	55.194	-1.84105	5e-05	0.00091007	Down
ENSMUST00000024849	ENSMUSG00000024053	Emilin2	17:71252175-71310965	mRNA	10.8416	1.51967	2.83476	5e-05	0.00091007	Up
ENSMUST00000024851	ENSMUSG00000024056	Ndc80	17:71496099-71526857	mRNA	2.28479	0.239704	3.25274	5e-05	0.00091007	Up
ENSMUST00000027202	ENSMUSG00000026039	Sgo2a	1:57995970-58025899	mRNA	1.81872	0.376331	2.27285	5e-05	0.00091007	Up
ENSMUST00000024270	ENSMUSG00000023505	Cdca3	6:124829546-124833701	mRNA	3.23653	0.242809	3.73655	5e-05	0.00091007	Up
ENSMUST00000024866	ENSMUSG00000024066	Xdh	17:73883907-73950182	mRNA	30.9618	1.93264	4.00185	5e-05	0.00091007	Up
ENSMUST00000134661	ENSMUSG00000027331	Knstrn	2:118814002-118837696	mRNA	1.99205	0.26069	2.93385	5e-05	0.00091007	Up
ENSMUST00000024884	ENSMUSG00000024079	Eif2ak2	17:78852563-78906992	mRNA	28.9019	2.34026	3.62643	5e-05	0.00091007	Up
ENSMUST00000134794	ENSMUSG00000026730	Pter	2:12924040-13003455	mRNA	7.6343	16.8065	-1.13846	5e-05	0.00091007	Down
ENSMUST00000134825	ENSMUSG00000090122	Kcne1l	X:142304751-142306294	mRNA	11.1111	3.80885	1.54457	5e-05	0.00091007	Up
ENSMUST00000072868	ENSMUSG00000050963	Kcns2	15:34837380-34842337	mRNA	4.04693	8.30796	-1.03766	5e-05	0.00091007	Down
ENSMUST00000024894	ENSMUSG00000024087	Cyp1b1	17:79706952-79715041	mRNA	8.62988	1.35568	2.67032	5e-05	0.00091007	Up
ENSMUST00000046122	ENSMUSG00000039682	Lap3	5:45493373-45512691	mRNA	53.047	16.2847	1.70376	5e-05	0.00091007	Up
ENSMUST00000044524	ENSMUSG00000039168	Dap	15:31224313-31274341	mRNA	7.71501	2.5606	1.59119	5e-05	0.00091007	Up
ENSMUST00000027477	ENSMUSG00000026259	Ngef	1:87476833-87597845	mRNA	29.9239	95.8952	-1.68016	5e-05	0.00091007	Down
ENSMUST00000046285	ENSMUSG00000036887	C1qa	4:136895916-136898803	mRNA	477.425	23.2292	4.36126	5e-05	0.00091007	Up
ENSMUST00000131552	ENSMUSG00000051177	Plcb1	2:134786066-135583584	mRNA	9.00537	23.9558	-1.41152	5e-05	0.00091007	Down
ENSMUST00000023756	ENSMUSG00000023015	Racgap1	15:99620495-99651656	mRNA	7.75289	3.58717	1.11189	5e-05	0.00091007	Up
ENSMUST00000023758	ENSMUSG00000023017	Asic1	15:99670717-99701127	mRNA	10.4307	20.6995	-0.98876	5e-05	0.00091007	Down
ENSMUST00000023759	ENSMUSG00000023018	Smarcd1	15:99702175-99713995	mRNA	25.7092	44.2666	-0.783936	5e-05	0.00091007	Down
ENSMUST00000128715	ENSMUSG00000031557	Plekha2	8:25039143-25109571	mRNA	12.3213	3.47465	1.82622	5e-05	0.00091007	Up
ENSMUST00000027830	ENSMUSG00000026548	Slamf9	1:172475357-172478575	mRNA	14.1037	0.630381	4.48371	5e-05	0.00091007	Up
ENSMUST00000161846	ENSMUSG00000063063	Ctnna2	6:76881636-77979699	mRNA	15.4301	34.6153	-1.16566	5e-05	0.00091007	Down
ENSMUST00000161807	ENSMUSG00000079197	Psme2	14:55587440-55591113	mRNA	152.152	14.1469	3.42696	5e-05	0.00091007	Up
ENSMUST00000068140	ENSMUSG00000054871	Tmem158	9:123259052-123260764	mRNA	11.2509	23.7949	-1.08061	5e-05	0.00091007	Down
ENSMUST00000128944	ENSMUSG00000074259	Gramd2	9:59680143-59718874	mRNA	0.727225	2.29036	-1.6551	5e-05	0.00091007	Down
ENSMUST00000027795	ENSMUSG00000026514	Cnih3	1:181352627-181460641	mRNA	8.73057	20.528	-1.23345	5e-05	0.00091007	Down
ENSMUST00000074072	ENSMUSG00000069117	Gm10260	13:97760071-97760632	mRNA	159.763	60.4354	1.40247	5e-05	0.00091007	Up
ENSMUST00000129421	ENSMUSG00000020017	Hal	10:93488767-93519304	mRNA	4.31936	0.0425831	6.66439	5e-05	0.00091007	Up
ENSMUST00000027754	ENSMUSG00000026480	Ncf2	1:152800193-152836991	mRNA	8.82227	1.04097	3.08322	5e-05	0.00091007	Up
ENSMUST00000027752	ENSMUSG00000026478	Lamc1	1:153218921-153332786	mRNA	16.5827	10.1596	0.706835	5e-05	0.00091007	Up
ENSMUST00000161553	ENSMUSG00000054509	Parp4	14:56575618-56659794	mRNA	7.79173	2.12826	1.87227	5e-05	0.00091007	Up
ENSMUST00000027860	ENSMUSG00000026573	Xcl1	1:164931643-164935527	mRNA	4.07936	0.0	inf	5e-05	0.00091007	Up
ENSMUST00000023750	ENSMUSG00000023011	Faim2	15:99497004-99528017	mRNA	62.7083	107.898	-0.78294	5e-05	0.00091007	Down
ENSMUST00000068106	ENSMUSG00000054850	Smim10l2a	X:56374585-56377799	mRNA	4.5093	10.6224	-1.23613	5e-05	0.00091007	Down
ENSMUST00000162007	ENSMUSG00000025920	Stau2	1:16228505-16520112	mRNA	24.3259	48.4432	-0.993798	5e-05	0.00091007	Down
ENSMUST00000074557	ENSMUSG00000060586	H2-Eb1	17:34305876-34316199	mRNA	341.235	1.31003	8.02502	5e-05	0.00091007	Up
ENSMUST00000044068	ENSMUSG00000039456	Morc3	16:93832120-93876072	mRNA	15.8469	7.71431	1.03859	5e-05	0.00091007	Up
ENSMUST00000023673	ENSMUSG00000022952	Runx1	16:92601465-92826149	mRNA	2.71411	0.227646	3.57562	5e-05	0.00091007	Up
ENSMUST00000027965	ENSMUSG00000026655	Fam107b	2:3613757-3782142	mRNA	28.1519	13.326	1.07899	5e-05	0.00091007	Up
ENSMUST00000074519	ENSMUSG00000038393	Txnip	3:96557956-96561883	mRNA	36.9366	6.28817	2.55434	5e-05	0.00091007	Up
ENSMUST00000046506	ENSMUSG00000040663	Clcf1	19:4214237-4223490	mRNA	3.53434	0.279451	3.66077	5e-05	0.00091007	Up
ENSMUST00000023691	ENSMUSG00000022969	Il10rb	16:91372782-91425834	mRNA	18.3558	3.63905	2.3346	5e-05	0.00091007	Up
ENSMUST00000027744	ENSMUSG00000026471	Mr1	1:155127877-155146783	mRNA	5.65526	2.04523	1.46733	5e-05	0.00091007	Up
ENSMUST00000023693	ENSMUSG00000022971	Ifnar2	16:91372782-91425834	mRNA	8.14496	2.45307	1.73132	5e-05	0.00091007	Up
ENSMUST00000127247	ENSMUSG00000048022	Tmem229a	6:24951140-24956297	mRNA	13.2658	30.1186	-1.18294	5e-05	0.00091007	Down
ENSMUST00000027931	ENSMUSG00000026622	Nek2	1:191821443-191833050	mRNA	5.72839	1.31165	2.12674	5e-05	0.00091007	Up
ENSMUST00000027929	ENSMUSG00000026620	Mark1	1:184896788-184999570	mRNA	13.4575	25.0635	-0.897176	5e-05	0.00091007	Down
ENSMUST00000162170	ENSMUSG00000030329	Pianp	6:124996693-125003096	mRNA	14.2486	28.516	-1.00096	5e-05	0.00091007	Down
ENSMUST00000127638	ENSMUSG00000004040	Stat3	11:100859350-100939540	mRNA	61.7954	12.3269	2.32569	5e-05	0.00091007	Up
ENSMUST00000044111	ENSMUSG00000038387	Rras	7:45017960-45021647	mRNA	27.9309	8.67848	1.68635	5e-05	0.00091007	Up
ENSMUST00000162022	ENSMUSG00000052942	Glis3	19:28258850-28680077	mRNA	4.10742	1.26259	1.70184	5e-05	0.00091007	Up
ENSMUST00000027941	ENSMUSG00000026628	Atf3	1:191170295-191218039	mRNA	10.4001	0.351639	4.88635	5e-05	0.00091007	Up
ENSMUST00000025019	ENSMUSG00000073433	Arhgdig	17:26199182-26201369	mRNA	13.7073	45.1842	-1.72088	5e-05	0.00091007	Down
ENSMUST00000023829	ENSMUSG00000023067	Cdkn1a	17:29090978-29100722	mRNA	46.0171	9.7334	2.24115	5e-05	0.00091007	Up
ENSMUST00000046383	ENSMUSG00000039304	Tnfsf10	3:27317027-27342427	mRNA	15.1742	0.725942	4.38562	5e-05	0.00091007	Up
ENSMUST00000160884	ENSMUSG00000028931	Kcnab2	4:152390741-152477871	mRNA	34.6776	87.6409	-1.3376	5e-05	0.00091007	Down
ENSMUST00000024005	ENSMUSG00000023236	Scg5	2:113776361-113829121	mRNA	174.139	304.168	-0.804633	5e-05	0.00091007	Down
ENSMUST00000046332	ENSMUSG00000036896	C1qc	4:136889803-136893065	mRNA	219.83	9.43683	4.54194	5e-05	0.00091007	Up
ENSMUST00000044297	ENSMUSG00000035551	Igfbpl1	4:45809467-45826923	mRNA	2.3967	0.622334	1.94529	5e-05	0.00091007	Up
ENSMUST00000068326	ENSMUSG00000032754	Slc8b1	5:120511167-120534024	mRNA	6.71509	1.6104	2.05999	5e-05	0.00091007	Up
ENSMUST00000160860	ENSMUSG00000014164	Klhl3	13:58000227-58113592	mRNA	4.97756	9.95967	-1.00066	5e-05	0.00091007	Down
ENSMUST00000024042	ENSMUSG00000023272	Creld2	15:88819645-88826681	mRNA	14.394	6.19092	1.21724	5e-05	0.00091007	Up
ENSMUST00000131108	ENSMUSG00000030560	Ctsc	7:88278084-88310888	mRNA	25.6146	1.39857	4.19494	5e-05	0.00091007	Up
ENSMUST00000068423	ENSMUSG00000024647	Cbln2	18:86711109-86718283	mRNA	6.46856	19.4963	-1.59168	5e-05	0.00091007	Down
ENSMUST00000027507	ENSMUSG00000026285	Pdcd1	1:94038304-94052553	mRNA	6.39689	0.126592	5.65912	5e-05	0.00091007	Up
ENSMUST00000024119	ENSMUSG00000023348	Trip6	5:137309653-137314404	mRNA	4.35811	1.6002	1.44545	5e-05	0.00091007	Up
ENSMUST00000131422	ENSMUSG00000036875	Dna2	10:62947025-62974185	mRNA	3.01383	0.467717	2.68789	5e-05	0.00091007	Up
ENSMUST00000160694	ENSMUSG00000004891	Nes	3:87971092-87980451	mRNA	4.64674	1.43955	1.6906	5e-05	0.00091007	Up
ENSMUST00000046290	ENSMUSG00000033192	Lpcat2	8:92855338-92919279	mRNA	15.1021	3.36965	2.16408	5e-05	0.00091007	Up
ENSMUST00000023994	ENSMUSG00000023224	Serping1	2:84765386-84775444	mRNA	121.321	4.74663	4.67578	5e-05	0.00091007	Up
ENSMUST00000160899	ENSMUSG00000045994	B3gat1	9:26733727-26806468	mRNA	16.9127	41.1639	-1.28327	5e-05	0.00091007	Down
ENSMUST00000044278	ENSMUSG00000039037	St6galnac5	3:152817080-152982246	mRNA	6.37233	14.6277	-1.19881	5e-05	0.00091007	Down
ENSMUST00000027559	ENSMUSG00000026321	Tnfrsf11a	1:105780717-105847981	mRNA	5.97099	2.16808	1.46156	5e-05	0.00091007	Up
ENSMUST00000161459	ENSMUSG00000071350	Setdb2	14:59402008-59440884	mRNA	6.90933	1.94001	1.83248	5e-05	0.00091007	Up
ENSMUST00000129829	ENSMUSG00000039997	Ifi203	1:173857219-173942672	mRNA	7.47641	0.258696	4.85302	5e-05	0.00091007	Up
ENSMUST00000046373	ENSMUSG00000040797	Iqsec3	6:121372932-121473678	mRNA	21.9223	40.442	-0.883457	5e-05	0.00091007	Down
ENSMUST00000027693	ENSMUSG00000026433	Rab29	1:131867223-131872887	mRNA	10.7667	2.71114	1.9896	5e-05	0.00091007	Up
ENSMUST00000130481	ENSMUSG00000087141	Plcxd2	16:45959262-46010218	mRNA	18.4366	35.1389	-0.930497	5e-05	0.00091007	Down
ENSMUST00000130509	ENSMUSG00000051506	Wdfy4	14:32959546-33185508	mRNA	6.60189	0.565351	3.54566	5e-05	0.00091007	Up
ENSMUST00000130560	ENSMUSG00000022548	Apod	16:31296191-31314808	mRNA	89.0306	13.0215	2.77341	5e-05	0.00091007	Up
ENSMUST00000046384	ENSMUSG00000036905	C1qb	4:136880128-136886187	mRNA	384.533	18.2271	4.39895	5e-05	0.00091007	Up
ENSMUST00000027629	ENSMUSG00000026380	Tfcp2l1	1:118627945-118685168	mRNA	3.89967	1.39391	1.48421	5e-05	0.00091007	Up
ENSMUST00000073935	ENSMUSG00000046182	Gsg1l	7:125878419-126082411	mRNA	6.19573	17.7296	-1.51681	5e-05	0.00091007	Down
ENSMUST00000130697	ENSMUSG00000002325	Irf9	14:55591707-55610030	mRNA	38.6671	1.84731	4.38761	5e-05	0.00091007	Up
ENSMUST00000073892	ENSMUSG00000036578	Fxyd7	7:31042512-31051467	mRNA	14.3949	44.159	-1.61715	5e-05	0.00091007	Down
ENSMUST00000027601	ENSMUSG00000026355	Mcm6	1:128331589-128359664	mRNA	11.3873	1.80572	2.65677	5e-05	0.00091007	Up
ENSMUST00000068261	ENSMUSG00000024403	Atp6v1g2	17:35220174-35238767	mRNA	75.4196	146.635	-0.959221	5e-05	0.00091007	Down
ENSMUST00000023934	ENSMUSG00000052305	Hbb-bs	7:103826533-103828096	mRNA	79.3366	760.832	-3.26152	5e-05	0.00091007	Down
ENSMUST00000023959	ENSMUSG00000023192	Grm2	9:106640927-106656082	mRNA	3.99064	8.64674	-1.11554	5e-05	0.00091007	Down
ENSMUST00000044224	ENSMUSG00000032623	Oas1d	5:120914535-120921652	mRNA	0.532366	0.0	inf	5e-05	0.00091007	Up
ENSMUST00000068031	ENSMUSG00000020914	Top2a	11:98992942-99024189	mRNA	17.1046	0.986024	4.11661	5e-05	0.00091007	Up
ENSMUST00000027015	ENSMUSG00000025888	Casp1	9:5269629-5345358	mRNA	20.2756	1.51462	3.74272	5e-05	0.00091007	Up
ENSMUST00000027009	ENSMUSG00000025887	Casp12	9:5345429-5373032	mRNA	9.7756	0.47125	4.37462	5e-05	0.00091007	Up
ENSMUST00000025571	ENSMUSG00000024669	Cd5	19:10718142-10738974	mRNA	2.78959	0.110667	4.65576	5e-05	0.00091007	Up
ENSMUST00000071065	ENSMUSG00000056749	Nfil3	13:52967208-52981073	mRNA	14.9978	4.81886	1.63798	5e-05	0.00091007	Up
ENSMUST00000025580	ENSMUSG00000024677	Ms4a6b	19:11516210-11531256	mRNA	31.0959	0.455982	6.0916	5e-05	0.00091007	Up
ENSMUST00000025582	ENSMUSG00000024679	Ms4a6d	19:11586603-11604849	mRNA	52.0685	0.699334	6.21829	5e-05	0.00091007	Up
ENSMUST00000151120	ENSMUSG00000007891	Ctsd	7:142326109-142388038	mRNA	661.844	160.412	2.04471	5e-05	0.00091007	Up
ENSMUST00000144742	ENSMUSG00000029177	Cenpa	5:30666776-30674830	mRNA	6.16963	1.16146	2.40925	5e-05	0.00091007	Up
ENSMUST00000025595	ENSMUSG00000024691	Fam111a	19:12517914-12596566	mRNA	10.1331	1.00402	3.33522	5e-05	0.00091007	Up
ENSMUST00000025601	ENSMUSG00000024696	Lpxn	19:12798605-12833807	mRNA	15.0387	1.07912	3.80075	5e-05	0.00091007	Up
ENSMUST00000045154	ENSMUSG00000037731	Themis2	4:132781842-132796387	mRNA	18.2154	0.684303	4.73438	5e-05	0.00091007	Up
ENSMUST00000025631	ENSMUSG00000024725	Ostf1	19:18579327-18631789	mRNA	11.9527	3.88199	1.62246	5e-05	0.00091007	Up
ENSMUST00000025636	ENSMUSG00000024730	Ms4a8a	19:11067470-11081102	mRNA	2.80493	0.0	inf	5e-05	0.00091007	Up
ENSMUST00000025639	ENSMUSG00000024732	Ccdc86	19:10937159-10949266	mRNA	6.8217	2.67214	1.35213	5e-05	0.00091007	Up
ENSMUST00000026150	ENSMUSG00000025154	Arhgap19	19:41766587-41802084	mRNA	3.96626	1.17651	1.75326	5e-05	0.00091007	Up
ENSMUST00000045173	ENSMUSG00000035493	Tgfbi	13:56609585-56639358	mRNA	133.446	2.13272	5.96742	5e-05	0.00091007	Up
ENSMUST00000045617	ENSMUSG00000035273	Hpse	5:100679483-100719716	mRNA	10.2815	0.480108	4.42055	5e-05	0.00091007	Up
ENSMUST00000070850	ENSMUSG00000056612	Ppp1r14b	19:6975047-6977324	mRNA	31.7365	15.8862	0.998365	5e-05	0.00091007	Up
ENSMUST00000151224	ENSMUSG00000009216	Fam163b	2:27110379-27142491	mRNA	15.0119	32.3272	-1.10664	5e-05	0.00091007	Down
ENSMUST00000025562	ENSMUSG00000024660	Incenp	19:9872296-9899533	mRNA	6.34885	2.77644	1.19326	5e-05	0.00091007	Up
ENSMUST00000025486	ENSMUSG00000024590	Lmnb1	18:56707812-56753424	mRNA	10.7217	3.33566	1.68449	5e-05	0.00091007	Up
ENSMUST00000026269	ENSMUSG00000025239	Limd1	9:123478705-123521552	mRNA	9.60977	4.25442	1.17554	5e-05	0.00091007	Up
ENSMUST00000151698	ENSMUSG00000028581	Laptm5	4:130913124-130936141	mRNA	95.8756	10.6648	3.16831	5e-05	0.00091007	Up
ENSMUST00000025503	ENSMUSG00000024601	Isoc1	18:58659481-58679570	mRNA	18.7739	9.78187	0.940545	5e-05	0.00091007	Up
ENSMUST00000026262	ENSMUSG00000025232	Hexa	9:59539539-59565109	mRNA	62.8186	21.4323	1.5514	5e-05	0.00091007	Up
ENSMUST00000071130	ENSMUSG00000060063	Alox5ap	5:149264766-149288153	mRNA	31.0153	2.50224	3.63168	5e-05	0.00091007	Up
ENSMUST00000144164	ENSMUSG00000020268	Lyrm7	11:54839811-54860608	mRNA	2.80014	7.3527	-1.39278	5e-05	0.00091007	Down
ENSMUST00000025520	ENSMUSG00000052026	Slc6a7	18:60995380-61014199	mRNA	7.99324	18.3132	-1.19603	5e-05	0.00091007	Down
ENSMUST00000045097	ENSMUSG00000040253	Gbp7	3:142530341-142550149	mRNA	64.6748	1.30384	5.63236	5e-05	0.00091007	Up
ENSMUST00000025523	ENSMUSG00000024621	Csf1r	18:61105571-61177050	mRNA	160.765	33.7981	2.24994	5e-05	0.00091007	Up
ENSMUST00000144258	ENSMUSG00000057672	Pkn1	8:83666535-83699179	mRNA	20.4337	9.54634	1.09793	5e-05	0.00091007	Up
ENSMUST00000071093	ENSMUSG00000032890	Rims3	4:120854818-120896579	mRNA	22.3523	45.9932	-1.041	5e-05	0.00091007	Down
ENSMUST00000071069	ENSMUSG00000057596	Trim30d	7:104470013-104507849	mRNA	11.687	0.239707	5.60749	5e-05	0.00091007	Up
ENSMUST00000025561	ENSMUSG00000024659	Anxa1	19:20373427-20390944	mRNA	6.3579	1.73839	1.87079	5e-05	0.00091007	Up
ENSMUST00000025563	ENSMUSG00000024661	Fth1	19:9982702-9985092	mRNA	1604.69	918.497	0.80495	5e-05	0.00091007	Up
ENSMUST00000026122	ENSMUSG00000025130	P4hb	11:120560297-120573253	mRNA	67.0247	37.4407	0.840085	5e-05	0.00091007	Up
ENSMUST00000045224	ENSMUSG00000038007	Acer2	4:86874395-86920875	mRNA	7.26396	2.16603	1.74571	5e-05	0.00091007	Up
ENSMUST00000026062	ENSMUSG00000025076	Casp7	19:56397128-56442344	mRNA	10.3696	2.13365	2.28096	5e-05	0.00091007	Up
ENSMUST00000045301	ENSMUSG00000052565	Hist1h1d	13:23553261-23560686	mRNA	5.94211	1.58614	1.90545	5e-05	0.00091007	Up
ENSMUST00000149146	ENSMUSG00000028876	Epha10	4:124880898-124917800	mRNA	2.85288	6.77647	-1.24812	5e-05	0.00091007	Down
ENSMUST00000025752	ENSMUSG00000024833	Pola2	19:5940542-5964206	mRNA	4.28783	1.49463	1.52046	5e-05	0.00091007	Up
ENSMUST00000070642	ENSMUSG00000056501	Cebpb	2:167688914-167690418	mRNA	32.6195	3.77095	3.11273	5e-05	0.00091007	Up
ENSMUST00000149046	ENSMUSG00000085925	Rtl1	12:109589192-109600330	mRNA	5.7342	9.99253	-0.801258	5e-05	0.00091007	Down
ENSMUST00000025925	ENSMUSG00000060675	Pla2g16	19:7557458-7588545	mRNA	16.1283	6.96419	1.21156	5e-05	0.00091007	Up
ENSMUST00000148810	ENSMUSG00000026483	Fam129a	1:151571185-151721939	mRNA	4.66932	0.897505	2.37922	5e-05	0.00091007	Up
ENSMUST00000070478	ENSMUSG00000025743	Sdc3	4:130792536-130826319	mRNA	79.6463	46.1694	0.78667	5e-05	0.00091007	Up
ENSMUST00000025805	ENSMUSG00000024873	Cnih2	19:5088537-5098418	mRNA	47.4721	105.642	-1.15404	5e-05	0.00091007	Down
ENSMUST00000025806	ENSMUSG00000024871	Doc2g	19:4003335-4007005	mRNA	6.76477	1.59323	2.08609	5e-05	0.00091007	Up
ENSMUST00000025867	ENSMUSG00000024927	Rela	19:5637482-5648130	mRNA	16.0487	7.74426	1.05126	5e-05	0.00091007	Up
ENSMUST00000025856	ENSMUSG00000024913	Lrp5	19:3584827-3686564	mRNA	9.36237	3.02446	1.6302	5e-05	0.00091007	Up
ENSMUST00000148159	ENSMUSG00000062210	Tnfaip8	18:49979426-50093229	mRNA	12.6594	4.4741	1.50054	5e-05	0.00091007	Up
ENSMUST00000025830	ENSMUSG00000024897	Apba1	19:23758875-23949597	mRNA	27.2937	48.9177	-0.841789	5e-05	0.00091007	Down
ENSMUST00000025831	ENSMUSG00000052085	Dock8	19:24999528-25202432	mRNA	12.2362	1.49347	3.03441	5e-05	0.00091007	Up
ENSMUST00000045295	ENSMUSG00000036833	Pnpla7	2:24976032-25054057	mRNA	12.9669	3.35061	1.95233	5e-05	0.00091007	Up
ENSMUST00000070256	ENSMUSG00000056258	Kcnq3	15:65986386-66286224	mRNA	17.2281	39.7273	-1.20537	5e-05	0.00091007	Down
ENSMUST00000025732	ENSMUSG00000024818	Slc25a45	19:5877807-5885766	mRNA	4.82216	1.38388	1.80096	5e-05	0.00091007	Up
ENSMUST00000149359	ENSMUSG00000009569	Mkl2	16:13256480-13417529	mRNA	22.4454	44.7419	-0.995204	5e-05	0.00091007	Down
ENSMUST00000150350	ENSMUSG00000074129	Rpl13a	7:45125557-45136432	mRNA	367.263	199.657	0.879295	5e-05	0.00091007	Up
ENSMUST00000070742	ENSMUSG00000032344	Mb21d1	9:78430525-78443237	mRNA	1.68822	0.225065	2.90709	5e-05	0.00091007	Up
ENSMUST00000150290	ENSMUSG00000050335	Lgals3	14:47367750-47386160	mRNA	128.889	1.24674	6.69183	5e-05	0.00091007	Up
ENSMUST00000025691	ENSMUSG00000024778	Fas	19:34290658-34327770	mRNA	6.62043	0.388607	4.09054	5e-05	0.00091007	Up
ENSMUST00000146100	ENSMUSG00000070000	Fcho1	8:71708386-71725716	mRNA	10.9416	20.927	-0.935539	5e-05	0.00091007	Down
ENSMUST00000070733	ENSMUSG00000056553	Ptprn2	12:116485832-117276793	mRNA	68.3009	123.467	-0.854151	5e-05	0.00091007	Down
ENSMUST00000070181	ENSMUSG00000038855	Itpkb	1:180330484-180424802	mRNA	19.9383	9.40956	1.08334	5e-05	0.00091007	Up
ENSMUST00000069837	ENSMUSG00000056427	Slit3	11:35121223-35708507	mRNA	7.0671	13.1285	-0.89351	5e-05	0.00091007	Down
ENSMUST00000146233	ENSMUSG00000040483	Xaf1	11:72301628-72313733	mRNA	23.2166	0.729734	4.99164	5e-05	0.00091007	Up
ENSMUST00000070690	ENSMUSG00000056529	Ptafr	4:132564066-132582683	mRNA	9.61059	0.909661	3.40122	5e-05	0.00091007	Up
ENSMUST00000149964	ENSMUSG00000016346	Kcnq2	2:181075578-181135300	mRNA	18.4644	39.9288	-1.11269	5e-05	0.00091007	Down
ENSMUST00000045537	ENSMUSG00000040495	Chrm4	2:91927248-91928688	mRNA	6.09549	14.3036	-1.23057	5e-05	0.00091007	Down
ENSMUST00000070200	ENSMUSG00000056220	Pla2g4a	1:149829617-149961290	mRNA	8.92171	2.18459	2.02996	5e-05	0.00091007	Up
ENSMUST00000025965	ENSMUSG00000025001	Hells	19:38930914-38971051	mRNA	2.13171	0.912964	1.22338	5e-05	0.00091007	Up
ENSMUST00000070215	ENSMUSG00000056209	Npm3	19:45747733-45749591	mRNA	11.184	3.61668	1.62869	5e-05	0.00091007	Up
ENSMUST00000025728	ENSMUSG00000024816	Frmd8	19:5849701-5875274	mRNA	12.2034	6.43876	0.922422	5e-05	0.00091007	Up
ENSMUST00000025704	ENSMUSG00000024791	Cdca5	19:6084982-6091777	mRNA	2.83874	0.12532	4.50156	5e-05	0.00091007	Up
ENSMUST00000025477	ENSMUSG00000056812	St8sia3	18:64254358-64277157	mRNA	16.4607	33.5918	-1.02908	5e-05	0.00091007	Down
ENSMUST00000071250	ENSMUSG00000021069	Pygl	12:70190810-70231488	mRNA	5.58164	0.915993	2.60728	5e-05	0.00091007	Up
ENSMUST00000025192	ENSMUSG00000024334	H2-Oa	17:34092339-34095234	mRNA	4.97839	0.254813	4.28817	5e-05	0.00091007	Up
ENSMUST00000025197	ENSMUSG00000024339	Tap2	17:34197720-34216321	mRNA	62.6455	1.94472	5.00957	5e-05	0.00091007	Up
ENSMUST00000026750	ENSMUSG00000025658	Cnksr2	X:157821435-158043294	mRNA	22.6321	46.614	-1.04239	5e-05	0.00091007	Down
ENSMUST00000044767	ENSMUSG00000037984	Neurod6	6:55677821-55681263	mRNA	6.35741	22.2901	-1.80989	5e-05	0.00091007	Down
ENSMUST00000026737	ENSMUSG00000025647	Shisa5	9:109038564-109057777	mRNA	71.3035	11.7942	2.59589	5e-05	0.00091007	Up
ENSMUST00000045896	ENSMUSG00000040276	Pacsin1	17:27655508-27711106	mRNA	36.1215	66.3272	-0.876742	5e-05	0.00091007	Down
ENSMUST00000139263	ENSMUSG00000027639	Samhd1	2:157097532-157135265	mRNA	42.2439	1.45018	4.86443	5e-05	0.00091007	Up
ENSMUST00000026703	ENSMUSG00000025612	Bach1	16:87698944-87733346	mRNA	12.4266	5.02828	1.3053	5e-05	0.00091007	Up
ENSMUST00000139395	ENSMUSG00000029712	Actl6b	5:137553516-137569582	mRNA	12.883	25.4209	-0.98054	5e-05	0.00091007	Down
ENSMUST00000072119	ENSMUSG00000041431	Ccnb1	13:100778649-100786570	mRNA	6.70213	0.3764	4.15428	5e-05	0.00091007	Up
ENSMUST00000025230	ENSMUSG00000024371	C2	17:34856373-34896867	mRNA	24.2375	0.599854	5.33649	5e-05	0.00091007	Up
ENSMUST00000026681	ENSMUSG00000025591	Tma16	8:66473117-66486519	mRNA	3.55331	1.48226	1.26136	5e-05	0.00091007	Up
ENSMUST00000026659	ENSMUSG00000025572	Tmc6	11:117765987-117793110	mRNA	3.88249	1.24983	1.63525	5e-05	0.00091007	Up
ENSMUST00000026649	ENSMUSG00000048277	Syngr2	11:117809667-117839908	mRNA	28.8535	4.81936	2.58183	5e-05	0.00091007	Up
ENSMUST00000072232	ENSMUSG00000058587	Tmod3	9:75497706-75559657	mRNA	17.0001	5.74516	1.56513	5e-05	0.00091007	Up
ENSMUST00000025181	ENSMUSG00000061232	H2-K1	17:33996016-34000333	mRNA	162.612	2.7584	5.88146	5e-05	0.00091007	Up
ENSMUST00000044734	ENSMUSG00000035226	Rims4	2:163859750-163918683	mRNA	16.6275	29.7403	-0.838848	5e-05	0.00091007	Down
ENSMUST00000138502	ENSMUSG00000028234	Rps20	4:3831333-3835665	mRNA	38.2984	19.2202	0.994662	5e-05	0.00091007	Up
ENSMUST00000136521	ENSMUSG00000053963	Stum	1:180432386-180483504	mRNA	14.4423	45.4389	-1.65363	5e-05	0.00091007	Down
ENSMUST00000155998	ENSMUSG00000020790	Ankfy1	11:72690005-72772146	mRNA	26.1392	14.1007	0.890445	5e-05	0.00091007	Up
ENSMUST00000026985	ENSMUSG00000025867	Cplx2	13:54371348-54383917	mRNA	98.834	238.43	-1.27049	5e-05	0.00091007	Down
ENSMUST00000044642	ENSMUSG00000036718	Micall2	5:139706695-139736336	mRNA	3.27841	0.904443	1.8579	5e-05	0.00091007	Up
ENSMUST00000155802	ENSMUSG00000038147	Cd84	1:171839696-171890718	mRNA	13.4423	0.850702	3.98198	5e-05	0.00091007	Up
ENSMUST00000026973	ENSMUSG00000025855	Prkar1b	5:139017305-139186510	mRNA	106.702	224.529	-1.07332	5e-05	0.00091007	Down
ENSMUST00000137634	ENSMUSG00000061718	Ppp1r1b	11:98348403-98358283	mRNA	31.5572	91.2734	-1.53223	5e-05	0.00091007	Down
ENSMUST00000154078	ENSMUSG00000021057	Akap5	12:76324890-76334153	mRNA	4.90129	17.6277	-1.84661	5e-05	0.00091007	Down
ENSMUST00000026911	ENSMUSG00000025804	Ccr1	9:123962123-123968692	mRNA	7.6373	0.895963	3.09155	5e-05	0.00091007	Up
ENSMUST00000137868	ENSMUSG00000026207	Speg	1:75375296-75432320	mRNA	5.73388	11.4404	-0.996557	5e-05	0.00091007	Down
ENSMUST00000072299	ENSMUSG00000054459	Vsnl1	12:11325241-11436613	mRNA	120.566	256.792	-1.09077	5e-05	0.00091007	Down
ENSMUST00000045923	ENSMUSG00000040699	Limd2	11:106156255-106161158	mRNA	25.9718	12.5072	1.05419	5e-05	0.00091007	Up
ENSMUST00000069107	ENSMUSG00000063358	Mapk1	16:16983381-17047453	mRNA	61.5515	113.265	-0.879835	5e-05	0.00091007	Down
ENSMUST00000154650	ENSMUSG00000013523	Bcas1	2:170346990-170427845	mRNA	32.1911	59.1808	-0.878466	5e-05	0.00091007	Down
ENSMUST00000025161	ENSMUSG00000024308	Tapbp	17:33915898-33929288	mRNA	185.948	12.455	3.90011	5e-05	0.00091007	Up
ENSMUST00000072239	ENSMUSG00000019961	Tmpo	10:91147570-91171582	mRNA	16.1095	6.01441	1.42142	5e-05	0.00091007	Up
ENSMUST00000025078	ENSMUSG00000024235	Map3k8	18:4331326-4352953	mRNA	4.57995	0.917129	2.32014	5e-05	0.00091007	Up
ENSMUST00000026613	ENSMUSG00000025534	Gusb	5:129989010-130003049	mRNA	24.5871	4.119	2.57754	5e-05	0.00091007	Up
ENSMUST00000139848	ENSMUSG00000034472	Rasd2	8:75213943-75224113	mRNA	19.5103	54.8172	-1.49039	5e-05	0.00091007	Down
ENSMUST00000142739	ENSMUSG00000017376	Nlk	11:78567167-78697373	mRNA	15.823	34.1107	-1.1082	5e-05	0.00091007	Down
ENSMUST00000045756	ENSMUSG00000041959	S100a10	3:93555079-93564643	mRNA	75.124	19.0663	1.97825	5e-05	0.00091007	Up
ENSMUST00000026432	ENSMUSG00000025370	Cdh9	15:16778100-16857094	mRNA	2.33354	7.10757	-1.60684	5e-05	0.00091007	Down
ENSMUST00000026427	ENSMUSG00000025366	Esyt1	10:128509964-128525870	mRNA	19.3624	4.84175	1.99966	5e-05	0.00091007	Up
ENSMUST00000025399	ENSMUSG00000024521	Pmaip1	18:66458603-66465550	mRNA	2.5594	0.543768	2.23475	5e-05	0.00091007	Up
ENSMUST00000026420	ENSMUSG00000025362	Rps26	10:128624536-128626747	mRNA	184.601	89.2294	1.04881	5e-05	0.00091007	Up
ENSMUST00000026407	ENSMUSG00000025351	Cd63	10:128900988-128912822	mRNA	139.552	42.9933	1.69862	5e-05	0.00091007	Up
ENSMUST00000143031	ENSMUSG00000063450	Syne2	12:75818133-76110926	mRNA	3.26209	1.70074	0.939635	5e-05	0.00091007	Up
ENSMUST00000025425	ENSMUSG00000024542	Cep192	18:67800106-67885170	mRNA	5.59189	2.07621	1.42939	5e-05	0.00091007	Up
ENSMUST00000071402	ENSMUSG00000041220	Elovl6	3:129532354-129638495	mRNA	8.74052	16.4511	-0.912396	5e-05	0.00091007	Down
ENSMUST00000026318	ENSMUSG00000025283	Sat1	X:155213131-155216449	mRNA	112.444	19.9128	2.49744	5e-05	0.00091007	Up
ENSMUST00000026315	ENSMUSG00000025279	Dnase1l3	14:7964532-7994573	mRNA	2.75581	0.0582402	5.56432	5e-05	0.00091007	Up
ENSMUST00000045713	ENSMUSG00000041073	Nacad	11:6597822-6606053	mRNA	6.31503	11.5345	-0.869096	5e-05	0.00091007	Down
ENSMUST00000143577	ENSMUSG00000040690	Col16a1	4:130047839-130099277	mRNA	3.43697	1.06118	1.69547	5e-05	0.00091007	Up
ENSMUST00000071718	ENSMUSG00000026701	Prdx6	1:161240111-161251219	mRNA	164.668	75.8475	1.11839	5e-05	0.00091007	Up
ENSMUST00000045761	ENSMUSG00000037703	Lzts3	2:130632838-130642803	mRNA	23.7458	49.1524	-1.04959	5e-05	0.00091007	Down
ENSMUST00000089959	ENSMUSG00000037580	Gch1	14:47153894-47189413	mRNA	1.89266	0.470466	2.00826	5e-05	0.00091007	Up
ENSMUST00000025363	ENSMUSG00000024486	Hbegf	18:36504928-36515805	mRNA	16.0751	6.00236	1.42123	5e-05	0.00091007	Up
ENSMUST00000072008	ENSMUSG00000057719	Sh3rf2	18:42053666-42158960	mRNA	0.379879	1.71309	-2.17299	5e-05	0.00091007	Down
ENSMUST00000045866	ENSMUSG00000020075	Ddx21	10:62580250-62602281	mRNA	14.3644	7.12573	1.01139	5e-05	0.00091007	Up
ENSMUST00000045864	ENSMUSG00000040247	Tbc1d10c	19:4184357-4191047	mRNA	3.46907	0.302694	3.51861	5e-05	0.00091007	Up
ENSMUST00000026565	ENSMUSG00000025492	Ifitm3	7:141009585-141010770	mRNA	588.64	15.579	5.23971	5e-05	0.00091007	Up
ENSMUST00000140402	ENSMUSG00000022537	Tmem44	16:30513690-30550578	mRNA	6.01034	12.9425	-1.10659	5e-05	0.00091007	Down
ENSMUST00000045846	ENSMUSG00000033720	Sfxn5	6:85213048-85333422	mRNA	52.1736	90.4519	-0.793833	5e-05	0.00091007	Down
ENSMUST00000153997	ENSMUSG00000078747	Gm20878	4:41893277-41943124	mRNA	8.9373	28.5775	-1.67697	5e-05	0.00091007	Down
ENSMUST00000026548	ENSMUSG00000025475	Adgra1	7:139834173-139878088	mRNA	7.64722	14.9083	-0.963109	5e-05	0.00091007	Down
ENSMUST00000141158	ENSMUSG00000013033	Adgrl1	8:83900104-83955205	mRNA	40.7533	94.0707	-1.20683	5e-05	0.00091007	Down
ENSMUST00000153424	ENSMUSG00000000223	Drp2	X:134404550-134456573	mRNA	7.78242	16.7533	-1.10616	5e-05	0.00091007	Down
ENSMUST00000026494	ENSMUSG00000025427	Rnf165	18:77456109-77565147	mRNA	4.0369	10.6025	-1.39308	5e-05	0.00091007	Down
ENSMUST00000045791	ENSMUSG00000040188	Scamp2	9:57560942-57588795	mRNA	28.4211	9.78145	1.53884	5e-05	0.00091007	Up
ENSMUST00000025356	ENSMUSG00000024479	Mal2	15:54571365-54602846	mRNA	23.3458	70.7738	-1.60005	5e-05	0.00091007	Down
ENSMUST00000071812	ENSMUSG00000028068	Iqgap3	3:88081970-88121048	mRNA	2.8065	0.146586	4.25895	5e-05	0.00091007	Up
ENSMUST00000069507	ENSMUSG00000073418	C4b	17:34728379-34743882	mRNA	180.216	8.57058	4.39419	5e-05	0.00091007	Up
ENSMUST00000071874	ENSMUSG00000064210	Ano6	15:95787855-95975464	mRNA	15.5084	7.97897	0.958779	5e-05	0.00091007	Up
ENSMUST00000162443	ENSMUSG00000038521	C1s1	6:124530344-124542359	mRNA	21.3937	0.351013	5.92952	5e-05	0.00091007	Up
ENSMUST00000023629	ENSMUSG00000022912	Pros1	16:62854306-62929346	mRNA	19.3287	4.66722	2.05011	5e-05	0.00091007	Up
ENSMUST00000027991	ENSMUSG00000038530	Rgs4	1:169741476-169747642	mRNA	42.1386	164.942	-1.96875	5e-05	0.00091007	Down
ENSMUST00000115728	ENSMUSG00000024349	Tmem173	18:35733677-35740554	mRNA	24.4419	1.80147	3.76211	5e-05	0.00091007	Up
ENSMUST00000115733	ENSMUSG00000041624	Gucy1a2	9:3532777-3894736	mRNA	23.6079	49.4582	-1.06694	5e-05	0.00091007	Down
ENSMUST00000076840	ENSMUSG00000048915	Efna5	17:62604183-62881317	mRNA	4.40468	9.00199	-1.03121	5e-05	0.00091007	Down
ENSMUST00000115816	ENSMUSG00000024268	Celf4	18:25477631-25754157	mRNA	37.1981	71.3932	-0.94056	5e-05	0.00091007	Down
ENSMUST00000022428	ENSMUSG00000021876	Rnase4	14:51091076-51106151	mRNA	27.1215	9.6755	1.48703	5e-05	0.00091007	Up
ENSMUST00000065904	ENSMUSG00000053465	Hs6st3	14:119138414-119869594	mRNA	9.50251	21.0223	-1.14554	5e-05	0.00091007	Down
ENSMUST00000168166	ENSMUSG00000007656	Arpp19	9:75037613-75060313	mRNA	15.4294	39.2404	-1.34666	5e-05	0.00091007	Down
ENSMUST00000029515	ENSMUSG00000027907	S100a11	3:93520487-93526287	mRNA	101.619	6.98587	3.86259	5e-05	0.00091007	Up
ENSMUST00000116304	ENSMUSG00000038642	Ctss	3:95526785-95556403	mRNA	905.689	37.2082	4.60532	5e-05	0.00091007	Up
ENSMUST00000076700	ENSMUSG00000018654	Ikzf1	11:11685002-11772926	mRNA	8.42832	0.813705	3.37267	5e-05	0.00091007	Up
ENSMUST00000022460	ENSMUSG00000021903	Galnt15	14:32028988-32062197	mRNA	5.75606	1.59566	1.85093	5e-05	0.00091007	Up
ENSMUST00000168093	ENSMUSG00000041187	Prkd2	7:16842901-16870464	mRNA	3.62389	1.02568	1.82096	5e-05	0.00091007	Up
ENSMUST00000168015	ENSMUSG00000002227	Mov10	3:104794835-104818563	mRNA	10.556	0.788746	3.74235	5e-05	0.00091007	Up
ENSMUST00000167977	ENSMUSG00000033016	Nfatc1	18:80606204-80713071	mRNA	3.62641	0.841671	2.10721	5e-05	0.00091007	Up
ENSMUST00000076615	ENSMUSG00000003575	Crtc1	8:70382354-70439579	mRNA	19.8623	33.2509	-0.743363	5e-05	0.00091007	Down
ENSMUST00000029549	ENSMUSG00000027940	Tpm3	3:90072648-90100902	mRNA	28.578	5.81752	2.29643	5e-05	0.00091007	Up
ENSMUST00000029451	ENSMUSG00000027858	Tspan2	3:102734528-102801513	mRNA	23.4794	55.2002	-1.23328	5e-05	0.00091007	Down
ENSMUST00000022368	ENSMUSG00000021822	Plau	14:20836659-20843385	mRNA	8.13073	2.22878	1.86713	5e-05	0.00091007	Up
ENSMUST00000029559	ENSMUSG00000027947	Il6ra	3:89864058-89913196	mRNA	7.09006	1.11045	2.67466	5e-05	0.00091007	Up
ENSMUST00000065668	ENSMUSG00000053310	Nrgn	9:37544491-37552904	mRNA	80.2061	278.896	-1.79794	5e-05	0.00091007	Down
ENSMUST00000115421	ENSMUSG00000012428	Steap4	5:7960456-7982213	mRNA	4.51718	0.105889	5.4148	5e-05	0.00091007	Up
ENSMUST00000115467	ENSMUSG00000029552	Tes	6:17065148-17171833	mRNA	5.2029	0.987992	2.39674	5e-05	0.00091007	Up
ENSMUST00000168747	ENSMUSG00000025324	Atp10a	7:58656165-58829420	mRNA	6.66502	2.89078	1.20515	5e-05	0.00091007	Up
ENSMUST00000022304	ENSMUSG00000021779	Thrb	14:17660260-18038090	mRNA	3.85281	9.10145	-1.24018	5e-05	0.00091007	Down
ENSMUST00000076922	ENSMUSG00000030921	Trim30a	7:104409024-104465193	mRNA	49.0236	0.885569	5.79073	5e-05	0.00091007	Up
ENSMUST00000168693	ENSMUSG00000030376	Slc8a2	7:16129825-16161063	mRNA	18.0415	46.5505	-1.36747	5e-05	0.00091007	Down
ENSMUST00000029623	ENSMUSG00000027995	Tlr2	3:83836271-83841767	mRNA	40.2413	0.934533	5.42829	5e-05	0.00091007	Up
ENSMUST00000065679	ENSMUSG00000053318	Slamf8	1:172581757-172590568	mRNA	21.8497	0.105649	7.6922	5e-05	0.00091007	Up
ENSMUST00000065796	ENSMUSG00000024789	Jak2	19:29251827-29313080	mRNA	23.6477	11.123	1.08815	5e-05	0.00091007	Up
ENSMUST00000065797	ENSMUSG00000027221	Chst1	2:92599706-92615250	mRNA	36.6693	65.2452	-0.831299	5e-05	0.00091007	Down
ENSMUST00000022337	ENSMUSG00000021803	Cdhr1	14:37077856-37098347	mRNA	7.54455	2.72006	1.4718	5e-05	0.00091007	Up
ENSMUST00000168566	ENSMUSG00000027663	Zmat3	3:32334791-32365678	mRNA	16.3464	32.3873	-0.98646	5e-05	0.00091007	Down
ENSMUST00000029574	ENSMUSG00000027962	Vcam1	3:116109948-116129688	mRNA	83.2688	11.3972	2.8691	5e-05	0.00091007	Up
ENSMUST00000168527	ENSMUSG00000056268	Dennd1b	1:138963434-139176043	mRNA	10.834	4.03187	1.42604	5e-05	0.00091007	Up
ENSMUST00000168461	ENSMUSG00000028793	Rnf19b	4:129058270-129085886	mRNA	26.1737	8.97253	1.54453	5e-05	0.00091007	Up
ENSMUST00000076463	ENSMUSG00000041762	Gpr155	2:73341505-73386572	mRNA	9.46696	19.0754	-1.01074	5e-05	0.00091007	Down
ENSMUST00000047239	ENSMUSG00000060212	Pcnx2	8:125751507-125908144	mRNA	10.0669	22.0034	-1.12811	5e-05	0.00091007	Down
ENSMUST00000065957	ENSMUSG00000004961	Syt5	7:4539764-4547541	mRNA	18.0747	37.7774	-1.06355	5e-05	0.00091007	Down
ENSMUST00000076352	ENSMUSG00000044734	Serpinb1a	13:32842091-32851185	mRNA	2.12131	6.79248	-1.67898	5e-05	0.00091007	Down
ENSMUST00000022612	ENSMUSG00000022033	Pbk	14:65805836-65817822	mRNA	8.49627	0.674683	3.65455	5e-05	0.00091007	Up
ENSMUST00000117507	ENSMUSG00000028108	Ecm1	3:95734146-95739569	mRNA	9.10234	1.67048	2.44597	5e-05	0.00091007	Up
ENSMUST00000117513	ENSMUSG00000020100	Slc29a3	10:60712071-60752782	mRNA	25.1395	6.2177	2.01551	5e-05	0.00091007	Up
ENSMUST00000029297	ENSMUSG00000027737	Slc7a11	3:49892525-50443614	mRNA	20.3136	9.32132	1.12384	5e-05	0.00091007	Up
ENSMUST00000076349	ENSMUSG00000001986	Gria3	X:41401127-41678601	mRNA	25.4916	56.5082	-1.14844	5e-05	0.00091007	Down
ENSMUST00000029270	ENSMUSG00000027715	Ccna2	3:36552605-36572150	mRNA	8.44968	1.27495	2.72845	5e-05	0.00091007	Up
ENSMUST00000029266	ENSMUSG00000027712	Anxa5	3:36448922-36475894	mRNA	58.7667	31.2179	0.912626	5e-05	0.00091007	Up
ENSMUST00000022639	ENSMUSG00000022055	Nefl	14:68082589-68124846	mRNA	63.356	159.207	-1.32935	5e-05	0.00091007	Down
ENSMUST00000166912	ENSMUSG00000091144	Phf11c	14:59380832-59395381	mRNA	1.27644	0.150042	3.08868	5e-05	0.00091007	Up
ENSMUST00000166873	ENSMUSG00000022321	Cdh10	15:18818946-19014236	mRNA	10.5933	20.803	-0.973641	5e-05	0.00091007	Down
ENSMUST00000076249	ENSMUSG00000062488	Ifit3b	19:34607969-34613401	mRNA	75.8833	3.39357	4.48291	5e-05	0.00091007	Up
ENSMUST00000117798	ENSMUSG00000034949	Zfr2	10:81233154-81252123	mRNA	5.10143	10.9474	-1.10162	5e-05	0.00091007	Down
ENSMUST00000029170	ENSMUSG00000027641	Rbl1	2:157145892-157204512	mRNA	6.20961	0.996092	2.64015	5e-05	0.00091007	Up
ENSMUST00000022699	ENSMUSG00000022103	Gfra2	14:70890129-70979838	mRNA	6.73983	15.9355	-1.24146	5e-05	0.00091007	Down
ENSMUST00000076354	ENSMUSG00000058254	Tspan7	X:10485157-10596605	mRNA	330.356	640.203	-0.954508	5e-05	0.00091007	Down
ENSMUST00000117399	ENSMUSG00000031207	Msn	X:96096041-96168552	mRNA	96.2278	11.0134	3.12719	5e-05	0.00091007	Up
ENSMUST00000029344	ENSMUSG00000027775	Mfsd1	3:67582740-67604237	mRNA	26.6207	10.0211	1.4095	5e-05	0.00091007	Up
ENSMUST00000066285	ENSMUSG00000025092	Hspa12a	19:58795750-58860984	mRNA	20.979	50.8791	-1.27812	5e-05	0.00091007	Down
ENSMUST00000167493	ENSMUSG00000038650	Rnh1	7:141160325-141172857	mRNA	39.1628	15.4819	1.3389	5e-05	0.00091007	Up
ENSMUST00000022531	ENSMUSG00000021959	Lats2	14:57689661-57758388	mRNA	14.5759	8.13192	0.84192	5e-05	0.00091007	Up
ENSMUST00000029440	ENSMUSG00000027848	Olfml3	3:103731664-103738001	mRNA	5.94992	1.85059	1.68489	5e-05	0.00091007	Up
ENSMUST00000047218	ENSMUSG00000033589	Reep4	14:70545250-70548933	mRNA	5.29021	1.13426	2.22158	5e-05	0.00091007	Up
ENSMUST00000066060	ENSMUSG00000048251	Bcl11b	12:107910402-108003602	mRNA	6.88648	15.4066	-1.16171	5e-05	0.00091007	Down
ENSMUST00000117077	ENSMUSG00000031596	Slc7a2	8:40862394-40922308	mRNA	9.9174	5.34108	0.892832	5e-05	0.00091007	Up
ENSMUST00000029433	ENSMUSG00000027843	Ptpn22	3:103860276-103912247	mRNA	8.50255	0.740313	3.52169	5e-05	0.00091007	Up
ENSMUST00000047322	ENSMUSG00000041238	Rbbp8	18:11633275-11743207	mRNA	5.33506	2.36779	1.17196	5e-05	0.00091007	Up
ENSMUST00000167377	ENSMUSG00000030536	Iqgap1	7:80711582-80825974	mRNA	25.3996	5.95965	2.09151	5e-05	0.00091007	Up
ENSMUST00000167323	ENSMUSG00000090698	Apold1	6:134981717-134986836	mRNA	7.27389	1.75964	2.04745	5e-05	0.00091007	Up
ENSMUST00000167320	ENSMUSG00000056724	Nbeal2	9:110624788-110654161	mRNA	3.66979	1.26237	1.53956	5e-05	0.00091007	Up
ENSMUST00000022567	ENSMUSG00000021991	Cacna2d3	14:28904942-29721864	mRNA	20.773	45.838	-1.14184	5e-05	0.00091007	Down
ENSMUST00000029385	ENSMUSG00000027808	Serp1	3:58519816-58557501	mRNA	46.9969	14.0978	1.7371	5e-05	0.00091007	Up
ENSMUST00000029380	ENSMUSG00000027803	Wwtr1	3:57455648-57575910	mRNA	11.6326	6.04086	0.945344	5e-05	0.00091007	Up
ENSMUST00000043414	ENSMUSG00000036661	Dennd3	15:73512559-73572242	mRNA	4.49081	1.49045	1.59122	5e-05	0.00091007	Up
ENSMUST00000022591	ENSMUSG00000022014	Epsti1	14:77904238-78002656	mRNA	18.0442	0.240021	6.23223	5e-05	0.00091007	Up
ENSMUST00000117095	ENSMUSG00000003363	Pld3	7:27531999-27553218	mRNA	92.9121	218.912	-1.23641	5e-05	0.00091007	Down
ENSMUST00000029654	ENSMUSG00000028020	Glrb	3:80843598-80913660	mRNA	40.6768	77.6151	-0.93213	5e-05	0.00091007	Down
ENSMUST00000029667	ENSMUSG00000028033	Kcnq5	1:21398402-21962530	mRNA	5.0315	15.3804	-1.61204	5e-05	0.00091007	Down
ENSMUST00000047328	ENSMUSG00000039323	Igfbp2	1:72824502-72852474	mRNA	154.7	42.2505	1.87243	5e-05	0.00091007	Up
ENSMUST00000114900	ENSMUSG00000029826	Zc3hav1	6:38305285-38354603	mRNA	23.0418	1.26696	4.18481	5e-05	0.00091007	Up
ENSMUST00000114913	ENSMUSG00000022840	Adcy5	16:35154876-35305737	mRNA	21.9043	66.0416	-1.59216	5e-05	0.00091007	Down
ENSMUST00000022013	ENSMUSG00000021536	Adcy2	13:68620042-69031550	mRNA	17.0149	44.271	-1.37956	5e-05	0.00091007	Down
ENSMUST00000114943	ENSMUSG00000060534	Dcc	18:71258737-72351069	mRNA	3.67347	8.85019	-1.26856	5e-05	0.00091007	Down
ENSMUST00000029865	ENSMUSG00000028211	Trp53inp1	4:11156430-11174379	mRNA	15.8725	6.6731	1.2501	5e-05	0.00091007	Up
ENSMUST00000077290	ENSMUSG00000025823	Pdia4	6:47796140-47813430	mRNA	46.5755	22.1816	1.07021	5e-05	0.00091007	Up
ENSMUST00000047485	ENSMUSG00000040570	Rundc3b	5:8490333-8622952	mRNA	6.64488	13.1745	-0.987436	5e-05	0.00091007	Down
ENSMUST00000029846	ENSMUSG00000028195	Cyr61	3:145646975-145649981	mRNA	22.8563	4.55041	2.32852	5e-05	0.00091007	Up
ENSMUST00000065248	ENSMUSG00000053044	Cd8b1	6:71322787-71337494	mRNA	2.42298	0.0	inf	5e-05	0.00091007	Up
ENSMUST00000169754	ENSMUSG00000026288	Inpp5d	1:87620311-87720507	mRNA	18.5457	2.15598	3.10467	5e-05	0.00091007	Up
ENSMUST00000022053	ENSMUSG00000021569	Trip13	13:73911346-73937784	mRNA	1.06465	0.166044	2.68074	5e-05	0.00091007	Up
ENSMUST00000022057	ENSMUSG00000021573	Tppp	13:74009418-74035753	mRNA	54.4847	137.22	-1.33256	5e-05	0.00091007	Down
ENSMUST00000169712	ENSMUSG00000019992	Mtfr2	10:20347769-20361304	mRNA	1.70769	0.277269	2.62269	5e-05	0.00091007	Up
ENSMUST00000115028	ENSMUSG00000022817	Itgb5	16:33829664-33949153	mRNA	52.1343	16.583	1.65253	5e-05	0.00091007	Up
ENSMUST00000065289	ENSMUSG00000053063	Clec12a	6:129342690-129365303	mRNA	19.9468	0.334846	5.89651	5e-05	0.00091007	Up
ENSMUST00000029881	ENSMUSG00000028226	Mmp16	4:17853090-18119145	mRNA	8.50163	15.2181	-0.839979	5e-05	0.00091007	Down
ENSMUST00000029885	ENSMUSG00000028228	Cpne3	4:19519253-19570108	mRNA	15.5126	6.10213	1.34606	5e-05	0.00091007	Up
ENSMUST00000170000	ENSMUSG00000042396	Rbm7	9:48488700-48495297	mRNA	24.9453	12.4618	1.00125	5e-05	0.00091007	Up
ENSMUST00000077367	ENSMUSG00000028048	Gba	3:89202927-89208681	mRNA	32.144	15.4367	1.05819	5e-05	0.00091007	Up
ENSMUST00000021898	ENSMUSG00000021448	Shc3	13:51431040-51567084	mRNA	11.9836	44.72	-1.89986	5e-05	0.00091007	Down
ENSMUST00000064989	ENSMUSG00000052889	Prkcb	7:122289296-122634402	mRNA	49.8918	140.962	-1.49843	5e-05	0.00091007	Down
ENSMUST00000021903	ENSMUSG00000021453	Gadd45g	13:51846677-51848468	mRNA	23.2277	8.08438	1.52263	5e-05	0.00091007	Up
ENSMUST00000077642	ENSMUSG00000026585	Kifap3	1:163779582-163917109	mRNA	40.5535	83.9415	-1.04956	5e-05	0.00091007	Down
ENSMUST00000114795	ENSMUSG00000026072	Il1r1	1:40225079-40317257	mRNA	3.7075	1.54629	1.26163	5e-05	0.00091007	Up
ENSMUST00000029936	ENSMUSG00000040264	Gbp2b	3:142594846-142619179	mRNA	53.3652	0.257619	7.69452	5e-05	0.00091007	Up
ENSMUST00000021929	ENSMUSG00000021476	Habp4	13:64161868-64186537	mRNA	21.8735	43.209	-0.982147	5e-05	0.00091007	Down
ENSMUST00000029812	ENSMUSG00000028163	Nfkb1	3:135584654-135691546	mRNA	10.3404	3.62762	1.51119	5e-05	0.00091007	Up
ENSMUST00000114840	ENSMUSG00000032011	Thy1	9:44043383-44048579	mRNA	130.971	240.452	-0.876506	5e-05	0.00091007	Down
ENSMUST00000021933	ENSMUSG00000021477	Ctsl	13:64359336-64370890	mRNA	87.6577	39.8022	1.13903	5e-05	0.00091007	Up
ENSMUST00000170122	ENSMUSG00000090733	Rps27	3:90212521-90213651	mRNA	1600.33	898.893	0.832152	5e-05	0.00091007	Up
ENSMUST00000114846	ENSMUSG00000026773	Pfkfb3	2:11471432-11554077	mRNA	17.8014	2.88631	2.6247	5e-05	0.00091007	Up
ENSMUST00000170086	ENSMUSG00000037321	Tap1	17:34181987-34197225	mRNA	101.12	0.790178	6.99968	5e-05	0.00091007	Up
ENSMUST00000047526	ENSMUSG00000036995	Asap3	4:136206364-136245216	mRNA	8.04648	1.45316	2.46917	5e-05	0.00091007	Up
ENSMUST00000065118	ENSMUSG00000052981	Ube2ql1	13:69702831-69739889	mRNA	29.0874	55.201	-0.924302	5e-05	0.00091007	Down
ENSMUST00000029907	ENSMUSG00000028243	Ubxn2b	4:6191097-6221688	mRNA	6.19512	11.8665	-0.937687	5e-05	0.00091007	Down
ENSMUST00000021932	ENSMUSG00000021478	Drd1	13:54051182-54055705	mRNA	3.77076	13.3441	-1.82328	5e-05	0.00091007	Down
ENSMUST00000029155	ENSMUSG00000027624	Epb41l1	2:156420908-156543214	mRNA	41.5425	87.3664	-1.07249	5e-05	0.00091007	Down
ENSMUST00000029806	ENSMUSG00000028159	Dapp1	3:137931006-137981545	mRNA	4.59906	1.15093	1.99854	5e-05	0.00091007	Up
ENSMUST00000029796	ENSMUSG00000028149	Rap1gds1	3:138925901-139075201	mRNA	37.932	76.4375	-1.01086	5e-05	0.00091007	Down
ENSMUST00000169169	ENSMUSG00000091898	Tnnc1	14:31208311-31211729	mRNA	2.30852	16.0388	-2.79652	5e-05	0.00091007	Down
ENSMUST00000115243	ENSMUSG00000062257	Opcml	9:27790946-28954347	mRNA	26.2046	62.0867	-1.24446	5e-05	0.00091007	Down
ENSMUST00000065496	ENSMUSG00000053199	Arhgap20	9:51765351-51875886	mRNA	14.0837	25.7721	-0.871781	5e-05	0.00091007	Down
ENSMUST00000115244	ENSMUSG00000026141	Col19a1	1:24263993-24587472	mRNA	2.21788	5.74695	-1.37362	5e-05	0.00091007	Down
ENSMUST00000115262	ENSMUSG00000075705	Msrb1	17:24736641-24742778	mRNA	50.7936	15.119	1.74829	5e-05	0.00091007	Up
ENSMUST00000169114	ENSMUSG00000021583	Erap1	13:74639567-74808810	mRNA	22.4602	2.77057	3.01912	5e-05	0.00091007	Up
ENSMUST00000029709	ENSMUSG00000028071	Sh2d2a	3:87846754-87855722	mRNA	0.986818	0.0423707	4.54165	5e-05	0.00091007	Up
ENSMUST00000076968	ENSMUSG00000024743	Syt7	19:10389089-10453181	mRNA	22.8679	42.7207	-0.901614	5e-05	0.00091007	Down
ENSMUST00000076957	ENSMUSG00000060166	Zdhhc8	16:18220753-18235136	mRNA	10.7319	20.5818	-0.93946	5e-05	0.00091007	Down
ENSMUST00000043296	ENSMUSG00000037544	Dlgap5	14:47387778-47418407	mRNA	2.51611	0.150873	4.05979	5e-05	0.00091007	Up
ENSMUST00000076941	ENSMUSG00000033222	Ttf2	3:100938859-100969663	mRNA	3.21506	0.925894	1.79592	5e-05	0.00091007	Up
ENSMUST00000029673	ENSMUSG00000028039	Efna3	3:89313898-89322965	mRNA	5.69312	13.2492	-1.21861	5e-05	0.00091007	Down
ENSMUST00000168954	ENSMUSG00000041444	Arhgap32	9:32116135-32268446	mRNA	23.8562	61.944	-1.3766	5e-05	0.00091007	Down
ENSMUST00000029671	ENSMUSG00000028037	Ifi44	3:151730921-151749960	mRNA	52.4298	0.300863	7.44513	5e-05	0.00091007	Up
ENSMUST00000115348	ENSMUSG00000056004	9330182L06Rik	5:9266131-9481825	mRNA	7.68443	25.529	-1.73212	5e-05	0.00091007	Down
ENSMUST00000047379	ENSMUSG00000039942	Ptger4	15:5233398-5244187	mRNA	3.45246	0.868771	1.99058	5e-05	0.00091007	Up
ENSMUST00000115231	ENSMUSG00000079641	Rpl39	X:37082519-37085402	mRNA	213.019	97.653	1.12525	5e-05	0.00091007	Up
ENSMUST00000169241	ENSMUSG00000026466	Tor1aip1	1:156004598-156068861	mRNA	28.8941	9.41939	1.61707	5e-05	0.00091007	Up
ENSMUST00000022176	ENSMUSG00000021670	Hmgcr	13:96648966-96670936	mRNA	20.6271	38.9174	-0.915878	5e-05	0.00091007	Down
ENSMUST00000065408	ENSMUSG00000079018	Ly6c1	15:75044017-75048830	mRNA	113.492	37.647	1.59198	5e-05	0.00091007	Up
ENSMUST00000022108	ENSMUSG00000021613	Hapln1	13:89539795-89611652	mRNA	3.57474	7.9409	-1.15146	5e-05	0.00091007	Down
ENSMUST00000077066	ENSMUSG00000061451	Tmem151a	19:5071034-5085531	mRNA	25.3623	54.4238	-1.10155	5e-05	0.00091007	Down
ENSMUST00000047419	ENSMUSG00000041736	Tspo	15:83563591-83574203	mRNA	107.177	3.50155	4.93585	5e-05	0.00091007	Up
ENSMUST00000065418	ENSMUSG00000027935	Rab13	3:90213694-90226385	mRNA	9.7809	2.01019	2.28264	5e-05	0.00091007	Up
ENSMUST00000029773	ENSMUSG00000053931	Cnn3	3:121426496-121458207	mRNA	134.185	35.5436	1.91656	5e-05	0.00091007	Up
ENSMUST00000169449	ENSMUSG00000027894	Slc6a17	3:107467542-107518018	mRNA	58.5192	108.664	-0.892895	5e-05	0.00091007	Down
ENSMUST00000043214	ENSMUSG00000033220	Rac2	15:78559168-78572783	mRNA	19.7964	0.730478	4.76025	5e-05	0.00091007	Up
ENSMUST00000029771	ENSMUSG00000028128	F3	3:121723536-121735048	mRNA	33.9225	18.1771	0.90012	5e-05	0.00091007	Up
ENSMUST00000047405	ENSMUSG00000022488	Nckap1l	15:103453824-103498800	mRNA	34.9716	4.81118	2.86172	5e-05	0.00091007	Up
ENSMUST00000029748	ENSMUSG00000015947	Fcgr1	3:96282908-96293969	mRNA	31.0509	1.28235	4.59778	5e-05	0.00091007	Up
ENSMUST00000169314	ENSMUSG00000058258	Idi1	13:8885500-8892451	mRNA	13.153	27.419	-1.05979	5e-05	0.00091007	Down
ENSMUST00000115230	ENSMUSG00000022548	Apod	16:31296191-31314808	mRNA	485.963	88.5324	2.45657	5e-05	0.00091007	Up
ENSMUST00000169256	ENSMUSG00000063455	D630045J12Rik	6:38048482-38254009	mRNA	6.53755	12.2828	-0.909813	5e-05	0.00091007	Down
ENSMUST00000022169	ENSMUSG00000021665	Hexb	13:97067285-97198357	mRNA	225.26	58.0423	1.95641	5e-05	0.00091007	Up
ENSMUST00000047408	ENSMUSG00000034958	Atcay	10:81194690-81230833	mRNA	33.2168	62.5887	-0.913986	5e-05	0.00091007	Down
ENSMUST00000043517	ENSMUSG00000040511	Pvr	7:19903577-19927607	mRNA	4.45036	1.93235	1.20357	5e-05	0.00091007	Up
ENSMUST00000066701	ENSMUSG00000064215	Ifi27	12:103434210-103440239	mRNA	34.684	7.18786	2.27064	5e-05	0.00091007	Up
ENSMUST00000029087	ENSMUSG00000049401	Ogfr	2:180589244-180595836	mRNA	41.52	14.4072	1.52702	5e-05	0.00091007	Up
ENSMUST00000122120	ENSMUSG00000059187	Fam19a1	6:96113153-96657198	mRNA	4.3268	10.1142	-1.225	5e-05	0.00091007	Down
ENSMUST00000164163	ENSMUSG00000022372	Sla	15:66670752-66850721	mRNA	20.5969	4.84581	2.08762	5e-05	0.00091007	Up
ENSMUST00000043839	ENSMUSG00000038235	F11r	1:171437534-171464603	mRNA	10.9449	4.00644	1.44986	5e-05	0.00091007	Up
ENSMUST00000122259	ENSMUSG00000020097	Sgpl1	10:61098641-61147703	mRNA	16.6516	3.72762	2.15934	5e-05	0.00091007	Up
ENSMUST00000164044	ENSMUSG00000059498	Fcgr3	1:171051174-171064935	mRNA	56.3627	4.77268	3.56187	5e-05	0.00091007	Up
ENSMUST00000164016	ENSMUSG00000025509	Pnpla2	7:141455197-141460743	mRNA	18.8248	3.85011	2.28967	5e-05	0.00091007	Up
ENSMUST00000023353	ENSMUSG00000022673	Mcm4	16:15623896-15637400	mRNA	9.12193	3.54734	1.3626	5e-05	0.00091007	Up
ENSMUST00000163887	ENSMUSG00000055945	Prr18	17:8340405-8344112	mRNA	5.73794	17.3192	-1.59377	5e-05	0.00091007	Down
ENSMUST00000123285	ENSMUSG00000054976	Nyap2	1:81076949-81341764	mRNA	4.54873	9.70723	-1.0936	5e-05	0.00091007	Down
ENSMUST00000028288	ENSMUSG00000026923	Notch1	2:26445923-26516663	mRNA	19.3028	8.73072	1.14464	5e-05	0.00091007	Up
ENSMUST00000163779	ENSMUSG00000025889	Snca	6:60731574-60829855	mRNA	28.6511	72.0142	-1.32969	5e-05	0.00091007	Down
ENSMUST00000028286	ENSMUSG00000026922	Agpat2	2:26593056-26604332	mRNA	3.48258	0.515783	2.75532	5e-05	0.00091007	Up
ENSMUST00000028279	ENSMUSG00000026915	Strbp	2:37569867-37703859	mRNA	11.616	36.1732	-1.63881	5e-05	0.00091007	Down
ENSMUST00000028259	ENSMUSG00000026896	Ifih1	2:62595797-62646211	mRNA	20.0371	0.963486	4.37827	5e-05	0.00091007	Up
ENSMUST00000123491	ENSMUSG00000042523	Dnal1	12:84114365-84143517	mRNA	12.4757	28.5516	-1.19445	5e-05	0.00091007	Down
ENSMUST00000023265	ENSMUSG00000022598	Psca	15:74714838-74717069	mRNA	1.57248	0.0	inf	5e-05	0.00091007	Up
ENSMUST00000122025	ENSMUSG00000082976	Gm15056	8:20900605-20902627	mRNA	22.7885	0.0	inf	5e-05	0.00091007	Up
ENSMUST00000028403	ENSMUSG00000027015	Cybrd1	2:71117922-71142926	mRNA	2.94947	0.880924	1.74337	5e-05	0.00091007	Up
ENSMUST00000028408	ENSMUSG00000027018	Hat1	2:71388957-71441622	mRNA	20.9074	9.35548	1.16013	5e-05	0.00091007	Up
ENSMUST00000028644	ENSMUSG00000027215	Cd82	2:93419110-93463140	mRNA	22.3977	10.4375	1.10157	5e-05	0.00091007	Up
ENSMUST00000075689	ENSMUSG00000063268	Parp10	15:76233002-76243441	mRNA	21.8815	0.756613	4.85401	5e-05	0.00091007	Up
ENSMUST00000067444	ENSMUSG00000020932	Gfap	11:102838472-103101658	mRNA	778.931	82.2917	3.24268	5e-05	0.00091007	Up
ENSMUST00000121288	ENSMUSG00000035095	Fam167a	14:63436393-63465498	mRNA	2.76078	0.785848	1.81275	5e-05	0.00091007	Up
ENSMUST00000028633	ENSMUSG00000027204	Fbn1	2:125300593-125507993	mRNA	4.20333	1.98451	1.08275	5e-05	0.00091007	Up
ENSMUST00000023180	ENSMUSG00000022534	Mefv	16:3707214-3718124	mRNA	0.624259	0.0	inf	5e-05	0.00091007	Up
ENSMUST00000121334	ENSMUSG00000018398	Sept8	11:53519256-53549565	mRNA	29.9147	66.1597	-1.1451	5e-05	0.00091007	Down
ENSMUST00000075190	ENSMUSG00000031673	Cdh11	8:102632094-102785642	mRNA	9.76757	19.3386	-0.98541	5e-05	0.00091007	Down
ENSMUST00000028624	ENSMUSG00000027199	Gatm	2:122594466-122611303	mRNA	141.78	33.5823	2.07788	5e-05	0.00091007	Up
ENSMUST00000121473	ENSMUSG00000062209	Erbb4	1:68032185-69108059	mRNA	5.7567	12.2809	-1.0931	5e-05	0.00091007	Down
ENSMUST00000121693	ENSMUSG00000024511	Rab27b	18:69979130-70141605	mRNA	2.47919	6.23317	-1.3301	5e-05	0.00091007	Down
ENSMUST00000028554	ENSMUSG00000027134	Lpcat4	2:112239467-112247111	mRNA	21.0951	40.0898	-0.926329	5e-05	0.00091007	Down
ENSMUST00000075637	ENSMUSG00000038764	Ptpn3	4:57190840-57301837	mRNA	6.57929	13.5302	-1.04018	5e-05	0.00091007	Down
ENSMUST00000075558	ENSMUSG00000100210	Hist1h3f	13:23544051-23545312	mRNA	52.0129	12.5757	2.04823	5e-05	0.00091007	Up
ENSMUST00000023238	ENSMUSG00000022575	Gsdmd	15:75862338-75867404	mRNA	20.3972	0.61123	5.06051	5e-05	0.00091007	Up
ENSMUST00000023248	ENSMUSG00000075602	Ly6a	15:74994876-74998031	mRNA	374.543	8.46735	5.46708	5e-05	0.00091007	Up
ENSMUST00000121469	ENSMUSG00000052852	Reep1	6:71707560-71810710	mRNA	21.5957	40.1168	-0.893459	5e-05	0.00091007	Down
ENSMUST00000164960	ENSMUSG00000030134	Rasgef1a	6:118011437-118091546	mRNA	25.0869	55.7435	-1.15187	5e-05	0.00091007	Down
ENSMUST00000163623	ENSMUSG00000021365	Nedd9	13:41309580-41487293	mRNA	6.57257	3.14861	1.06174	5e-05	0.00091007	Up
ENSMUST00000028241	ENSMUSG00000026880	Stom	2:35313985-35336976	mRNA	24.4879	5.88988	2.05576	5e-05	0.00091007	Up
ENSMUST00000162945	ENSMUSG00000021990	Spata13	14:60634000-60764556	mRNA	13.413	2.00074	2.74503	5e-05	0.00091007	Up
ENSMUST00000067853	ENSMUSG00000054675	Tmem119	5:113793728-113800516	mRNA	54.7586	13.0331	2.07091	5e-05	0.00091007	Up
ENSMUST00000028102	ENSMUSG00000026764	Kif5c	2:49619297-49774778	mRNA	103.925	215.263	-1.05055	5e-05	0.00091007	Down
ENSMUST00000074752	ENSMUSG00000063021	Hist1h2ak	13:21753434-21753827	mRNA	189.745	37.4872	2.33959	5e-05	0.00091007	Up
ENSMUST00000074694	ENSMUSG00000057614	Gnai1	5:18265134-18360355	mRNA	41.4453	70.6693	-0.769876	5e-05	0.00091007	Down
ENSMUST00000028062	ENSMUSG00000026728	Vim	2:13573926-13582826	mRNA	371.743	25.1223	3.88727	5e-05	0.00091007	Up
ENSMUST00000023580	ENSMUSG00000022867	Usp25	16:77014068-77116779	mRNA	25.9921	11.6861	1.15328	5e-05	0.00091007	Up
ENSMUST00000162708	ENSMUSG00000036908	Unc93b1	19:3935185-3949340	mRNA	64.2477	4.93029	3.7039	5e-05	0.00091007	Up
ENSMUST00000067925	ENSMUSG00000054717	Hmgb2	8:57511906-57515999	mRNA	9.95994	1.29942	2.93826	5e-05	0.00091007	Up
ENSMUST00000126417	ENSMUSG00000062524	Ncr1	7:4337723-4345164	mRNA	0.638196	0.0	inf	5e-05	0.00091007	Up
ENSMUST00000067975	ENSMUSG00000078945	Naip2	13:100144062-100202092	mRNA	9.19363	0.287415	4.99943	5e-05	0.00091007	Up
ENSMUST00000023600	ENSMUSG00000022883	Robo1	16:72663148-73046095	mRNA	5.86859	10.6753	-0.863185	5e-05	0.00091007	Down
ENSMUST00000126534	ENSMUSG00000033685	Ucp2	7:100493336-100514960	mRNA	51.4001	6.19621	3.05231	5e-05	0.00091007	Up
ENSMUST00000023610	ENSMUSG00000022893	Adamts1	16:85793826-85803113	mRNA	13.259	4.20105	1.65815	5e-05	0.00091007	Up
ENSMUST00000068006	ENSMUSG00000039616	Mocos	18:24653690-24701556	mRNA	3.81735	0.535465	2.83371	5e-05	0.00091007	Up
ENSMUST00000023531	ENSMUSG00000022831	Hcls1	16:36934982-36963212	mRNA	34.318	2.05495	4.06179	5e-05	0.00091007	Up
ENSMUST00000125009	ENSMUSG00000049583	Grm5	7:87584392-88134907	mRNA	15.6822	35.4297	-1.17583	5e-05	0.00091007	Down
ENSMUST00000074829	ENSMUSG00000062545	Tlr12	4:128615442-128618619	mRNA	2.93097	0.20983	3.80408	5e-05	0.00091007	Up
ENSMUST00000074898	ENSMUSG00000031722	Hp	8:109575127-109579172	mRNA	8.97248	0.720167	3.6391	5e-05	0.00091007	Up
ENSMUST00000028237	ENSMUSG00000057110	Cntrl	2:35109491-35178822	mRNA	4.41467	1.3797	1.67795	5e-05	0.00091007	Up
ENSMUST00000067584	ENSMUSG00000039501	Znfx1	2:167035792-167065862	mRNA	43.2527	10.0431	2.10658	5e-05	0.00091007	Up
ENSMUST00000067602	ENSMUSG00000022762	Ncam2	16:81200696-81624285	mRNA	17.4735	37.8948	-1.11683	5e-05	0.00091007	Down
ENSMUST00000023453	ENSMUSG00000022769	Sdf2l1	16:17130137-17132383	mRNA	22.0869	7.11122	1.63502	5e-05	0.00091007	Up
ENSMUST00000028232	ENSMUSG00000026873	Phf19	2:34893756-34914017	mRNA	1.91832	0.366695	2.38719	5e-05	0.00091007	Up
ENSMUST00000046689	ENSMUSG00000032712	2810474O19Rik	6:149309413-149335663	mRNA	9.98459	3.91161	1.35194	5e-05	0.00091007	Up
ENSMUST00000075132	ENSMUSG00000040452	Cdh12	15:21111451-21589533	mRNA	5.35189	11.9808	-1.1626	5e-05	0.00091007	Down
ENSMUST00000163588	ENSMUSG00000033855	Ston1	17:88597683-88662586	mRNA	5.06531	2.20423	1.20038	5e-05	0.00091007	Up
ENSMUST00000046687	ENSMUSG00000038156	Spon1	7:113765997-114043370	mRNA	27.4173	15.8343	0.792036	5e-05	0.00091007	Up
ENSMUST00000028188	ENSMUSG00000026841	Fibcd1	2:31813289-31846005	mRNA	2.1509	8.11532	-1.91571	5e-05	0.00091007	Down
ENSMUST00000124226	ENSMUSG00000049804	Armcx4	X:134686518-134696757	mRNA	6.79361	11.7955	-0.79599	5e-05	0.00091007	Down
ENSMUST00000046659	ENSMUSG00000042388	Dlgap3	4:127169203-127237022	mRNA	29.0846	79.9089	-1.4581	5e-05	0.00091007	Down
ENSMUST00000028178	ENSMUSG00000026834	Acvr1c	2:58267452-58357895	mRNA	2.67556	5.7529	-1.10445	5e-05	0.00091007	Down
ENSMUST00000075052	ENSMUSG00000059742	Kcnh7	2:62664284-63184287	mRNA	6.6306	23.3931	-1.81887	5e-05	0.00091007	Down
ENSMUST00000028175	ENSMUSG00000026832	Cytip	2:58129136-58160495	mRNA	3.961	0.0886864	5.48101	5e-05	0.00091007	Up
ENSMUST00000124341	ENSMUSG00000006576	Slc4a3	1:75546265-75562172	mRNA	11.5155	21.5541	-0.904384	5e-05	0.00091007	Down
ENSMUST00000163313	ENSMUSG00000022296	Baalc	15:38933141-38949405	mRNA	24.6471	59.3215	-1.26714	5e-05	0.00091007	Down
ENSMUST00000105465	ENSMUSG00000004207	Psap	10:60277626-60302597	mRNA	718.324	112.348	2.67666	5e-05	0.00091007	Up
ENSMUST00000121200	ENSMUSG00000058056	Palld	8:61511432-61902690	mRNA	6.5406	1.28103	2.35212	5e-05	0.00091007	Up
ENSMUST00000165096	ENSMUSG00000030681	Mvp	7:126986859-127014621	mRNA	25.5017	2.68922	3.24533	5e-05	0.00091007	Up
ENSMUST00000166193	ENSMUSG00000051985	Igfn1	1:135953584-136006342	mRNA	0.293445	1.42127	-2.27602	5e-05	0.00091007	Down
ENSMUST00000066912	ENSMUSG00000054072	Iigp1	18:60376028-60392627	mRNA	244.482	0.538399	8.82684	5e-05	0.00091007	Up
ENSMUST00000076046	ENSMUSG00000059326	Csf2ra	19:61224401-61228418	mRNA	14.1761	2.81832	2.33055	5e-05	0.00091007	Up
ENSMUST00000119481	ENSMUSG00000035653	Lrfn5	12:61523947-61857928	mRNA	13.3249	29.0175	-1.1228	5e-05	0.00091007	Down
ENSMUST00000028905	ENSMUSG00000027419	Pcsk2	2:143535475-143816285	mRNA	40.2066	97.6575	-1.2803	5e-05	0.00091007	Down
ENSMUST00000166004	ENSMUSG00000031833	Mast3	8:70778116-70805054	mRNA	21.305	45.5183	-1.09525	5e-05	0.00091007	Down
ENSMUST00000119730	ENSMUSG00000051359	Ncald	15:37366174-37792570	mRNA	42.696	89.8394	-1.07325	5e-05	0.00091007	Down
ENSMUST00000119827	ENSMUSG00000019942	Cdk1	10:69335145-69352938	mRNA	10.3454	0.578226	4.16121	5e-05	0.00091007	Up
ENSMUST00000022921	ENSMUSG00000022309	Angpt1	15:42424726-42704616	mRNA	5.93927	2.58345	1.20099	5e-05	0.00091007	Up
ENSMUST00000028858	ENSMUSG00000027379	Bub1	2:127801121-127831865	mRNA	2.59248	0.219882	3.55953	5e-05	0.00091007	Up
ENSMUST00000022945	ENSMUSG00000022322	Shcbp1	8:4735975-4779554	mRNA	3.09611	0.26083	3.56927	5e-05	0.00091007	Up
ENSMUST00000028854	ENSMUSG00000027375	Mal	2:127633225-127656695	mRNA	68.9386	130.741	-0.923325	5e-05	0.00091007	Down
ENSMUST00000022954	ENSMUSG00000022332	Khdrbs3	15:68928419-69093512	mRNA	25.316	53.5148	-1.07989	5e-05	0.00091007	Down
ENSMUST00000120087	ENSMUSG00000047735	Samd9l	6:3372256-3399572	mRNA	43.838	1.79862	4.60722	5e-05	0.00091007	Up
ENSMUST00000022967	ENSMUSG00000022342	Kcnv1	15:45106283-45114934	mRNA	7.14476	27.3372	-1.93591	5e-05	0.00091007	Down
ENSMUST00000119223	ENSMUSG00000046179	E2f8	7:48866428-48881596	mRNA	1.49887	0.246829	2.60229	5e-05	0.00091007	Up
ENSMUST00000022836	ENSMUSG00000022227	Mcpt1	14:56017963-56020391	mRNA	0.590498	0.0	inf	5e-05	0.00091007	Up
ENSMUST00000022831	ENSMUSG00000047153	Khnyn	14:55884968-55896781	mRNA	9.32757	5.02987	0.89098	5e-05	0.00091007	Up
ENSMUST00000043577	ENSMUSG00000041378	Cldn5	16:18776846-18778260	mRNA	33.6529	16.5034	1.02797	5e-05	0.00091007	Up
ENSMUST00000022721	ENSMUSG00000022125	Cln5	14:103070215-103077579	mRNA	14.0995	6.95989	1.01851	5e-05	0.00091007	Up
ENSMUST00000066791	ENSMUSG00000054013	Tmem179	12:112500188-112516747	mRNA	20.3098	41.2272	-1.02142	5e-05	0.00091007	Down
ENSMUST00000118282	ENSMUSG00000034218	Atm	9:53439148-53536740	mRNA	9.7871	5.02715	0.961141	5e-05	0.00091007	Up
ENSMUST00000118314	ENSMUSG00000046449	C77370	X:104077433-104201185	mRNA	3.08303	6.65741	-1.11061	5e-05	0.00091007	Down
ENSMUST00000022746	ENSMUSG00000022146	Osmr	15:6813576-6874969	mRNA	18.0732	1.07261	4.07466	5e-05	0.00091007	Up
ENSMUST00000022757	ENSMUSG00000015441	Gzmf	14:56205262-56211417	mRNA	1.7821	0.0	inf	5e-05	0.00091007	Up
ENSMUST00000029071	ENSMUSG00000027555	Car13	3:14641726-14663002	mRNA	5.596	1.34069	2.06142	5e-05	0.00091007	Up
ENSMUST00000028846	ENSMUSG00000027368	Dusp2	2:127336158-127338376	mRNA	7.08632	0.558457	3.66552	5e-05	0.00091007	Up
ENSMUST00000118365	ENSMUSG00000041849	Card6	15:5095980-5108539	mRNA	1.41439	0.370073	1.9343	5e-05	0.00091007	Up
ENSMUST00000022784	ENSMUSG00000022177	Haus4	14:54541784-54554361	mRNA	3.89303	1.14139	1.7701	5e-05	0.00091007	Up
ENSMUST00000118370	ENSMUSG00000055994	Nod2	8:88647314-88688474	mRNA	1.23246	0.176209	2.80618	5e-05	0.00091007	Up
ENSMUST00000029053	ENSMUSG00000027540	Ptpn1	2:167932326-167979385	mRNA	27.3556	12.7033	1.10663	5e-05	0.00091007	Up
ENSMUST00000029025	ENSMUSG00000027520	Zdbf2	1:63273264-63314576	mRNA	2.84597	6.20141	-1.12368	5e-05	0.00091007	Down
ENSMUST00000118763	ENSMUSG00000034818	Celf5	10:81459226-81482709	mRNA	8.26301	22.541	-1.44781	5e-05	0.00091007	Down
ENSMUST00000118896	ENSMUSG00000039539	Sgcz	8:37522553-38661508	mRNA	1.63148	4.27881	-1.39103	5e-05	0.00091007	Down
ENSMUST00000022819	ENSMUSG00000022208	Jph4	14:55106829-55116935	mRNA	22.3747	51.2777	-1.19646	5e-05	0.00091007	Down
ENSMUST00000022782	ENSMUSG00000022175	Lrp10	14:54464163-54471497	mRNA	24.9743	10.6457	1.23018	5e-05	0.00091007	Up
ENSMUST00000023151	ENSMUSG00000022508	Bcl6	16:23965051-23988852	mRNA	16.0682	8.15601	0.978272	5e-05	0.00091007	Up
ENSMUST00000028844	ENSMUSG00000027366	Sppl2a	2:126890390-126933235	mRNA	27.1079	12.6109	1.10404	5e-05	0.00091007	Up
ENSMUST00000028817	ENSMUSG00000027342	Pcna	2:132249161-132253314	mRNA	63.8419	28.6646	1.15524	5e-05	0.00091007	Up
ENSMUST00000165310	ENSMUSG00000079419	Ms4a6c	19:11469365-11484578	mRNA	36.1579	0.277686	7.02471	5e-05	0.00091007	Up
ENSMUST00000023100	ENSMUSG00000022463	Srebf2	15:82147265-82205376	mRNA	29.192	56.6916	-0.957559	5e-05	0.00091007	Down
ENSMUST00000120836	ENSMUSG00000035390	Brsk1	7:4690603-4725249	mRNA	30.5642	68.0269	-1.15426	5e-05	0.00091007	Down
ENSMUST00000028683	ENSMUSG00000027248	Pdia3	2:121394354-121438687	mRNA	112.642	62.17	0.857448	5e-05	0.00091007	Up
ENSMUST00000075764	ENSMUSG00000032259	Drd2	9:49340626-49408177	mRNA	3.43469	12.5879	-1.87379	5e-05	0.00091007	Down
ENSMUST00000043722	ENSMUSG00000033880	Lgals3bp	11:118392750-118402092	mRNA	198.317	4.55343	5.44471	5e-05	0.00091007	Up
ENSMUST00000043725	ENSMUSG00000070695	Cntnap5a	1:115684755-116587323	mRNA	4.70678	11.4202	-1.27877	5e-05	0.00091007	Down
ENSMUST00000023119	ENSMUSG00000022479	Vdr	15:97854424-97910630	mRNA	1.49986	0.141776	3.40314	5e-05	0.00091007	Up
ENSMUST00000067443	ENSMUSG00000054404	Slfn5	11:82952094-82964840	mRNA	19.7405	1.69146	3.54482	5e-05	0.00091007	Up
ENSMUST00000023128	ENSMUSG00000000555	Itga5	15:103344285-103366763	mRNA	9.13961	1.51851	2.58948	5e-05	0.00091007	Up
ENSMUST00000023132	ENSMUSG00000022489	Pde1b	15:103503297-103530052	mRNA	35.712	90.0708	-1.33465	5e-05	0.00091007	Down
ENSMUST00000165117	ENSMUSG00000040274	Cdk6	5:3341484-3531008	mRNA	3.40212	0.758733	2.16477	5e-05	0.00091007	Up
ENSMUST00000023143	ENSMUSG00000022500	Litaf	16:10959274-11066157	mRNA	37.6682	9.76513	1.94764	5e-05	0.00091007	Up
ENSMUST00000046863	ENSMUSG00000042289	Hsd3b7	7:127800603-127803802	mRNA	12.5705	4.69921	1.41955	5e-05	0.00091007	Up
ENSMUST00000121175	ENSMUSG00000040488	Ltbp4	7:27305135-27337692	mRNA	3.24931	9.0305	-1.47467	5e-05	0.00091007	Down
ENSMUST00000028727	ENSMUSG00000027273	Snap25	2:136713452-136782428	mRNA	430.348	902.167	-1.06789	5e-05	0.00091007	Down
ENSMUST00000120784	ENSMUSG00000042726	Trafd1	5:121371724-121393465	mRNA	22.5715	3.95763	2.51179	5e-05	0.00091007	Up
ENSMUST00000046891	ENSMUSG00000037759	Ptger2	14:44988194-45003820	mRNA	1.95799	0.152231	3.68504	5e-05	0.00091007	Up
ENSMUST00000046892	ENSMUSG00000033615	Cplx1	5:108518553-108550024	mRNA	150.286	276.454	-0.879323	5e-05	0.00091007	Down
ENSMUST00000120432	ENSMUSG00000012519	Mlkl	8:111311796-111338177	mRNA	7.8454	0.138293	5.82604	5e-05	0.00091007	Up
ENSMUST00000165774	ENSMUSG00000028270	Gbp2	3:142620601-142638008	mRNA	222.979	1.83451	6.92537	5e-05	0.00091007	Up
ENSMUST00000046916	ENSMUSG00000037725	Ckap2	8:22168159-22185819	mRNA	4.6342	0.492333	3.23461	5e-05	0.00091007	Up
ENSMUST00000028794	ENSMUSG00000027322	Siglec1	2:131069219-131086765	mRNA	18.5081	0.110696	7.38541	5e-05	0.00091007	Up
ENSMUST00000075774	ENSMUSG00000045136	Tubb2b	13:34126747-34130354	mRNA	94.9334	43.2466	1.13433	5e-05	0.00091007	Up
ENSMUST00000023044	ENSMUSG00000022408	Fam83f	15:80671846-80700420	mRNA	0.989448	0.14813	2.73975	5e-05	0.00091007	Up
ENSMUST00000028781	ENSMUSG00000027312	Atrn	2:130906494-131030333	mRNA	26.4863	46.1881	-0.802278	5e-05	0.00091007	Down
ENSMUST00000022977	ENSMUSG00000022351	Sqle	15:59315080-59331192	mRNA	14.8507	33.666	-1.18076	5e-05	0.00091007	Down
ENSMUST00000067268	ENSMUSG00000029528	Pxn	5:115506675-115555987	mRNA	14.2486	6.00503	1.24658	5e-05	0.00091007	Up
ENSMUST00000165561	ENSMUSG00000091264	Smim13	13:41249843-41276577	mRNA	37.5174	82.673	-1.13986	5e-05	0.00091007	Down
ENSMUST00000028763	ENSMUSG00000027298	Tyro3	2:119797732-119818104	mRNA	26.336	53.2531	-1.01583	5e-05	0.00091007	Down
ENSMUST00000028755	ENSMUSG00000027293	Ehd4	2:120089174-120154606	mRNA	16.0129	4.64024	1.78697	5e-05	0.00091007	Up
ENSMUST00000046897	ENSMUSG00000039853	Trim14	4:46506846-46536141	mRNA	7.45313	0.443014	4.07242	5e-05	0.00091007	Up
ENSMUST00000165485	ENSMUSG00000024909	Efemp2	19:5473972-5481853	mRNA	13.1326	3.19009	2.04148	5e-05	0.00091007	Up
ENSMUST00000043709	ENSMUSG00000034792	Gna15	10:81502312-81524225	mRNA	6.19493	0.725058	3.09492	5e-05	0.00091007	Up
ENSMUST00000023074	ENSMUSG00000022439	Parvg	15:84324719-84342978	mRNA	24.0148	3.5365	2.76353	5e-05	0.00091007	Up
ENSMUST00000120537	ENSMUSG00000053175	Bcl3	7:19808461-19822770	mRNA	8.44351	0.142427	5.88954	5e-05	0.00091007	Up
ENSMUST00000105420	ENSMUSG00000020178	Adora2a	10:75316876-75334784	mRNA	4.90345	14.2477	-1.53886	5e-05	0.00091007	Down
ENSMUST00000147875	ENSMUSG00000072640	Lyrm9	11:78826583-78846870	mRNA	4.2387	7.5937	-0.841181	5e-05	0.00091007	Down
ENSMUST00000105393	ENSMUSG00000000732	Icosl	10:78069301-78083913	mRNA	11.9344	1.25918	3.24456	5e-05	0.00091007	Up
ENSMUST00000056416	ENSMUSG00000008658	Rbfox1	16:6809221-7412479	mRNA	30.235	65.222	-1.10914	5e-05	0.00091007	Down
ENSMUST00000093962	ENSMUSG00000070348	Ccnd1	7:144915099-144939869	mRNA	40.2139	12.3351	1.70493	5e-05	0.00091007	Up
ENSMUST00000093995	ENSMUSG00000000632	Sez6	11:77930799-77979048	mRNA	18.5121	40.8735	-1.1427	5e-05	0.00091007	Down
ENSMUST00000035155	ENSMUSG00000032549	Rab6b	9:103111786-103185276	mRNA	78.7994	211.753	-1.42612	5e-05	0.00091007	Down
ENSMUST00000003442	ENSMUSG00000003352	Cacnb3	15:98632219-98644530	mRNA	15.6391	39.6435	-1.34193	5e-05	0.00091007	Down
ENSMUST00000038341	ENSMUSG00000040084	Bub1b	2:118598210-118641591	mRNA	3.44494	0.259745	3.72931	5e-05	0.00091007	Up
ENSMUST00000035158	ENSMUSG00000032554	Trf	9:103188031-103230444	mRNA	302.368	134.631	1.16729	5e-05	0.00091007	Up
ENSMUST00000006614	ENSMUSG00000006445	Epha2	4:141301239-141329384	mRNA	2.18107	0.490345	2.15317	5e-05	0.00091007	Up
ENSMUST00000040489	ENSMUSG00000024727	Trpm6	19:18749982-18892510	mRNA	0.960254	0.300175	1.67761	5e-05	0.00091007	Up
ENSMUST00000001801	ENSMUSG00000001750	Tcirg1	19:3896049-3907133	mRNA	28.0944	3.41703	3.03947	5e-05	0.00091007	Up
ENSMUST00000035194	ENSMUSG00000032577	Mapkapk3	9:107254926-107289877	mRNA	6.00556	0.889882	2.75461	5e-05	0.00091007	Up
ENSMUST00000056370	ENSMUSG00000028066	Pmf1	3:88394142-88410331	mRNA	9.79058	2.50339	1.96751	5e-05	0.00091007	Up
ENSMUST00000056355	ENSMUSG00000048142	Nat8l	5:33995983-34005916	mRNA	33.799	77.7957	-1.20271	5e-05	0.00091007	Down
ENSMUST00000001802	ENSMUSG00000001751	Naglu	11:101070011-101077672	mRNA	14.2489	3.79489	1.90872	5e-05	0.00091007	Up
ENSMUST00000001809	ENSMUSG00000022283	Pabpc1	15:36595660-36608973	mRNA	169.915	74.4453	1.19056	5e-05	0.00091007	Up
ENSMUST00000035208	ENSMUSG00000032589	Bsn	9:108096021-108190384	mRNA	33.9393	72.2389	-1.08982	5e-05	0.00091007	Down
ENSMUST00000056336	ENSMUSG00000050511	Oprd1	4:132110725-132144486	mRNA	2.42756	5.94372	-1.29186	5e-05	0.00091007	Down
ENSMUST00000006523	ENSMUSG00000006360	Crip1	12:113148704-113153879	mRNA	79.0801	20.5264	1.94583	5e-05	0.00091007	Up
ENSMUST00000006496	ENSMUSG00000006333	Rps9	7:3703992-3706897	mRNA	251.11	117.338	1.09765	5e-05	0.00091007	Up
ENSMUST00000056288	ENSMUSG00000045165	AI467606	7:127091358-127093986	mRNA	4.86938	0.815623	2.57776	5e-05	0.00091007	Up
ENSMUST00000035216	ENSMUSG00000032596	Uba7	9:107975533-107984056	mRNA	23.0545	0.669482	5.10586	5e-05	0.00091007	Up
ENSMUST00000211674	ENSMUSG00000096146	Kcnj11	7:46097095-46100764	mRNA	6.90473	15.0611	-1.12517	5e-05	0.00091007	Down
ENSMUST00000038377	ENSMUSG00000036478	Btg1	10:96617005-96622809	mRNA	42.5705	17.0468	1.32035	5e-05	0.00091007	Up
ENSMUST00000001834	ENSMUSG00000001783	Rtcb	10:85938636-85957823	mRNA	70.04	42.4288	0.723136	5e-05	0.00091007	Up
ENSMUST00000056449	ENSMUSG00000048865	Arhgap30	1:171388953-171410240	mRNA	14.1983	0.909215	3.96495	5e-05	0.00091007	Up
ENSMUST00000001562	ENSMUSG00000001521	Tulp3	6:128321160-128355851	mRNA	12.5483	6.50401	0.948096	5e-05	0.00091007	Up
ENSMUST00000086401	ENSMUSG00000055541	Lair1	7:4003401-4063204	mRNA	20.0339	1.78434	3.48898	5e-05	0.00091007	Up
ENSMUST00000210490	ENSMUSG00000110185	Igip	18:36300100-36301517	mRNA	33.4618	59.3486	-0.826699	5e-05	0.00091007	Down
ENSMUST00000086430	ENSMUSG00000026042	Col5a2	1:45374320-45503282	mRNA	2.41784	1.00365	1.26846	5e-05	0.00091007	Up
ENSMUST00000038475	ENSMUSG00000033579	Fa2h	8:111345140-111393824	mRNA	10.1788	24.1387	-1.24578	5e-05	0.00091007	Down
ENSMUST00000102524	ENSMUSG00000040061	Plcb2	2:118707516-118728438	mRNA	3.54462	0.322709	3.45733	5e-05	0.00091007	Up
ENSMUST00000089200	ENSMUSG00000068129	Cst7	2:150570414-150578944	mRNA	31.3479	0.290358	6.75439	5e-05	0.00091007	Up
ENSMUST00000093485	ENSMUSG00000037921	Ddx60	8:61928086-62038244	mRNA	4.22388	0.122633	5.10615	5e-05	0.00091007	Up
ENSMUST00000102521	ENSMUSG00000038807	Rap1gap2	11:74383355-74590186	mRNA	27.1084	50.2337	-0.889919	5e-05	0.00091007	Down
ENSMUST00000089162	ENSMUSG00000030104	Edem1	6:108828673-108859348	mRNA	23.3066	6.93691	1.74837	5e-05	0.00091007	Up
ENSMUST00000040500	ENSMUSG00000036095	Dgkb	12:37817725-38634239	mRNA	12.4387	37.3797	-1.58742	5e-05	0.00091007	Down
ENSMUST00000035115	ENSMUSG00000032528	Vipr1	9:121642715-121672954	mRNA	1.84923	4.51896	-1.28907	5e-05	0.00091007	Down
ENSMUST00000086519	ENSMUSG00000067274	Rplp0	5:115559466-115563727	mRNA	251.167	114.481	1.13354	5e-05	0.00091007	Up
ENSMUST00000053020	ENSMUSG00000034413	Neurl1b	17:26414828-26446349	mRNA	9.54897	24.0083	-1.33011	5e-05	0.00091007	Down
ENSMUST00000093508	ENSMUSG00000070034	Sp110	1:85575675-85598817	mRNA	13.2746	0.40026	5.05158	5e-05	0.00091007	Up
ENSMUST00000056521	ENSMUSG00000044117	2900011O08Rik	16:13981701-14101500	mRNA	40.915	75.9738	-0.892871	5e-05	0.00091007	Down
ENSMUST00000035120	ENSMUSG00000032532	Cck	9:121489823-121495694	mRNA	112.206	254.324	-1.18052	5e-05	0.00091007	Down
ENSMUST00000056518	ENSMUSG00000050821	Fam131a	16:20693281-20716117	mRNA	35.8533	79.7061	-1.15258	5e-05	0.00091007	Down
ENSMUST00000089085	ENSMUSG00000023868	Pde10a	17:8525371-8986648	mRNA	13.1551	41.5998	-1.66095	5e-05	0.00091007	Down
ENSMUST00000051704	ENSMUSG00000029516	Cit	5:115845279-116008947	mRNA	7.61182	16.6245	-1.127	5e-05	0.00091007	Down
ENSMUST00000038398	ENSMUSG00000038507	Parp12	6:39086409-39118349	mRNA	47.042	2.57134	4.19336	5e-05	0.00091007	Up
ENSMUST00000056480	ENSMUSG00000039059	Hrh3	2:180099464-180104488	mRNA	13.1414	29.7373	-1.17815	5e-05	0.00091007	Down
ENSMUST00000093812	ENSMUSG00000046186	Cd109	9:78615545-78716253	mRNA	4.96019	0.607071	3.03046	5e-05	0.00091007	Up
ENSMUST00000093902	ENSMUSG00000070327	Rnf213	11:119393099-119491235	mRNA	104.143	2.06271	5.65788	5e-05	0.00091007	Up
ENSMUST00000035065	ENSMUSG00000032487	Ptgs2	1:150100030-150108227	mRNA	5.53573	2.63914	1.06871	5e-05	0.00091007	Up
ENSMUST00000094103	ENSMUSG00000070407	Hs3st3b1	11:63885791-63922290	mRNA	2.32674	0.484905	2.26253	5e-05	0.00091007	Up
ENSMUST00000101509	ENSMUSG00000035847	Ids	X:70343068-70365084	mRNA	69.1363	141.754	-1.03588	5e-05	0.00091007	Down
ENSMUST00000006112	ENSMUSG00000005958	Ephb3	16:21204754-21223304	mRNA	2.75512	6.76177	-1.29529	5e-05	0.00091007	Down
ENSMUST00000101197	ENSMUSG00000030047	Arhgap25	6:87458544-87533259	mRNA	6.17207	1.78459	1.79016	5e-05	0.00091007	Up
ENSMUST00000212426	ENSMUSG00000005410	Mcm5	8:75109568-75128439	mRNA	8.78183	2.81387	1.64197	5e-05	0.00091007	Up
ENSMUST00000038163	ENSMUSG00000041141	Pnmal1	7:16959678-16964607	mRNA	18.3949	36.0511	-0.970738	5e-05	0.00091007	Down
ENSMUST00000094434	ENSMUSG00000050708	Ftl1	7:45457943-45459884	mRNA	539.27	144.891	1.89604	5e-05	0.00091007	Up
ENSMUST00000002044	ENSMUSG00000020700	Map3k3	11:106084612-106155446	mRNA	17.6557	9.29118	0.926204	5e-05	0.00091007	Up
ENSMUST00000101122	ENSMUSG00000072875	Gpr27	6:99692678-99695066	mRNA	9.37295	18.9772	-1.01769	5e-05	0.00091007	Down
ENSMUST00000053355	ENSMUSG00000050967	Creg2	1:39618405-39657390	mRNA	9.59283	21.5216	-1.16575	5e-05	0.00091007	Down
ENSMUST00000035493	ENSMUSG00000042079	Hnrnpf	6:117900323-117925622	mRNA	54.8038	28.0311	0.967249	5e-05	0.00091007	Up
ENSMUST00000053364	ENSMUSG00000033952	Aspm	1:139454771-139494091	mRNA	1.92294	0.221432	3.11838	5e-05	0.00091007	Up
ENSMUST00000101029	ENSMUSG00000037679	Inf2	12:112588783-112615557	mRNA	9.37807	20.7784	-1.14772	5e-05	0.00091007	Down
ENSMUST00000050519	ENSMUSG00000048988	Elfn1	5:139907942-139974722	mRNA	2.09223	5.24234	-1.32517	5e-05	0.00091007	Down
ENSMUST00000094451	ENSMUSG00000047875	Gpr157	4:150087364-150105927	mRNA	2.28939	0.786056	1.54226	5e-05	0.00091007	Up
ENSMUST00000053413	ENSMUSG00000048895	Cdk5r1	11:80477022-80481184	mRNA	37.7468	85.0643	-1.1722	5e-05	0.00091007	Down
ENSMUST00000005976	ENSMUSG00000005824	Tnfsf14	17:57189491-57194189	mRNA	0.675009	0.0	inf	5e-05	0.00091007	Up
ENSMUST00000056089	ENSMUSG00000050777	Tmem37	1:120067376-120074074	mRNA	7.67903	1.27041	2.59563	5e-05	0.00091007	Up
ENSMUST00000100962	ENSMUSG00000079363	Gbp4	5:105014152-105139586	mRNA	68.8972	0.421155	7.35395	5e-05	0.00091007	Up
ENSMUST00000035559	ENSMUSG00000033436	Armcx2	X:134804144-134809221	mRNA	15.1808	27.8184	-0.873797	5e-05	0.00091007	Down
ENSMUST00000212709	ENSMUSG00000045128	Rpl18a	8:70894721-70897412	mRNA	370.351	164.835	1.16787	5e-05	0.00091007	Up
ENSMUST00000100874	ENSMUSG00000048163	Selplg	5:113818535-113832644	mRNA	44.194	11.1758	1.98347	5e-05	0.00091007	Up
ENSMUST00000050544	ENSMUSG00000022367	Has2	15:56665626-56778115	mRNA	1.38093	0.246244	2.48748	5e-05	0.00091007	Up
ENSMUST00000005889	ENSMUSG00000034116	Vav1	17:57279099-57328031	mRNA	22.8284	1.36555	4.06327	5e-05	0.00091007	Up
ENSMUST00000002084	ENSMUSG00000031378	Abcd1	X:73716596-73738534	mRNA	10.3727	4.61836	1.16734	5e-05	0.00091007	Up
ENSMUST00000101205	ENSMUSG00000031273	Col4a6	X:141165402-141474076	mRNA	1.8378	0.61937	1.56911	5e-05	0.00091007	Up
ENSMUST00000006444	ENSMUSG00000006281	Tep1	14:50824061-50879003	mRNA	6.27043	1.24324	2.33446	5e-05	0.00091007	Up
ENSMUST00000053266	ENSMUSG00000041859	Mcm3	1:20802967-20820312	mRNA	11.5256	1.41544	3.02552	5e-05	0.00091007	Up
ENSMUST00000088823	ENSMUSG00000053137	Mapk11	15:89142485-89149606	mRNA	4.70471	11.1784	-1.24853	5e-05	0.00091007	Down
ENSMUST00000101491	ENSMUSG00000029915	Clec5a	6:40574893-40585803	mRNA	3.80901	0.209435	4.18484	5e-05	0.00091007	Up
ENSMUST00000051672	ENSMUSG00000046718	Bst2	8:71534254-71537456	mRNA	292.503	2.69373	6.76271	5e-05	0.00091007	Up
ENSMUST00000038259	ENSMUSG00000038963	Slco4a1	2:180456244-180474867	mRNA	5.92344	1.40537	2.07548	5e-05	0.00091007	Up
ENSMUST00000053215	ENSMUSG00000020573	Pik3cg	12:32174169-32208659	mRNA	4.00705	0.728322	2.45989	5e-05	0.00091007	Up
ENSMUST00000056176	ENSMUSG00000009621	Vav2	2:27262103-27427033	mRNA	6.24472	3.28945	0.924789	5e-05	0.00091007	Up
ENSMUST00000006391	ENSMUSG00000045827	Serpinb9	13:33003249-33017957	mRNA	13.5323	2.95733	2.19404	5e-05	0.00091007	Up
ENSMUST00000211781	ENSMUSG00000020102	Slc16a7	10:125219269-125389465	mRNA	3.40674	9.42593	-1.46824	5e-05	0.00091007	Down
ENSMUST00000101454	ENSMUSG00000031328	Flna	X:74223460-74249820	mRNA	20.9308	4.02246	2.37948	5e-05	0.00091007	Up
ENSMUST00000053218	ENSMUSG00000048826	Dact2	17:14195230-14203831	mRNA	7.35762	18.7015	-1.34584	5e-05	0.00091007	Down
ENSMUST00000035264	ENSMUSG00000039913	Pak7	2:136081103-136387960	mRNA	4.25466	10.5619	-1.31176	5e-05	0.00091007	Down
ENSMUST00000226068	ENSMUSG00000048612	Myof	19:37899035-38043577	mRNA	10.0681	1.2191	3.04589	5e-05	0.00091007	Up
ENSMUST00000035266	ENSMUSG00000078853	Igtp	11:58199555-58222782	mRNA	443.363	1.31924	8.39264	5e-05	0.00091007	Up
ENSMUST00000050487	ENSMUSG00000024610	Cd74	18:60803847-60812646	mRNA	754.218	2.49861	8.23771	5e-05	0.00091007	Up
ENSMUST00000086723	ENSMUSG00000024085	Man2a1	17:64600735-64755110	mRNA	17.2801	8.7159	0.987388	5e-05	0.00091007	Up
ENSMUST00000101365	ENSMUSG00000020143	Dock2	11:34226814-34783892	mRNA	9.50568	0.80039	3.57002	5e-05	0.00091007	Up
ENSMUST00000006235	ENSMUSG00000021939	Ctsb	14:63122461-63179578	mRNA	316.299	107.13	1.56192	5e-05	0.00091007	Up
ENSMUST00000038211	ENSMUSG00000069793	Slfn9	11:82978389-82991830	mRNA	7.44179	0.151314	5.62003	5e-05	0.00091007	Up
ENSMUST00000053239	ENSMUSG00000044933	Sstr3	15:78537014-78544345	mRNA	2.97928	7.94052	-1.41427	5e-05	0.00091007	Down
ENSMUST00000086763	ENSMUSG00000004730	Adgre1	17:57358685-57483529	mRNA	29.8586	2.63955	3.49978	5e-05	0.00091007	Up
ENSMUST00000094251	ENSMUSG00000070476	Fam217b	2:178414523-178424428	mRNA	11.5487	20.196	-0.806343	5e-05	0.00091007	Down
ENSMUST00000039840	ENSMUSG00000038173	Enpp6	8:46986886-47096762	mRNA	2.52369	7.26382	-1.52519	5e-05	0.00091007	Down
ENSMUST00000038194	ENSMUSG00000022360	Atad2	15:58094046-58135082	mRNA	6.39106	2.8484	1.1659	5e-05	0.00091007	Up
ENSMUST00000053252	ENSMUSG00000048644	Ctxn1	8:4257659-4259274	mRNA	65.4567	180.272	-1.46156	5e-05	0.00091007	Down
ENSMUST00000101208	ENSMUSG00000072941	Sod3	5:52363790-52371418	mRNA	5.46754	2.58399	1.08129	5e-05	0.00091007	Up
ENSMUST00000094463	ENSMUSG00000070576	Mn1	5:111417441-111457033	mRNA	5.46742	12.9696	-1.24621	5e-05	0.00091007	Down
ENSMUST00000102559	ENSMUSG00000020827	Mink1	11:70562880-70614483	mRNA	23.6662	46.4899	-0.974093	5e-05	0.00091007	Down
ENSMUST00000006792	ENSMUSG00000062524	Ncr1	7:4337723-4345164	mRNA	0.804475	0.0	inf	5e-05	0.00091007	Up
ENSMUST00000057324	ENSMUSG00000047414	Flrt2	12:95692225-95785215	mRNA	10.8935	23.2815	-1.09572	5e-05	0.00091007	Down
ENSMUST00000102814	ENSMUSG00000028495	Rps6	4:86854659-86857412	mRNA	400.299	208.638	0.940072	5e-05	0.00091007	Up
ENSMUST00000008016	ENSMUSG00000007872	Id3	4:136143496-136145392	mRNA	36.4576	13.7115	1.41083	5e-05	0.00091007	Up
ENSMUST00000207917	ENSMUSG00000050556	Kcnb1	2:167095968-167240604	mRNA	13.1646	36.55	-1.47321	5e-05	0.00091007	Down
ENSMUST00000207982	ENSMUSG00000030579	Tyrobp	7:30413759-30417582	mRNA	203.973	14.7001	3.79448	5e-05	0.00091007	Up
ENSMUST00000057243	ENSMUSG00000048572	Tmem252	19:24674007-24679661	mRNA	6.6203	0.893756	2.88894	5e-05	0.00091007	Up
ENSMUST00000050183	ENSMUSG00000034485	Uaca	9:60794541-60880370	mRNA	4.12993	1.37388	1.58786	5e-05	0.00091007	Up
ENSMUST00000034815	ENSMUSG00000032254	Kif23	9:61917279-61946774	mRNA	1.84678	0.275164	2.74665	5e-05	0.00091007	Up
ENSMUST00000208232	ENSMUSG00000015709	Arnt2	7:84246277-84410176	mRNA	23.8822	58.273	-1.28689	5e-05	0.00091007	Down
ENSMUST00000092464	ENSMUSG00000044811	Cd300c2	11:114996720-115001880	mRNA	17.7096	1.85967	3.25141	5e-05	0.00091007	Up
ENSMUST00000001156	ENSMUSG00000001128	Cfp	X:20925453-20931555	mRNA	8.59214	2.28285	1.91218	5e-05	0.00091007	Up
ENSMUST00000102767	ENSMUSG00000036249	Rbm43	2:51924447-51935163	mRNA	19.5148	8.54764	1.19097	5e-05	0.00091007	Up
ENSMUST00000102765	ENSMUSG00000063564	Col23a1	11:51289919-51583918	mRNA	5.39611	2.33996	1.20544	5e-05	0.00091007	Up
ENSMUST00000007757	ENSMUSG00000007613	Tgfbr1	4:47353221-47414931	mRNA	27.4217	8.84776	1.63193	5e-05	0.00091007	Up
ENSMUST00000092486	ENSMUSG00000059901	Adamts14	10:61197111-61273438	mRNA	0.747664	0.110094	2.76365	5e-05	0.00091007	Up
ENSMUST00000208538	ENSMUSG00000036882	Arhgap33	7:30522225-30535060	mRNA	5.86208	23.2707	-1.98903	5e-05	0.00091007	Down
ENSMUST00000092498	ENSMUSG00000020097	Sgpl1	10:61098641-61147703	mRNA	20.9618	8.42379	1.31522	5e-05	0.00091007	Up
ENSMUST00000007738	ENSMUSG00000007594	Hapln4	8:70083456-70090862	mRNA	18.7817	35.5138	-0.919055	5e-05	0.00091007	Down
ENSMUST00000001187	ENSMUSG00000029994	Anxa4	6:86733488-86793584	mRNA	17.9599	2.59789	2.78937	5e-05	0.00091007	Up
ENSMUST00000034846	ENSMUSG00000032300	1700017B05Rik	9:57253116-57262612	mRNA	14.0327	4.82007	1.54167	5e-05	0.00091007	Up
ENSMUST00000207792	ENSMUSG00000031497	Tnfsf13b	8:10006632-10039072	mRNA	3.24132	0.573753	2.49808	5e-05	0.00091007	Up
ENSMUST00000052725	ENSMUSG00000032018	Sc5d	9:42251594-42264256	mRNA	6.19778	13.9869	-1.17425	5e-05	0.00091007	Down
ENSMUST00000207750	ENSMUSG00000066406	Akap13	7:75455533-75754609	mRNA	12.5505	6.03282	1.05684	5e-05	0.00091007	Up
ENSMUST00000092163	ENSMUSG00000069516	Lyz2	10:117277330-117282321	mRNA	355.208	5.40939	6.03705	5e-05	0.00091007	Up
ENSMUST00000008748	ENSMUSG00000008604	Ubqln4	3:88553757-88569725	mRNA	21.5562	36.0508	-0.741924	5e-05	0.00091007	Down
ENSMUST00000001046	ENSMUSG00000001020	S100a4	3:90603770-90606045	mRNA	35.5068	2.62207	3.75932	5e-05	0.00091007	Up
ENSMUST00000091927	ENSMUSG00000051401	Kctd16	18:40258360-40531168	mRNA	14.0958	42.0456	-1.57668	5e-05	0.00091007	Down
ENSMUST00000089398	ENSMUSG00000068227	Il2rb	15:78480552-78495066	mRNA	13.8821	0.167254	6.37504	5e-05	0.00091007	Up
ENSMUST00000001051	ENSMUSG00000001025	S100a6	3:90612881-90614414	mRNA	81.2569	14.8766	2.44945	5e-05	0.00091007	Up
ENSMUST00000034722	ENSMUSG00000032202	Rab27a	9:73044853-73097629	mRNA	9.08391	2.59589	1.80709	5e-05	0.00091007	Up
ENSMUST00000034723	ENSMUSG00000013584	Aldh1a2	9:71215788-71296243	mRNA	12.3784	4.06807	1.60541	5e-05	0.00091007	Up
ENSMUST00000040687	ENSMUSG00000040158	Tax1bp3	11:73177082-73182152	mRNA	14.1956	5.06244	1.48753	5e-05	0.00091007	Up
ENSMUST00000092074	ENSMUSG00000002147	Stat6	10:127642985-127701049	mRNA	17.0804	3.96847	2.10568	5e-05	0.00091007	Up
ENSMUST00000008684	ENSMUSG00000008540	Mgst1	6:138140315-138156755	mRNA	29.5838	7.75033	1.93248	5e-05	0.00091007	Up
ENSMUST00000102840	ENSMUSG00000076441	Ass1	2:31470206-31520672	mRNA	34.7645	12.6729	1.45587	5e-05	0.00091007	Up
ENSMUST00000207505	ENSMUSG00000109372	Gm19410	8:35765789-35818047	mRNA	1.85097	7.47007	-2.01284	5e-05	0.00091007	Down
ENSMUST00000034742	ENSMUSG00000032218	Ccnb2	9:70407691-70421547	mRNA	6.38604	0.402101	3.98929	5e-05	0.00091007	Up
ENSMUST00000034745	ENSMUSG00000032220	Myo1e	9:70207367-70399766	mRNA	9.2793	3.90511	1.24865	5e-05	0.00091007	Up
ENSMUST00000057442	ENSMUSG00000047842	Diras2	13:52504379-52531279	mRNA	48.5791	97.5	-1.00507	5e-05	0.00091007	Down
ENSMUST00000008542	ENSMUSG00000008398	Elk3	10:93247413-93311135	mRNA	7.91203	3.25293	1.28231	5e-05	0.00091007	Up
ENSMUST00000102826	ENSMUSG00000045932	Ifit2	19:34550693-34576419	mRNA	98.8925	3.54768	4.80091	5e-05	0.00091007	Up
ENSMUST00000034749	ENSMUSG00000032224	Fam81a	9:70088510-70142560	mRNA	17.2662	47.3863	-1.45652	5e-05	0.00091007	Down
ENSMUST00000102825	ENSMUSG00000074896	Ifit3	19:34583530-34588731	mRNA	240.193	5.81347	5.36865	5e-05	0.00091007	Up
ENSMUST00000038753	ENSMUSG00000040711	Sh3pxd2b	11:32347819-32428173	mRNA	11.0184	4.79196	1.20123	5e-05	0.00091007	Up
ENSMUST00000034756	ENSMUSG00000032231	Anxa2	9:69453619-69491795	mRNA	36.9163	6.47765	2.51072	5e-05	0.00091007	Up
ENSMUST00000207748	ENSMUSG00000033685	Ucp2	7:100493336-100514960	mRNA	83.2999	8.2689	3.33255	5e-05	0.00091007	Up
ENSMUST00000102824	ENSMUSG00000034459	Ifit1	19:34640870-34650009	mRNA	144.799	1.69069	6.42029	5e-05	0.00091007	Up
ENSMUST00000102821	ENSMUSG00000020272	Stk10	11:32533304-32624587	mRNA	6.86095	2.62773	1.38459	5e-05	0.00091007	Up
ENSMUST00000102564	ENSMUSG00000060216	Arrb2	11:70432636-70440828	mRNA	16.5284	7.3756	1.16411	5e-05	0.00091007	Up
ENSMUST00000007602	ENSMUSG00000007458	M6pr	6:122308719-122317680	mRNA	69.2967	35.1929	0.977502	5e-05	0.00091007	Up
ENSMUST00000102698	ENSMUSG00000049044	Rapgef4	2:71981239-72257474	mRNA	17.5819	58.0342	-1.72281	5e-05	0.00091007	Down
ENSMUST00000007005	ENSMUSG00000023832	Acat2	17:12942889-12960747	mRNA	13.3043	25.7586	-0.953165	5e-05	0.00091007	Down
ENSMUST00000092956	ENSMUSG00000069833	Ahnak	19:8989283-9076919	mRNA	41.1605	12.3872	1.73241	5e-05	0.00091007	Up
ENSMUST00000038580	ENSMUSG00000016206	H2-M3	17:37270219-37274484	mRNA	18.5133	0.828448	4.482	5e-05	0.00091007	Up
ENSMUST00000093142	ENSMUSG00000020374	Rasgef1c	11:49901834-49980994	mRNA	4.46655	11.261	-1.33411	5e-05	0.00091007	Down
ENSMUST00000035007	ENSMUSG00000032434	Cmtm6	9:114731172-114749344	mRNA	29.9202	12.2595	1.28722	5e-05	0.00091007	Up
ENSMUST00000035009	ENSMUSG00000032436	Cmtm7	9:114756835-114782257	mRNA	34.0745	2.61208	3.70542	5e-05	0.00091007	Up
ENSMUST00000035014	ENSMUSG00000032440	Tgfbr2	9:116084292-116175360	mRNA	20.7929	4.23648	2.29515	5e-05	0.00091007	Up
ENSMUST00000051772	ENSMUSG00000049670	Morn4	19:42074938-42086370	mRNA	17.5027	32.705	-0.901932	5e-05	0.00091007	Down
ENSMUST00000056924	ENSMUSG00000051413	Plagl2	2:153227758-153241426	mRNA	8.09811	2.93496	1.46425	5e-05	0.00091007	Up
ENSMUST00000056904	ENSMUSG00000051220	Ercc6l	X:102141715-102157091	mRNA	1.64371	0.261684	2.65106	5e-05	0.00091007	Up
ENSMUST00000093193	ENSMUSG00000020143	Dock2	11:34226814-34783892	mRNA	14.008	1.1314	3.63007	5e-05	0.00091007	Up
ENSMUST00000038562	ENSMUSG00000039911	Spsb1	4:149896282-149955043	mRNA	12.8965	5.80242	1.15226	5e-05	0.00091007	Up
ENSMUST00000093207	ENSMUSG00000069917	Hba-a2	11:32296488-32297298	mRNA	4.84863	132.419	-4.7714	5e-05	0.00091007	Down
ENSMUST00000039697	ENSMUSG00000033676	Gabrb3	7:57387271-57828802	mRNA	32.5559	59.6509	-0.873626	5e-05	0.00091007	Down
ENSMUST00000056815	ENSMUSG00000026077	Npas2	1:39193730-39363236	mRNA	5.70438	12.2026	-1.09705	5e-05	0.00091007	Down
ENSMUST00000006893	ENSMUSG00000006711	D130043K22Rik	13:24845134-24901270	mRNA	4.04163	9.71423	-1.26516	5e-05	0.00091007	Down
ENSMUST00000093209	ENSMUSG00000069919	Hba-a1	11:32283510-32284465	mRNA	46.0393	444.49	-3.27121	5e-05	0.00091007	Down
ENSMUST00000001513	ENSMUSG00000001473	Tubb6	18:67390716-67402748	mRNA	13.9284	3.35328	2.05438	5e-05	0.00091007	Up
ENSMUST00000089236	ENSMUSG00000046204	Pnma2	14:66911169-66921023	mRNA	3.52174	9.2843	-1.3985	5e-05	0.00091007	Down
ENSMUST00000001544	ENSMUSG00000023186	Vwa5a	9:38718267-38743337	mRNA	28.1855	5.25964	2.42192	5e-05	0.00091007	Up
ENSMUST00000006828	ENSMUSG00000006651	Aplp1	7:30434981-30445535	mRNA	269.867	482.836	-0.839284	5e-05	0.00091007	Down
ENSMUST00000056749	ENSMUSG00000042997	Nhlrc3	3:53448582-53463332	mRNA	7.36986	3.20964	1.19922	5e-05	0.00091007	Up
ENSMUST00000102597	ENSMUSG00000028800	Hdac1	4:129516103-129542713	mRNA	17.8547	8.82943	1.01591	5e-05	0.00091007	Up
ENSMUST00000057145	ENSMUSG00000045502	Hcar2	5:123863569-123865499	mRNA	16.7336	0.104941	7.31703	5e-05	0.00091007	Up
ENSMUST00000102604	ENSMUSG00000028792	Ak2	4:128993223-129011529	mRNA	21.4812	6.26388	1.77794	5e-05	0.00091007	Up
ENSMUST00000056946	ENSMUSG00000047180	Neurl3	1:36264596-36274679	mRNA	7.90545	0.249008	4.98858	5e-05	0.00091007	Up
ENSMUST00000001226	ENSMUSG00000022436	Sh3bp1	15:78899767-78913660	mRNA	12.1732	4.24099	1.52124	5e-05	0.00091007	Up
ENSMUST00000089377	ENSMUSG00000068220	Lgals1	15:78926724-78930465	mRNA	81.5892	8.92978	3.19168	5e-05	0.00091007	Up
ENSMUST00000092566	ENSMUSG00000019838	Slc16a10	10:40033531-40142255	mRNA	2.82983	0.827815	1.77334	5e-05	0.00091007	Up
ENSMUST00000040583	ENSMUSG00000035181	Heatr5a	12:51875870-51971321	mRNA	8.66256	4.1895	1.04802	5e-05	0.00091007	Up
ENSMUST00000102678	ENSMUSG00000067212	H2-T23	17:36029975-36032855	mRNA	324.523	3.23695	6.64754	5e-05	0.00091007	Up
ENSMUST00000102677	ENSMUSG00000056486	Chn1	2:73596525-73775346	mRNA	56.922	140.448	-1.30298	5e-05	0.00091007	Down
ENSMUST00000209061	ENSMUSG00000044786	Zfp36	7:28376783-28392708	mRNA	7.38642	0.722881	3.35304	5e-05	0.00091007	Up
ENSMUST00000051803	ENSMUSG00000024885	Aldh3b1	19:3913492-3929761	mRNA	8.23836	2.437	1.75725	5e-05	0.00091007	Up
ENSMUST00000007296	ENSMUSG00000007080	Pole	5:110286305-110337474	mRNA	2.27142	0.349738	2.69925	5e-05	0.00091007	Up
ENSMUST00000102672	ENSMUSG00000015839	Nfe2l2	2:75675512-75704641	mRNA	33.9706	6.51846	2.38168	5e-05	0.00091007	Up
ENSMUST00000001256	ENSMUSG00000001227	Sema6b	17:56123084-56140343	mRNA	17.6113	36.7463	-1.0611	5e-05	0.00091007	Down
ENSMUST00000102665	ENSMUSG00000076439	Mog	17:37010742-37023398	mRNA	42.2238	75.5678	-0.839715	5e-05	0.00091007	Down
ENSMUST00000039680	ENSMUSG00000037997	Parp11	6:127446839-127494261	mRNA	16.6596	6.55812	1.345	5e-05	0.00091007	Up
ENSMUST00000034915	ENSMUSG00000032359	Ctsh	9:90054151-90076089	mRNA	39.3869	2.84351	3.79197	5e-05	0.00091007	Up
ENSMUST00000007257	ENSMUSG00000007041	Clic1	17:35049965-35058749	mRNA	78.9484	8.63127	3.19327	5e-05	0.00091007	Up
ENSMUST00000057023	ENSMUSG00000051048	P4ha3	7:100285519-100319699	mRNA	4.47308	1.16798	1.93725	5e-05	0.00091007	Up
ENSMUST00000102642	ENSMUSG00000027078	Ube2l6	2:84798827-84810176	mRNA	69.7597	4.35353	4.00214	5e-05	0.00091007	Up
ENSMUST00000001327	ENSMUSG00000001281	Itgb7	15:102215994-102231935	mRNA	11.1389	0.468505	4.5714	5e-05	0.00091007	Up
ENSMUST00000007236	ENSMUSG00000007021	Syngr3	17:24685091-24689955	mRNA	33.4283	67.441	-1.01255	5e-05	0.00091007	Down
ENSMUST00000102632	ENSMUSG00000068747	Sort1	3:108284081-108361511	mRNA	42.9245	86.1345	-1.00479	5e-05	0.00091007	Down
ENSMUST00000052865	ENSMUSG00000050912	Tmem123	9:7764040-7794333	mRNA	27.4909	8.48506	1.69595	5e-05	0.00091007	Up
ENSMUST00000102621	ENSMUSG00000027882	Stxbp3	3:108793175-108840526	mRNA	22.0271	11.3539	0.956086	5e-05	0.00091007	Up
ENSMUST00000001347	ENSMUSG00000001313	Rnd2	11:101468174-101471853	mRNA	55.3076	102.877	-0.895365	5e-05	0.00091007	Down
ENSMUST00000209772	ENSMUSG00000031639	Tlr3	8:45395664-45410760	mRNA	11.6989	1.54399	2.92163	5e-05	0.00091007	Up
ENSMUST00000035606	ENSMUSG00000038774	Ascc3	10:50592668-50851485	mRNA	18.2114	9.76734	0.898809	5e-05	0.00091007	Up
ENSMUST00000002101	ENSMUSG00000002033	Cd3g	9:44969571-44980431	mRNA	9.39324	0.0	inf	5e-05	0.00091007	Up
ENSMUST00000002976	ENSMUSG00000002897	Il17ra	6:120463246-120487559	mRNA	7.21747	2.29436	1.6534	5e-05	0.00091007	Up
ENSMUST00000050916	ENSMUSG00000032733	Snx33	9:56917192-56928371	mRNA	7.54855	3.83044	0.97869	5e-05	0.00091007	Up
ENSMUST00000004294	ENSMUSG00000004187	Kifc2	15:76660640-76668196	mRNA	39.8957	112.459	-1.49509	5e-05	0.00091007	Down
ENSMUST00000088248	ENSMUSG00000001403	Ube2c	2:164769897-164779741	mRNA	8.29719	0.830083	3.3213	5e-05	0.00091007	Up
ENSMUST00000218630	ENSMUSG00000035673	Sbno2	10:80056991-80104370	mRNA	8.2973	1.18646	2.80598	5e-05	0.00091007	Up
ENSMUST00000050918	ENSMUSG00000046447	Camk2n1	4:138454313-138460123	mRNA	124.456	345.067	-1.47124	5e-05	0.00091007	Down
ENSMUST00000218654	ENSMUSG00000019467	Arhgef25	10:127182525-127190083	mRNA	12.989	27.4121	-1.07752	5e-05	0.00091007	Down
ENSMUST00000096355	ENSMUSG00000071713	Csf2rb	15:78325989-78351000	mRNA	20.9774	0.378741	5.79148	5e-05	0.00091007	Up
ENSMUST00000098763	ENSMUSG00000062127	Cttnbp2nl	3:104994031-105053146	mRNA	23.0072	8.83423	1.38091	5e-05	0.00091007	Up
ENSMUST00000036618	ENSMUSG00000042286	Stab1	14:31134852-31168641	mRNA	10.2759	2.62797	1.96725	5e-05	0.00091007	Up
ENSMUST00000004201	ENSMUSG00000004098	Col5a3	9:20770049-20815067	mRNA	2.28366	0.313812	2.86337	5e-05	0.00091007	Up
ENSMUST00000087600	ENSMUSG00000058624	Gda	19:21391306-21473445	mRNA	21.2661	49.4433	-1.21722	5e-05	0.00091007	Down
ENSMUST00000036653	ENSMUSG00000034997	Htr2a	14:74640839-74706859	mRNA	4.20543	11.8834	-1.49863	5e-05	0.00091007	Down
ENSMUST00000040184	ENSMUSG00000041710	Trpc5	X:144381670-144688180	mRNA	3.07813	6.64862	-1.111	5e-05	0.00091007	Down
ENSMUST00000087605	ENSMUSG00000024300	Myo1f	17:33555718-33607762	mRNA	13.9622	1.04252	3.74339	5e-05	0.00091007	Up
ENSMUST00000096356	ENSMUSG00000071714	Csf2rb2	15:78282516-78305603	mRNA	13.9387	0.308575	5.49733	5e-05	0.00091007	Up
ENSMUST00000054197	ENSMUSG00000043895	S1pr2	9:20962360-20976781	mRNA	2.65829	0.696299	1.93272	5e-05	0.00091007	Up
ENSMUST00000004133	ENSMUSG00000004031	Brinp2	1:158245268-158356326	mRNA	17.623	32.1293	-0.866432	5e-05	0.00091007	Down
ENSMUST00000096357	ENSMUSG00000071715	Ncf4	15:78244800-78262580	mRNA	15.6706	0.631674	4.63273	5e-05	0.00091007	Up
ENSMUST00000096365	ENSMUSG00000048385	Scrt1	15:76516202-76532063	mRNA	19.5128	40.9161	-1.06825	5e-05	0.00091007	Down
ENSMUST00000004076	ENSMUSG00000003974	Grm3	5:9485540-9725170	mRNA	26.8213	71.9681	-1.42398	5e-05	0.00091007	Down
ENSMUST00000219238	ENSMUSG00000019947	Arid5b	10:68092519-68278740	mRNA	17.1963	9.5901	0.842477	5e-05	0.00091007	Up
ENSMUST00000036572	ENSMUSG00000040616	Tmem51	4:142030991-142084304	mRNA	7.98515	3.29101	1.27879	5e-05	0.00091007	Up
ENSMUST00000004051	ENSMUSG00000003949	Hlf	11:90336535-90390895	mRNA	23.3873	46.601	-0.994636	5e-05	0.00091007	Down
ENSMUST00000002926	ENSMUSG00000002847	Pla1a	16:38396118-38433145	mRNA	3.68965	0.389921	3.24223	5e-05	0.00091007	Up
ENSMUST00000004378	ENSMUSG00000004267	Eno2	6:124760054-124769673	mRNA	148.359	276.743	-0.899454	5e-05	0.00091007	Down
ENSMUST00000099126	ENSMUSG00000074622	Mafb	2:160363702-160367065	mRNA	30.0262	5.26683	2.51121	5e-05	0.00091007	Up
ENSMUST00000099112	ENSMUSG00000025348	Itga7	10:128933817-128960988	mRNA	8.66158	4.10702	1.07654	5e-05	0.00091007	Up
ENSMUST00000095998	ENSMUSG00000044948	Cfap43	19:47894597-47919299	mRNA	3.27514	0.423969	2.94953	5e-05	0.00091007	Up
ENSMUST00000004622	ENSMUSG00000004508	Gab2	7:97081585-97308946	mRNA	12.6288	6.14305	1.0397	5e-05	0.00091007	Up
ENSMUST00000037615	ENSMUSG00000035936	Aldh5a1	13:24905592-24937661	mRNA	11.7364	26.1222	-1.15428	5e-05	0.00091007	Down
ENSMUST00000037593	ENSMUSG00000037907	Ankrd13b	11:77470484-77489678	mRNA	11.8448	20.6773	-0.803794	5e-05	0.00091007	Down
ENSMUST00000040248	ENSMUSG00000041974	Spidr	16:15887285-16146851	mRNA	4.8229	1.24967	1.94836	5e-05	0.00091007	Up
ENSMUST00000004565	ENSMUSG00000004451	Ralb	1:119470304-119504794	mRNA	20.3326	9.00684	1.1747	5e-05	0.00091007	Up
ENSMUST00000004560	ENSMUSG00000004446	Bid	6:120892853-120916853	mRNA	7.72773	2.52144	1.6158	5e-05	0.00091007	Up
ENSMUST00000222543	ENSMUSG00000048483	Zdhhc22	12:86980762-86990430	mRNA	6.22825	14.6629	-1.23527	5e-05	0.00091007	Down
ENSMUST00000004554	ENSMUSG00000012848	Rps5	7:12922289-12926686	mRNA	441.65	219.059	1.01159	5e-05	0.00091007	Up
ENSMUST00000096197	ENSMUSG00000046613	Vwa5b2	16:20589470-20605377	mRNA	3.52737	8.05342	-1.19101	5e-05	0.00091007	Down
ENSMUST00000096232	ENSMUSG00000071637	Cebpd	16:15887285-16146851	mRNA	10.2077	1.21365	3.07223	5e-05	0.00091007	Up
ENSMUST00000036453	ENSMUSG00000040390	Map3k10	7:27653914-27674598	mRNA	18.9629	38.88	-1.03585	5e-05	0.00091007	Down
ENSMUST00000004480	ENSMUSG00000004366	Sst	16:23889580-23890844	mRNA	65.8072	169.762	-1.36719	5e-05	0.00091007	Down
ENSMUST00000087374	ENSMUSG00000025964	Adam23	1:63445894-63596276	mRNA	23.3045	47.153	-1.01674	5e-05	0.00091007	Down
ENSMUST00000218087	ENSMUSG00000079685	Ulbp1	10:7440361-7473638	mRNA	0.534405	0.0736915	2.85836	5e-05	0.00091007	Up
ENSMUST00000218107	ENSMUSG00000061983	Rps12	10:23785182-23787275	mRNA	663.513	277.854	1.2558	5e-05	0.00091007	Up
ENSMUST00000098911	ENSMUSG00000074457	S100a16	3:90537253-90543151	mRNA	65.9139	29.7459	1.14789	5e-05	0.00091007	Up
ENSMUST00000036497	ENSMUSG00000002997	Prkar2b	12:31958475-32061296	mRNA	8.37471	19.4983	-1.21924	5e-05	0.00091007	Down
ENSMUST00000098843	ENSMUSG00000074403	Hist2h3b	3:96268653-96269141	mRNA	85.8772	20.7803	2.04706	5e-05	0.00091007	Up
ENSMUST00000036554	ENSMUSG00000032849	Abcc4	14:118482691-118706219	mRNA	6.82179	3.33147	1.03399	5e-05	0.00091007	Up
ENSMUST00000055261	ENSMUSG00000043131	Mob1a	6:83326015-83343776	mRNA	34.1523	11.4972	1.5707	5e-05	0.00091007	Up
ENSMUST00000098799	ENSMUSG00000074364	Ehd2	7:15946957-15967567	mRNA	4.86273	2.41659	1.0088	5e-05	0.00091007	Up
ENSMUST00000037623	ENSMUSG00000039114	Nrn1	13:36725360-36735131	mRNA	30.8334	77.5622	-1.33086	5e-05	0.00091007	Down
ENSMUST00000004050	ENSMUSG00000003948	Mmd	11:90187682-90278589	mRNA	38.3858	88.5916	-1.2066	5e-05	0.00091007	Down
ENSMUST00000098485	ENSMUSG00000102037	Bcl2a1a	9:88956899-88962419	mRNA	16.1384	0.378616	5.41362	5e-05	0.00091007	Up
ENSMUST00000003274	ENSMUSG00000003206	Ebi3	17:55952622-55957021	mRNA	3.46505	0.554831	2.64276	5e-05	0.00091007	Up
ENSMUST00000097420	ENSMUSG00000095687	Rnaset2a	17:8128609-8148097	mRNA	20.3389	4.24227	2.26133	5e-05	0.00091007	Up
ENSMUST00000037029	ENSMUSG00000033960	Jcad	18:4634928-4682868	mRNA	19.5687	35.8087	-0.871761	5e-05	0.00091007	Down
ENSMUST00000037035	ENSMUSG00000041135	Ripk2	4:16122732-16163647	mRNA	8.135	2.57214	1.66117	5e-05	0.00091007	Up
ENSMUST00000054536	ENSMUSG00000045679	Pqlc3	12:16988647-17000408	mRNA	7.35979	2.5945	1.50421	5e-05	0.00091007	Up
ENSMUST00000003612	ENSMUSG00000003518	Dusp3	11:101971142-101992264	mRNA	31.1012	60.6124	-0.962641	5e-05	0.00091007	Down
ENSMUST00000051065	ENSMUSG00000045441	Gprin3	6:59347225-59426294	mRNA	4.7834	9.56208	-0.999289	5e-05	0.00091007	Down
ENSMUST00000003575	ENSMUSG00000031799	Tpm4	8:72135258-72160855	mRNA	38.5923	14.2769	1.43463	5e-05	0.00091007	Up
ENSMUST00000097921	ENSMUSG00000028551	Cdkn2c	4:109660875-109667189	mRNA	3.59398	0.625375	2.52279	5e-05	0.00091007	Up
ENSMUST00000037099	ENSMUSG00000037242	Clic4	4:135213968-135272814	mRNA	67.4972	28.0201	1.26836	5e-05	0.00091007	Up
ENSMUST00000097495	ENSMUSG00000073514	Dok6	18:89301081-89769528	mRNA	21.5489	40.4274	-0.907724	5e-05	0.00091007	Down
ENSMUST00000037134	ENSMUSG00000040424	Hipk4	7:27523266-27531175	mRNA	4.37847	17.1579	-1.97037	5e-05	0.00091007	Down
ENSMUST00000054776	ENSMUSG00000049969	Plekhf2	4:10988661-11007927	mRNA	14.7348	4.3536	1.75894	5e-05	0.00091007	Up
ENSMUST00000003521	ENSMUSG00000003429	Rps11	7:45121916-45124439	mRNA	536.796	267.217	1.00636	5e-05	0.00091007	Up
ENSMUST00000003360	ENSMUSG00000003273	Car11	7:45699842-45704682	mRNA	24.6343	60.7016	-1.30107	5e-05	0.00091007	Down
ENSMUST00000097563	ENSMUSG00000024610	Cd74	18:60803847-60812646	mRNA	246.715	1.07051	7.8484	5e-05	0.00091007	Up
ENSMUST00000003501	ENSMUSG00000003410	Elavl3	9:22015004-22052023	mRNA	21.5988	38.1282	-0.819905	5e-05	0.00091007	Down
ENSMUST00000221220	ENSMUSG00000044912	Syt16	12:73997660-74273267	mRNA	3.7814	7.92152	-1.06686	5e-05	0.00091007	Down
ENSMUST00000003468	ENSMUSG00000003378	Grik5	7:25009848-25072292	mRNA	34.3803	68.9775	-1.00454	5e-05	0.00091007	Down
ENSMUST00000051129	ENSMUSG00000046807	Lrrc75b	10:75550122-75560330	mRNA	2.69444	5.33229	-0.984769	5e-05	0.00091007	Down
ENSMUST00000051145	ENSMUSG00000040389	Wdr47	3:108591278-108645719	mRNA	23.7233	42.5335	-0.842295	5e-05	0.00091007	Down
ENSMUST00000087978	ENSMUSG00000067586	S1pr3	13:51378135-51422797	mRNA	19.1637	2.83235	2.7583	5e-05	0.00091007	Up
ENSMUST00000054483	ENSMUSG00000046688	Tifa	3:127789804-127798389	mRNA	10.8044	1.16528	3.21287	5e-05	0.00091007	Up
ENSMUST00000003981	ENSMUSG00000003882	Il7r	15:9506160-9529876	mRNA	4.14378	0.614847	2.75265	5e-05	0.00091007	Up
ENSMUST00000054384	ENSMUSG00000043279	Trim56	5:137105643-137116209	mRNA	11.2539	1.63445	2.78355	5e-05	0.00091007	Up
ENSMUST00000036991	ENSMUSG00000041548	Hspb8	5:116406827-116422864	mRNA	28.2446	7.54844	1.90372	5e-05	0.00091007	Up
ENSMUST00000055159	ENSMUSG00000043157	Arl11	14:61309752-61311936	mRNA	9.45711	0.366194	4.69072	5e-05	0.00091007	Up
ENSMUST00000003961	ENSMUSG00000003863	Ppfia3	7:45339125-45370583	mRNA	13.5563	32.1523	-1.24596	5e-05	0.00091007	Down
ENSMUST00000040025	ENSMUSG00000052698	Tln2	9:67217086-67559703	mRNA	8.81487	18.1427	-1.04138	5e-05	0.00091007	Down
ENSMUST00000219260	ENSMUSG00000035673	Sbno2	10:80056991-80104370	mRNA	9.54661	1.90215	2.32736	5e-05	0.00091007	Up
ENSMUST00000096572	ENSMUSG00000071860	2900055J20Rik	18:40256961-40257684	mRNA	12.5642	37.783	-1.58842	5e-05	0.00091007	Down
ENSMUST00000098461	ENSMUSG00000030798	Cd37	7:45215752-45239115	mRNA	14.9999	1.93668	2.95329	5e-05	0.00091007	Up
ENSMUST00000003910	ENSMUSG00000003812	Dnase2a	8:84908559-84911708	mRNA	9.79005	1.59585	2.61699	5e-05	0.00091007	Up
ENSMUST00000098363	ENSMUSG00000031837	Necab2	8:119446718-119472640	mRNA	8.10693	20.3233	-1.32591	5e-05	0.00091007	Down
ENSMUST00000036825	ENSMUSG00000034891	Sncb	13:54758859-54766595	mRNA	68.5635	123.303	-0.846694	5e-05	0.00091007	Down
ENSMUST00000055087	ENSMUSG00000021457	Syk	13:52583172-52648792	mRNA	3.15537	0.813911	1.95486	5e-05	0.00091007	Up
ENSMUST00000055071	ENSMUSG00000079017	Ifi27l2a	12:103442166-103443680	mRNA	453.232	2.35067	7.59103	5e-05	0.00091007	Up
ENSMUST00000098326	ENSMUSG00000025813	Homer2	7:81600480-81706944	mRNA	3.9066	10.509	-1.42764	5e-05	0.00091007	Down
ENSMUST00000087714	ENSMUSG00000067455	Hist1h4j	13:21735063-21735837	mRNA	46.8272	9.90876	2.24057	5e-05	0.00091007	Up
ENSMUST00000096987	ENSMUSG00000072214	Sept5	16:18620318-18629938	mRNA	94.1285	234.05	-1.31411	5e-05	0.00091007	Down
ENSMUST00000097271	ENSMUSG00000046879	Irgm1	11:48865244-48871420	mRNA	344.058	3.56346	6.59323	5e-05	0.00091007	Up
ENSMUST00000097275	ENSMUSG00000045038	Prkce	17:86167784-86657919	mRNA	41.4917	78.4893	-0.919674	5e-05	0.00091007	Down
ENSMUST00000003714	ENSMUSG00000003617	Cp	3:19957053-20035315	mRNA	12.8229	3.36127	1.93164	5e-05	0.00091007	Up
ENSMUST00000040065	ENSMUSG00000033777	Tlr13	X:106143228-106160493	mRNA	21.2024	1.31626	4.00971	5e-05	0.00091007	Up
ENSMUST00000097336	ENSMUSG00000073412	Lst1	17:35185094-35188439	mRNA	43.9087	4.22454	3.37764	5e-05	0.00091007	Up
ENSMUST00000054867	ENSMUSG00000039904	Gpr37	6:25665877-25690729	mRNA	8.47129	16.0205	-0.919266	5e-05	0.00091007	Down
ENSMUST00000098230	ENSMUSG00000073982	Rhog	7:102239122-102256054	mRNA	61.5408	20.398	1.59312	5e-05	0.00091007	Up
ENSMUST00000098192	ENSMUSG00000073940	Hbb-bt	7:103812523-103813996	mRNA	5.82098	125.971	-4.43568	5e-05	0.00091007	Down
ENSMUST00000098179	ENSMUSG00000060441	Trim5	7:104263385-104288094	mRNA	2.6499	0.188959	3.80979	5e-05	0.00091007	Up
ENSMUST00000037012	ENSMUSG00000042604	Kcna4	2:107290638-107298502	mRNA	6.22951	13.8477	-1.15245	5e-05	0.00091007	Down
ENSMUST00000038099	ENSMUSG00000038037	Socs1	16:10783807-10785536	mRNA	20.9451	0.861381	4.60382	5e-05	0.00091007	Up
ENSMUST00000036370	ENSMUSG00000033450	Tagap	17:7881105-7979824	mRNA	13.6419	2.77234	2.29887	5e-05	0.00091007	Up
ENSMUST00000099172	ENSMUSG00000074657	Kif5a	10:127225695-127263348	mRNA	170.667	421.841	-1.30552	5e-05	0.00091007	Down
ENSMUST00000224651	ENSMUSG00000114279	Hist1h2bm	13:21722043-21722567	mRNA	62.305	6.41149	3.28062	5e-05	0.00091007	Up
ENSMUST00000214454	ENSMUSG00000032175	Tyk2	9:21104068-21131243	mRNA	6.60359	2.81653	1.22933	5e-05	0.00091007	Up
ENSMUST00000100222	ENSMUSG00000022534	Mefv	16:3707214-3718124	mRNA	0.859267	0.0	inf	5e-05	0.00091007	Up
ENSMUST00000100202	ENSMUSG00000052949	Rnf157	11:116336352-116413004	mRNA	32.6643	67.7447	-1.05239	5e-05	0.00091007	Down
ENSMUST00000002327	ENSMUSG00000002257	Def6	17:28207777-28228608	mRNA	4.05551	0.645181	2.6521	5e-05	0.00091007	Up
ENSMUST00000053646	ENSMUSG00000044199	S1pr4	10:81497746-81500132	mRNA	1.57859	0.194515	3.02068	5e-05	0.00091007	Up
ENSMUST00000005548	ENSMUSG00000005413	Hmox1	8:75093620-75100589	mRNA	41.7856	3.34248	3.64402	5e-05	0.00091007	Up
ENSMUST00000005532	ENSMUSG00000005397	Nid1	13:13437550-13512269	mRNA	11.8409	5.96369	0.989503	5e-05	0.00091007	Up
ENSMUST00000035842	ENSMUSG00000042129	Rassf4	6:116633007-116673952	mRNA	11.5761	2.47392	2.22628	5e-05	0.00091007	Up
ENSMUST00000053661	ENSMUSG00000047867	Gimap6	6:48701581-48708225	mRNA	10.034	2.32381	2.11034	5e-05	0.00091007	Up
ENSMUST00000002360	ENSMUSG00000002289	Angptl4	17:33773749-33781575	mRNA	4.48541	0.8088	2.47138	5e-05	0.00091007	Up
ENSMUST00000005509	ENSMUSG00000007207	Stx1a	5:135023481-135051100	mRNA	18.9709	76.8624	-2.01849	5e-05	0.00091007	Down
ENSMUST00000100171	ENSMUSG00000026864	Hspa5	2:34771969-34777547	mRNA	136.511	73.2926	0.897272	5e-05	0.00091007	Up
ENSMUST00000037947	ENSMUSG00000038612	Mcl1	3:95658787-95663176	mRNA	71.7241	26.1781	1.4541	5e-05	0.00091007	Up
ENSMUST00000087033	ENSMUSG00000067149	Jchain	5:88520511-88527891	mRNA	37.5907	0.251356	7.2245	5e-05	0.00091007	Up
ENSMUST00000055776	ENSMUSG00000049744	Arhgap15	2:43748823-44395953	mRNA	10.6362	5.24224	1.02072	5e-05	0.00091007	Up
ENSMUST00000100070	ENSMUSG00000060487	Samd5	10:9622935-9675208	mRNA	2.86399	6.61712	-1.20818	5e-05	0.00091007	Down
ENSMUST00000040357	ENSMUSG00000040723	Rcsd1	1:165646515-165709393	mRNA	5.90329	1.46189	2.01369	5e-05	0.00091007	Up
ENSMUST00000055770	ENSMUSG00000049539	Hist1h1a	13:23763665-23764406	mRNA	44.8054	11.931	1.90896	5e-05	0.00091007	Up
ENSMUST00000040344	ENSMUSG00000034707	Gns	10:121365089-121397245	mRNA	97.4813	26.8945	1.85781	5e-05	0.00091007	Up
ENSMUST00000100024	ENSMUSG00000022523	Fgf12	16:28160119-28445227	mRNA	31.7131	61.3776	-0.952635	5e-05	0.00091007	Down
ENSMUST00000087123	ENSMUSG00000042532	Golga7b	19:42247573-42270348	mRNA	24.4156	45.6292	-0.902155	5e-05	0.00091007	Down
ENSMUST00000035813	ENSMUSG00000032827	Ppp1r9a	6:4902916-5165661	mRNA	22.5103	50.7697	-1.17339	5e-05	0.00091007	Down
ENSMUST00000037942	ENSMUSG00000036745	Ttll7	3:146852366-146984009	mRNA	22.5478	48.8812	-1.11629	5e-05	0.00091007	Down
ENSMUST00000005607	ENSMUSG00000005470	Asf1b	8:83955506-83970197	mRNA	4.28637	0.337909	3.66505	5e-05	0.00091007	Up
ENSMUST00000035800	ENSMUSG00000033016	Nfatc1	18:80606204-80713071	mRNA	3.24328	0.471046	2.78351	5e-05	0.00091007	Up
ENSMUST00000005829	ENSMUSG00000005686	Ampd3	7:110768205-110812405	mRNA	14.1558	5.81286	1.28407	5e-05	0.00091007	Up
ENSMUST00000035635	ENSMUSG00000034663	Bmp2k	5:96997688-97111596	mRNA	16.5549	4.71921	1.81064	5e-05	0.00091007	Up
ENSMUST00000100737	ENSMUSG00000029468	P2rx7	5:122643910-122691432	mRNA	5.49748	1.59129	1.78857	5e-05	0.00091007	Up
ENSMUST00000225063	ENSMUSG00000049625	Tifab	13:56173703-56178885	mRNA	9.45964	0.80518	3.5544	5e-05	0.00091007	Up
ENSMUST00000005810	ENSMUSG00000005667	Mthfd2	6:83305690-83325908	mRNA	10.8958	2.5895	2.07303	5e-05	0.00091007	Up
ENSMUST00000035700	ENSMUSG00000032936	Camkv	9:107935673-107949691	mRNA	48.4608	120.319	-1.31198	5e-05	0.00091007	Down
ENSMUST00000055966	ENSMUSG00000031343	Gabra3	X:72432680-72656848	mRNA	14.1649	36.7052	-1.37366	5e-05	0.00091007	Down
ENSMUST00000038053	ENSMUSG00000033306	Lpp	16:24391611-24992576	mRNA	7.67733	3.67075	1.06453	5e-05	0.00091007	Up
ENSMUST00000038038	ENSMUSG00000072620	Slfn2	11:83065111-83071246	mRNA	57.4361	0.532921	6.75189	5e-05	0.00091007	Up
ENSMUST00000100377	ENSMUSG00000058099	Nfam1	15:82997720-83033306	mRNA	8.06832	1.46627	2.46012	5e-05	0.00091007	Up
ENSMUST00000213937	ENSMUSG00000078307	AI593442	9:52673041-52679780	mRNA	18.5601	59.6121	-1.6834	5e-05	0.00091007	Down
ENSMUST00000035724	ENSMUSG00000039158	Akna	4:63367124-63403354	mRNA	8.96587	1.43126	2.64716	5e-05	0.00091007	Up
ENSMUST00000002180	ENSMUSG00000002111	Spi1	2:91082389-91115756	mRNA	17.4913	1.01744	4.10363	5e-05	0.00091007	Up
ENSMUST00000094681	ENSMUSG00000075284	Wipf1	2:73429609-73529734	mRNA	8.685	3.66917	1.24307	5e-05	0.00091007	Up
ENSMUST00000002274	ENSMUSG00000002204	Napsa	7:44572379-44586862	mRNA	9.44427	0.199234	5.5669	5e-05	0.00091007	Up
ENSMUST00000100322	ENSMUSG00000075478	Slitrk1	14:108909990-108914239	mRNA	19.1426	37.7306	-0.978943	5e-05	0.00091007	Down
ENSMUST00000088666	ENSMUSG00000067879	3110035E14Rik	1:9547947-9631164	mRNA	25.9548	95.2259	-1.87536	5e-05	0.00091007	Down
ENSMUST00000002284	ENSMUSG00000046223	Plaur	7:24462483-24475967	mRNA	5.11081	0.445735	3.51929	5e-05	0.00091007	Up
ENSMUST00000037998	ENSMUSG00000041779	Tram2	1:20996298-21079229	mRNA	3.89181	0.724705	2.42497	5e-05	0.00091007	Up
ENSMUST00000094762	ENSMUSG00000002983	Relb	7:19606216-19629438	mRNA	9.71611	2.09265	2.21505	5e-05	0.00091007	Up
ENSMUST00000037991	ENSMUSG00000038244	Mical2	7:112225855-112413106	mRNA	38.0859	87.3126	-1.19693	5e-05	0.00091007	Down
ENSMUST00000035799	ENSMUSG00000039899	Fgl2	5:21186288-21424677	mRNA	81.0612	1.02088	6.31113	5e-05	0.00091007	Up
ENSMUST00000002303	ENSMUSG00000002233	Rhoc	3:104788374-104794459	mRNA	24.0116	6.64466	1.85346	5e-05	0.00091007	Up
ENSMUST00000035812	ENSMUSG00000027394	Ttl	2:129065941-129096283	mRNA	8.76472	20.6326	-1.23515	5e-05	0.00091007	Down
ENSMUST00000105401	ENSMUSG00000009292	Trpm2	10:77907721-77969854	mRNA	11.0058	5.35771	1.03858	5e-05	0.00091007	Up
ENSMUST00000099972	ENSMUSG00000027009	Itga4	2:79255499-79428891	mRNA	8.68258	2.90592	1.57913	5e-05	0.00091007	Up
ENSMUST00000055704	ENSMUSG00000032562	Gnai2	9:107614124-107635367	mRNA	127.738	58.1624	1.13503	5e-05	0.00091007	Up
ENSMUST00000004968	ENSMUSG00000004846	Plod3	5:136982163-136996648	mRNA	21.8746	9.73443	1.16809	5e-05	0.00091007	Up
ENSMUST00000053880	ENSMUSG00000030209	Grin2b	6:135713232-136175664	mRNA	17.8714	52.8099	-1.56316	5e-05	0.00091007	Down
ENSMUST00000053909	ENSMUSG00000032690	Oas2	5:120730332-120749853	mRNA	8.83119	0.0922249	6.58131	5e-05	0.00091007	Up
ENSMUST00000037813	ENSMUSG00000040009	Gnaz	10:74957476-75032586	mRNA	11.8027	23.7697	-1.01001	5e-05	0.00091007	Down
ENSMUST00000095328	ENSMUSG00000079057	Cyp4v3	8:45304943-45333216	mRNA	11.5592	2.47809	2.22174	5e-05	0.00091007	Up
ENSMUST00000217308	ENSMUSG00000074505	Fat3	9:15910188-16501285	mRNA	4.77685	14.4187	-1.59381	5e-05	0.00091007	Down
ENSMUST00000217314	ENSMUSG00000032312	Csk	9:57626645-57653631	mRNA	19.7441	8.0286	1.2982	5e-05	0.00091007	Up
ENSMUST00000040280	ENSMUSG00000046329	Slc25a23	17:57041774-57065918	mRNA	49.06	86.5869	-0.819601	5e-05	0.00091007	Down
ENSMUST00000002677	ENSMUSG00000002602	Axl	7:25757272-25788705	mRNA	66.4497	15.8043	2.07194	5e-05	0.00091007	Up
ENSMUST00000002678	ENSMUSG00000002603	Tgfb1	7:25687001-25705077	mRNA	15.5128	2.73797	2.50228	5e-05	0.00091007	Up
ENSMUST00000055390	ENSMUSG00000046768	Rhoj	12:75308321-75401456	mRNA	7.76924	1.44272	2.42898	5e-05	0.00091007	Up
ENSMUST00000054002	ENSMUSG00000053113	Socs3	11:117966078-117969186	mRNA	21.4926	0.967602	4.47328	5e-05	0.00091007	Up
ENSMUST00000004784	ENSMUSG00000004665	Cnn2	10:79988583-79996062	mRNA	10.4638	2.459	2.08926	5e-05	0.00091007	Up
ENSMUST00000036288	ENSMUSG00000056211	R3hdm1	1:128103320-128237736	mRNA	21.5159	50.1384	-1.22051	5e-05	0.00091007	Down
ENSMUST00000099269	ENSMUSG00000027435	Cd93	2:148436639-148443563	mRNA	11.3139	3.22187	1.81212	5e-05	0.00091007	Up
ENSMUST00000223428	ENSMUSG00000113061	AL607105.1	13:28257527-28258134	mRNA	113.596	42.197	1.4287	5e-05	0.00091007	Up
ENSMUST00000087285	ENSMUSG00000067261	Foxd3	4:99656298-99658622	mRNA	0.541682	0.0	inf	5e-05	0.00091007	Up
ENSMUST00000095550	ENSMUSG00000071234	Syndig1l	12:84677276-84698831	mRNA	4.64959	13.2802	-1.51411	5e-05	0.00091007	Down
ENSMUST00000095712	ENSMUSG00000023945	Slc5a7	17:54273593-54299034	mRNA	0.519868	2.39535	-2.20402	5e-05	0.00091007	Down
ENSMUST00000054050	ENSMUSG00000051124	Gimap9	6:48676128-48679114	mRNA	2.58322	0.458324	2.49473	5e-05	0.00091007	Up
ENSMUST00000087324	ENSMUSG00000029171	Pgm1	5:64092949-64128351	mRNA	8.09104	3.63425	1.15467	5e-05	0.00091007	Up
ENSMUST00000095737	ENSMUSG00000061603	Akap6	12:52699382-53155599	mRNA	19.6024	37.0804	-0.919625	5e-05	0.00091007	Down
ENSMUST00000036188	ENSMUSG00000042677	Zc3h12a	4:125118422-125127840	mRNA	2.38893	0.245317	3.28364	5e-05	0.00091007	Up
ENSMUST00000224359	ENSMUSG00000114456	Hist1h2bh	13:23541713-23543392	mRNA	6.24802	0.542644	3.52532	5e-05	0.00091007	Up
ENSMUST00000087216	ENSMUSG00000072889	Nfxl1	5:72513300-72559684	mRNA	12.6956	5.06836	1.32473	5e-05	0.00091007	Up
ENSMUST00000005003	ENSMUSG00000004880	Lbr	1:181815334-181843046	mRNA	13.3739	5.86567	1.18906	5e-05	0.00091007	Up
ENSMUST00000002403	ENSMUSG00000002332	Dhrs1	14:55739021-55745690	mRNA	144.572	36.389	1.99021	5e-05	0.00091007	Up
ENSMUST00000087176	ENSMUSG00000050121	Opalin	19:41062473-41077113	mRNA	4.61645	12.7402	-1.46453	5e-05	0.00091007	Down
ENSMUST00000040312	ENSMUSG00000032715	Trib3	2:152337421-152344032	mRNA	1.74667	0.293001	2.57563	5e-05	0.00091007	Up
ENSMUST00000036019	ENSMUSG00000034687	Fras1	5:96373954-96784728	mRNA	2.54544	5.73134	-1.17096	5e-05	0.00091007	Down
ENSMUST00000037907	ENSMUSG00000040296	Ddx58	4:40204848-40239828	mRNA	37.0434	1.47982	4.64572	5e-05	0.00091007	Up
ENSMUST00000099703	ENSMUSG00000075031	Hist1h2bb	13:23746733-23747241	mRNA	69.2548	14.7663	2.2296	5e-05	0.00091007	Up
ENSMUST00000215836	ENSMUSG00000019852	Arfgef3	10:18581838-18837979	mRNA	20.8459	37.0788	-0.830831	5e-05	0.00091007	Down
ENSMUST00000005185	ENSMUSG00000005054	Cstb	10:78425668-78427622	mRNA	109.022	30.6514	1.83059	5e-05	0.00091007	Up
ENSMUST00000050756	ENSMUSG00000044071	Fam19a2	10:123264075-123741204	mRNA	8.2603	17.2013	-1.05826	5e-05	0.00091007	Down
ENSMUST00000050770	ENSMUSG00000049130	C5ar1	7:16246742-16259540	mRNA	2.88921	0.133479	4.43599	5e-05	0.00091007	Up
ENSMUST00000005077	ENSMUSG00000004951	Hspb1	5:135887918-135889563	mRNA	26.6925	6.10745	2.12779	5e-05	0.00091007	Up
ENSMUST00000099673	ENSMUSG00000005087	Cd44	2:102811140-102901665	mRNA	24.7209	2.04365	3.59651	5e-05	0.00091007	Up
ENSMUST00000088592	ENSMUSG00000043460	Elfn2	15:78670021-78718113	mRNA	12.464	25.6684	-1.04222	5e-05	0.00091007	Down
ENSMUST00000099623	ENSMUSG00000074968	Ano3	2:110655200-110950923	mRNA	10.1952	33.7636	-1.72758	5e-05	0.00091007	Down
ENSMUST00000036072	ENSMUSG00000034959	Rubcnl	14:75016026-75052532	mRNA	4.35801	1.05938	2.04045	5e-05	0.00091007	Up
ENSMUST00000051396	ENSMUSG00000026600	Soat1	1:156424524-156474331	mRNA	25.6055	6.21379	2.04291	5e-05	0.00091007	Up
ENSMUST00000036074	ENSMUSG00000036246	Gmip	8:69808678-69821870	mRNA	6.79856	1.22659	2.47058	5e-05	0.00091007	Up
ENSMUST00000095254	ENSMUSG00000000538	Tom1l2	11:60226713-60352905	mRNA	35.6298	69.4936	-0.963797	5e-05	0.00091007	Down
ENSMUST00000050785	ENSMUSG00000026822	Lcn2	2:32384632-32388252	mRNA	218.316	0.621506	8.45643	5e-05	0.00091007	Up
ENSMUST00000051395	ENSMUSG00000020493	Prr11	11:87089152-87108708	mRNA	2.53047	0.326197	2.95559	5e-05	0.00091007	Up
ENSMUST00000053855	ENSMUSG00000046818	Ddit4l	3:137623671-137628333	mRNA	2.45753	8.35679	-1.76574	5e-05	0.00091007	Down
ENSMUST00000099501	ENSMUSG00000035697	Arhgap45	10:80016652-80031472	mRNA	12.178	1.11939	3.44348	5e-05	0.00091007	Up
ENSMUST00000099498	ENSMUSG00000022665	Ccdc80	16:45093611-45127924	mRNA	5.76064	1.71786	1.74562	5e-05	0.00091007	Up
ENSMUST00000091756	ENSMUSG00000094338	Hist1h2bl	13:21715762-21716143	mRNA	172.685	47.6166	1.85861	5e-05	0.00091007	Up
ENSMUST00000102476	ENSMUSG00000060802	B2m	2:122120107-122186189	mRNA	2013.91	43.9902	5.51668	5e-05	0.00091007	Up
ENSMUST00000091752	ENSMUSG00000069310	Hist1h3c	13:23744972-23745602	mRNA	80.4465	5.23665	3.94131	5e-05	0.00091007	Up
ENSMUST00000103093	ENSMUSG00000017760	Ctsa	2:164830731-164857711	mRNA	66.8583	30.7192	1.12197	5e-05	0.00091007	Up
ENSMUST00000103075	ENSMUSG00000034187	Nsf	11:103821781-103954056	mRNA	133.915	241.327	-0.849671	5e-05	0.00091007	Down
ENSMUST00000090971	ENSMUSG00000004892	Bcan	3:87987530-88000230	mRNA	43.7585	81.6974	-0.900729	5e-05	0.00091007	Down
ENSMUST00000085658	ENSMUSG00000066607	6030419C18Rik	9:58488602-58499780	mRNA	25.5372	50.4831	-0.983197	5e-05	0.00091007	Down
ENSMUST00000000574	ENSMUSG00000000562	Adora3	3:105870857-105924042	mRNA	3.39034	0.515789	2.71657	5e-05	0.00091007	Up
ENSMUST00000090826	ENSMUSG00000049044	Rapgef4	2:71981239-72257474	mRNA	27.5487	111.633	-2.01871	5e-05	0.00091007	Down
ENSMUST00000103029	ENSMUSG00000020806	Rhbdf2	11:116598164-116627019	mRNA	7.43531	0.378391	4.29644	5e-05	0.00091007	Up
ENSMUST00000000608	ENSMUSG00000000594	Gm2a	11:55098114-55113029	mRNA	31.673	16.9834	0.899133	5e-05	0.00091007	Up
ENSMUST00000090986	ENSMUSG00000015852	Fcrls	3:87250757-87263738	mRNA	1.88928	6.60035	-1.80471	5e-05	0.00091007	Down
ENSMUST00000091014	ENSMUSG00000033900	Map9	3:82358043-82395268	mRNA	13.82	25.5172	-0.884714	5e-05	0.00091007	Down
ENSMUST00000034478	ENSMUSG00000031995	St14	9:31089401-31131853	mRNA	2.38868	0.199709	3.58024	5e-05	0.00091007	Up
ENSMUST00000103027	ENSMUSG00000043857	Mgat5b	11:116918862-116986948	mRNA	10.2365	19.1583	-0.904248	5e-05	0.00091007	Down
ENSMUST00000000641	ENSMUSG00000000627	Sema4f	6:82911884-82939769	mRNA	7.11187	13.3682	-0.910509	5e-05	0.00091007	Down
ENSMUST00000204778	ENSMUSG00000059182	Skap2	6:51857421-52012549	mRNA	7.62494	2.94587	1.37203	5e-05	0.00091007	Up
ENSMUST00000000642	ENSMUSG00000000628	Hk2	6:82725024-82774454	mRNA	16.1441	2.09168	2.94828	5e-05	0.00091007	Up
ENSMUST00000040828	ENSMUSG00000073421	H2-Ab1	17:34263208-34269418	mRNA	151.843	0.675137	7.81318	5e-05	0.00091007	Up
ENSMUST00000000466	ENSMUSG00000028494	Plin2	4:86656564-86670060	mRNA	36.9528	4.24038	3.12342	5e-05	0.00091007	Up
ENSMUST00000103141	ENSMUSG00000018168	Ikzf3	11:98464901-98545800	mRNA	3.73664	0.0520653	6.16528	5e-05	0.00091007	Up
ENSMUST00000090726	ENSMUSG00000027074	Slc43a3	2:84936578-84958509	mRNA	8.54165	0.37378	4.51425	5e-05	0.00091007	Up
ENSMUST00000103122	ENSMUSG00000037820	Tgm2	2:158028496-158146436	mRNA	53.5543	3.15714	4.08431	5e-05	0.00091007	Up
ENSMUST00000085425	ENSMUSG00000035692	Isg15	4:156199423-156200818	mRNA	169.442	2.04381	6.37339	5e-05	0.00091007	Up
ENSMUST00000103109	ENSMUSG00000017167	Cntnap1	11:101176040-101190724	mRNA	34.0296	75.9858	-1.15894	5e-05	0.00091007	Down
ENSMUST00000057944	ENSMUSG00000032854	Ugt8a	3:125865270-125938619	mRNA	18.3878	51.8663	-1.49605	5e-05	0.00091007	Down
ENSMUST00000090776	ENSMUSG00000071478	Hist1h2ad	13:23574380-23574952	mRNA	19.3426	3.51309	2.46097	5e-05	0.00091007	Up
ENSMUST00000008826	ENSMUSG00000008682	Rpl10	X:74270811-74273135	mRNA	418.768	226.94	0.883842	5e-05	0.00091007	Up
ENSMUST00000090782	ENSMUSG00000068855	Hist2h2ac	3:96220360-96220880	mRNA	81.1962	21.0488	1.94767	5e-05	0.00091007	Up
ENSMUST00000058022	ENSMUSG00000048677	Tpcn2	7:145253922-145284011	mRNA	3.68312	1.04121	1.82267	5e-05	0.00091007	Up
ENSMUST00000034409	ENSMUSG00000031933	Izumo1r	9:14885813-14903949	mRNA	1.23051	0.0	inf	5e-05	0.00091007	Up
ENSMUST00000010286	ENSMUSG00000010142	Tnfrsf13b	11:61126754-61149372	mRNA	3.58054	0.596177	2.58636	5e-05	0.00091007	Up
ENSMUST00000058011	ENSMUSG00000002870	Mcm2	6:88883473-88898780	mRNA	6.87701	1.61123	2.09362	5e-05	0.00091007	Up
ENSMUST00000010502	ENSMUSG00000010358	Ifi35	11:101448406-101458698	mRNA	34.1112	1.22745	4.79651	5e-05	0.00091007	Up
ENSMUST00000057866	ENSMUSG00000048978	Nrsn1	13:25252039-25270082	mRNA	81.4517	197.777	-1.27986	5e-05	0.00091007	Down
ENSMUST00000040772	ENSMUSG00000024965	Fermt3	19:6996130-7019469	mRNA	27.2094	1.72299	3.98112	5e-05	0.00091007	Up
ENSMUST00000039026	ENSMUSG00000037010	Apln	X:48025145-48034853	mRNA	4.1273	11.087	-1.4256	5e-05	0.00091007	Down
ENSMUST00000009617	ENSMUSG00000027895	Kcnc4	3:107438302-107459552	mRNA	10.9937	20.6676	-0.910695	5e-05	0.00091007	Down
ENSMUST00000102971	ENSMUSG00000069274	Hist1h4f	13:23551257-23551648	mRNA	234.873	84.0181	1.48311	5e-05	0.00091007	Up
ENSMUST00000040717	ENSMUSG00000036768	Kif15	9:122951045-123018733	mRNA	1.92983	0.228217	3.08	5e-05	0.00091007	Up
ENSMUST00000038942	ENSMUSG00000042613	Pbxip1	3:89436705-89450952	mRNA	39.9767	14.4663	1.46647	5e-05	0.00091007	Up
ENSMUST00000091319	ENSMUSG00000095028	Sirpb1b	3:15495750-15575065	mRNA	2.04379	0.0	inf	5e-05	0.00091007	Up
ENSMUST00000102969	ENSMUSG00000069272	Hist1h2ae	13:23570516-23571220	mRNA	29.9948	5.86952	2.3534	5e-05	0.00091007	Up
ENSMUST00000102977	ENSMUSG00000060639	Hist1h4i	13:22040635-22041362	mRNA	121.393	62.3866	0.96038	5e-05	0.00091007	Up
ENSMUST00000102968	ENSMUSG00000061482	Hist1h4d	13:23581597-23582735	mRNA	73.9777	42.3192	0.805777	5e-05	0.00091007	Up
ENSMUST00000039627	ENSMUSG00000034156	Tspoap1	11:87760540-87785928	mRNA	13.2671	32.0103	-1.27068	5e-05	0.00091007	Down
ENSMUST00000038896	ENSMUSG00000035237	Lcat	8:105939550-105943382	mRNA	41.2808	18.7905	1.13547	5e-05	0.00091007	Up
ENSMUST00000091648	ENSMUSG00000071311	Gpr31b	17:13051320-13052280	mRNA	12.7067	0.231262	5.77991	5e-05	0.00091007	Up
ENSMUST00000034594	ENSMUSG00000032089	Il10ra	9:45253836-45269149	mRNA	26.5383	2.37313	3.48322	5e-05	0.00091007	Up
ENSMUST00000206129	ENSMUSG00000108348	Gm42372	7:16983085-16988152	mRNA	11.9802	24.7863	-1.04889	5e-05	0.00091007	Down
ENSMUST00000091701	ENSMUSG00000069265	Hist1h3a	13:23761852-23762386	mRNA	49.3155	11.6805	2.07794	5e-05	0.00091007	Up
ENSMUST00000057676	ENSMUSG00000050628	Ubald2	11:116434093-116439077	mRNA	21.1621	9.33146	1.18131	5e-05	0.00091007	Up
ENSMUST00000050004	ENSMUSG00000033107	Rnf125	18:20944624-20983848	mRNA	4.16802	0.884626	2.23622	5e-05	0.00091007	Up
ENSMUST00000102979	ENSMUSG00000069305	Hist1h4n	13:21831766-21832196	mRNA	486.007	192.525	1.33593	5e-05	0.00091007	Up
ENSMUST00000089465	ENSMUSG00000050014	Apol10b	15:77584157-77596125	mRNA	3.41782	0.133466	4.67853	5e-05	0.00091007	Up
ENSMUST00000000696	ENSMUSG00000000682	Cd52	4:134093535-134095082	mRNA	193.047	3.38744	5.83261	5e-05	0.00091007	Up
ENSMUST00000057814	ENSMUSG00000053765	Oas1f	5:120847366-120857986	mRNA	1.44676	0.0	inf	5e-05	0.00091007	Up
ENSMUST00000057801	ENSMUSG00000044216	Kcnj4	15:79483717-79505241	mRNA	24.5652	56.9949	-1.21422	5e-05	0.00091007	Down
ENSMUST00000038949	ENSMUSG00000035283	Adrb1	19:56722371-56724862	mRNA	5.6946	11.1866	-0.974104	5e-05	0.00091007	Down
ENSMUST00000085679	ENSMUSG00000029622	Arpc1b	5:145114214-145140238	mRNA	19.4907	3.06055	2.67092	5e-05	0.00091007	Up
ENSMUST00000057725	ENSMUSG00000027639	Samhd1	2:157097532-157135265	mRNA	34.5084	2.62177	3.71834	5e-05	0.00091007	Up
ENSMUST00000034534	ENSMUSG00000032035	Ets1	9:32696021-32757820	mRNA	9.41385	4.31233	1.12632	5e-05	0.00091007	Up
ENSMUST00000205503	ENSMUSG00000004609	Cd33	7:43524215-43544428	mRNA	7.20862	1.72026	2.0671	5e-05	0.00091007	Up
ENSMUST00000102982	ENSMUSG00000069308	Hist1h2bp	13:21787460-21789213	mRNA	26.3955	3.33168	2.98597	5e-05	0.00091007	Up
ENSMUST00000102980	ENSMUSG00000001642	Akr1b3	6:34303933-34317478	mRNA	38.6489	19.1868	1.01032	5e-05	0.00091007	Up
ENSMUST00000040735	ENSMUSG00000036820	Amdhd2	17:24155832-24163766	mRNA	9.91579	3.42765	1.53251	5e-05	0.00091007	Up
ENSMUST00000009705	ENSMUSG00000026814	Eng	2:32646594-32704145	mRNA	14.5333	4.90722	1.56638	5e-05	0.00091007	Up
ENSMUST00000034554	ENSMUSG00000032053	Pou2af1	9:51213707-51240080	mRNA	2.86366	0.0721815	5.31009	5e-05	0.00091007	Up
ENSMUST00000103146	ENSMUSG00000071415	Rpl23	11:97777526-97782437	mRNA	112.186	56.0856	1.00019	5e-05	0.00091007	Up
ENSMUST00000034377	ENSMUSG00000031903	Pla2g15	8:106150398-106164715	mRNA	17.9363	7.97632	1.16908	5e-05	0.00091007	Up
ENSMUST00000085374	ENSMUSG00000070570	Slc17a7	7:45163948-45176142	mRNA	160.103	366.209	-1.19367	5e-05	0.00091007	Down
ENSMUST00000034369	ENSMUSG00000031897	Psmb10	8:105935738-105938444	mRNA	133.162	14.6233	3.18684	5e-05	0.00091007	Up
ENSMUST00000034230	ENSMUSG00000031778	Cx3cl1	8:94772008-94782427	mRNA	67.7782	149.876	-1.14487	5e-05	0.00091007	Down
ENSMUST00000105107	ENSMUSG00000069273	Hist1h3e	13:23561533-23562369	mRNA	88.6136	30.6475	1.53176	5e-05	0.00091007	Up
ENSMUST00000090246	ENSMUSG00000050931	Sgms2	3:131318984-131490479	mRNA	3.16783	1.45592	1.12156	5e-05	0.00091007	Up
ENSMUST00000105106	ENSMUSG00000069268	Hist1h2bf	13:23573735-23574196	mRNA	50.6126	15.4584	1.71111	5e-05	0.00091007	Up
ENSMUST00000090300	ENSMUSG00000060657	Marf1	16:14109165-14159274	mRNA	33.7421	59.2894	-0.813227	5e-05	0.00091007	Down
ENSMUST00000090219	ENSMUSG00000040093	Bmf	2:118528756-118549687	mRNA	5.00744	1.57099	1.6724	5e-05	0.00091007	Up
ENSMUST00000105046	ENSMUSG00000078249	Hmga1-rs1	11:120762793-120764419	mRNA	28.3031	8.2761	1.77393	5e-05	0.00091007	Up
ENSMUST00000034244	ENSMUSG00000031791	Tmem38a	8:72572054-72587282	mRNA	23.759	41.6868	-0.811116	5e-05	0.00091007	Down
ENSMUST00000000199	ENSMUSG00000062661	Ncs1	2:31245822-31295989	mRNA	50.8043	101.088	-0.992589	5e-05	0.00091007	Down
ENSMUST00000000201	ENSMUSG00000000197	Nalcn	14:123276640-123627144	mRNA	17.4924	30.3109	-0.793108	5e-05	0.00091007	Down
ENSMUST00000034260	ENSMUSG00000031803	B3gnt3	8:71690755-71701789	mRNA	1.20795	0.210551	2.52032	5e-05	0.00091007	Up
ENSMUST00000089651	ENSMUSG00000068335	Dok1	6:83030933-83033471	mRNA	10.6418	0.926228	3.52224	5e-05	0.00091007	Up
ENSMUST00000039303	ENSMUSG00000036437	Npy1r	8:66697191-66706792	mRNA	3.75481	8.54589	-1.18649	5e-05	0.00091007	Down
ENSMUST00000052281	ENSMUSG00000043439	Epop	11:97627388-97629702	mRNA	8.94461	21.8781	-1.2904	5e-05	0.00091007	Down
ENSMUST00000012587	ENSMUSG00000012443	Kif11	19:37376402-37421859	mRNA	4.19789	0.613633	2.77422	5e-05	0.00091007	Up
ENSMUST00000034227	ENSMUSG00000031775	Pllp	8:94674893-94696278	mRNA	5.01416	11.4432	-1.1904	5e-05	0.00091007	Down
ENSMUST00000052068	ENSMUSG00000046402	Rbp1	9:98422960-98446575	mRNA	7.81133	3.08321	1.34114	5e-05	0.00091007	Up
ENSMUST00000052172	ENSMUSG00000045382	Cxcr4	1:128588198-128592293	mRNA	16.263	1.27857	3.66899	5e-05	0.00091007	Up
ENSMUST00000039484	ENSMUSG00000039981	Zc3h12d	10:7832469-7870396	mRNA	2.77801	0.0474087	5.87276	5e-05	0.00091007	Up
ENSMUST00000000080	ENSMUSG00000000078	Klf6	13:5861481-5870394	mRNA	36.2394	14.9249	1.27983	5e-05	0.00091007	Up
ENSMUST00000084828	ENSMUSG00000042029	Ncapg2	12:116405401-116461611	mRNA	4.99219	1.76932	1.49648	5e-05	0.00091007	Up
ENSMUST00000090127	ENSMUSG00000105504	Gbp5	3:142496899-142522344	mRNA	119.839	1.16626	6.68306	5e-05	0.00091007	Up
ENSMUST00000089726	ENSMUSG00000068373	D430041D05Rik	2:104143072-104410334	mRNA	10.1276	23.671	-1.22483	5e-05	0.00091007	Down
ENSMUST00000089688	ENSMUSG00000000957	Mmp14	14:54431611-54445364	mRNA	44.8312	5.39705	3.05426	5e-05	0.00091007	Up
ENSMUST00000201533	ENSMUSG00000029204	Rhoh	5:65861212-65896700	mRNA	4.17575	0.368607	3.50188	5e-05	0.00091007	Up
ENSMUST00000052201	ENSMUSG00000047534	Mis18bp1	12:65132733-65172599	mRNA	1.64991	0.305697	2.43222	5e-05	0.00091007	Up
ENSMUST00000034214	ENSMUSG00000031762	Mt2	8:94172663-94173568	mRNA	1774.2	278.954	2.66908	5e-05	0.00091007	Up
ENSMUST00000034215	ENSMUSG00000031765	Mt1	8:94179081-94180327	mRNA	1408.81	359.778	1.9693	5e-05	0.00091007	Up
ENSMUST00000052204	ENSMUSG00000047037	Nipa1	7:55977566-56019954	mRNA	14.3188	29.697	-1.0524	5e-05	0.00091007	Down
ENSMUST00000105238	ENSMUSG00000040033	Stat2	10:128270575-128292849	mRNA	40.8823	4.14782	3.30105	5e-05	0.00091007	Up
ENSMUST00000058472	ENSMUSG00000042078	Svop	5:114026909-114128218	mRNA	26.8658	51.2898	-0.932903	5e-05	0.00091007	Down
ENSMUST00000038876	ENSMUSG00000040212	Emp3	7:45918022-45921404	mRNA	27.2423	3.31901	3.03702	5e-05	0.00091007	Up
ENSMUST00000039557	ENSMUSG00000039031	Arhgap18	10:26753420-26918648	mRNA	6.22776	2.93989	1.08295	5e-05	0.00091007	Up
ENSMUST00000104937	ENSMUSG00000078137	Ankrd63	2:118699102-118703963	mRNA	2.69696	7.71735	-1.51677	5e-05	0.00091007	Down
ENSMUST00000000312	ENSMUSG00000000303	Cdh1	8:106603350-106670246	mRNA	3.43512	1.56563	1.13362	5e-05	0.00091007	Up
ENSMUST00000085065	ENSMUSG00000064215	Ifi27	12:103434210-103440239	mRNA	64.9706	13.0418	2.31665	5e-05	0.00091007	Up
ENSMUST00000103184	ENSMUSG00000027335	Adra1d	2:131545849-131563179	mRNA	6.54951	15.5035	-1.24313	5e-05	0.00091007	Down
ENSMUST00000000317	ENSMUSG00000000308	Ckmt1	2:121357713-121380940	mRNA	58.5366	116.925	-0.998175	5e-05	0.00091007	Down
ENSMUST00000034339	ENSMUSG00000031871	Cdh5	8:104101624-104144511	mRNA	8.03697	4.19254	0.938827	5e-05	0.00091007	Up
ENSMUST00000034343	ENSMUSG00000031875	Cmtm3	8:104339409-104347672	mRNA	13.3147	4.17243	1.67406	5e-05	0.00091007	Up
ENSMUST00000090558	ENSMUSG00000068740	Celsr2	3:108390850-108415552	mRNA	25.7614	50.6176	-0.974427	5e-05	0.00091007	Down
ENSMUST00000034351	ENSMUSG00000031880	Rrad	8:104628069-104636492	mRNA	4.20642	0.70008	2.587	5e-05	0.00091007	Up
ENSMUST00000040880	ENSMUSG00000041205	Map6d1	16:20233309-20241358	mRNA	9.77717	24.6859	-1.3362	5e-05	0.00091007	Down
ENSMUST00000052413	ENSMUSG00000002699	Lcp2	11:34046919-34098545	mRNA	11.4677	0.777354	3.88286	5e-05	0.00091007	Up
ENSMUST00000052437	ENSMUSG00000049988	Lrrc25	8:70616154-70620890	mRNA	9.98444	0.439406	4.50605	5e-05	0.00091007	Up
ENSMUST00000051955	ENSMUSG00000049517	Rps23	13:90922957-90924950	mRNA	218.949	121.655	0.847797	5e-05	0.00091007	Up
ENSMUST00000039174	ENSMUSG00000038151	Prdm1	10:44437176-44458748	mRNA	1.57054	0.201361	2.96341	5e-05	0.00091007	Up
ENSMUST00000103178	ENSMUSG00000029053	Prkcz	4:155260128-155361361	mRNA	25.5959	55.7186	-1.12225	5e-05	0.00091007	Down
ENSMUST00000089620	ENSMUSG00000022901	Cd86	16:36603868-36666077	mRNA	13.1509	0.871324	3.91581	5e-05	0.00091007	Up
ENSMUST00000000299	ENSMUSG00000000290	Itgb2	10:77530251-77565686	mRNA	39.337	1.41427	4.79776	5e-05	0.00091007	Up
ENSMUST00000049789	ENSMUSG00000071203	Naip5	13:100211738-100246323	mRNA	3.51447	0.168086	4.38603	5e-05	0.00091007	Up
ENSMUST00000104915	ENSMUSG00000078117	Gm16485	9:8971790-8975773	mRNA	2.30765	5.94131	-1.36436	5e-05	0.00091007	Down
ENSMUST00000084935	ENSMUSG00000030729	Pgm2l1	7:100227393-100278867	mRNA	28.8352	77.5268	-1.42687	5e-05	0.00091007	Down
ENSMUST00000011733	ENSMUSG00000011589	Fsd1	17:55986510-55996881	mRNA	11.5256	21.4477	-0.895982	5e-05	0.00091007	Down
ENSMUST00000011623	ENSMUSG00000002668	Dennd1c	17:57066055-57078510	mRNA	2.74154	0.23484	3.54524	5e-05	0.00091007	Up
ENSMUST00000058437	ENSMUSG00000043716	Rpl7	1:16101294-16104662	mRNA	426.406	221.881	0.942445	5e-05	0.00091007	Up
ENSMUST00000090473	ENSMUSG00000068696	Gpr88	3:116249653-116253503	mRNA	16.9514	59.3586	-1.80806	5e-05	0.00091007	Down
ENSMUST00000039559	ENSMUSG00000040152	Thbs1	2:118111875-118127133	mRNA	6.41913	1.40104	2.19588	5e-05	0.00091007	Up
ENSMUST00000034285	ENSMUSG00000031827	Cotl1	8:119809221-119840544	mRNA	99.4447	27.9042	1.83341	5e-05	0.00091007	Up
ENSMUST00000058300	ENSMUSG00000030281	Il17rc	6:113471426-113483140	mRNA	4.03624	0.907238	2.15346	5e-05	0.00091007	Up
ENSMUST00000040917	ENSMUSG00000036781	Rps27l	9:66946085-66949514	mRNA	112.543	38.8475	1.53459	5e-05	0.00091007	Up
ENSMUST00000049784	ENSMUSG00000061911	Myt1l	12:29526905-29923213	mRNA	15.1259	30.6024	-1.01663	5e-05	0.00091007	Down
ENSMUST00000051995	ENSMUSG00000031805	Jak3	8:71676295-71690575	mRNA	5.65029	1.06571	2.4065	5e-05	0.00091007	Up
ENSMUST00000000287	ENSMUSG00000000278	Scpep1	11:88924019-88955465	mRNA	28.0385	7.13376	1.97468	5e-05	0.00091007	Up
ENSMUST00000040914	ENSMUSG00000036181	Hist1h1c	13:23738807-23740367	mRNA	96.4201	24.8831	1.95417	5e-05	0.00091007	Up
ENSMUST00000039259	ENSMUSG00000025422	Agap2	10:127078906-127093169	mRNA	73.7611	192.442	-1.38349	5e-05	0.00091007	Down
ENSMUST00000090461	ENSMUSG00000022148	Fyb	15:6579870-6663304	mRNA	12.1128	0.725757	4.06091	5e-05	0.00091007	Up
ENSMUST00000000895	ENSMUSG00000027489	Necab3	2:154544398-154558890	mRNA	8.39847	26.9368	-1.68138	5e-05	0.00091007	Down
ENSMUST00000010451	ENSMUSG00000010307	Tmem86a	7:47050600-47054777	mRNA	34.8484	9.39435	1.89122	5e-05	0.00091007	Up
ENSMUST00000001027	ENSMUSG00000063558	Aox1	1:58029930-58106413	mRNA	4.96036	2.27726	1.12315	5e-05	0.00091007	Up
ENSMUST00000038844	ENSMUSG00000035186	Ubd	17:37193891-37196095	mRNA	8.60111	0.0	inf	5e-05	0.00091007	Up
ENSMUST00000038859	ENSMUSG00000039936	Pik3cd	4:149649167-149702571	mRNA	4.91205	1.75136	1.48785	5e-05	0.00091007	Up
ENSMUST00000052686	ENSMUSG00000049932	H2afx	9:44334693-44336077	mRNA	36.5122	18.4686	0.983305	5e-05	0.00091007	Up
ENSMUST00000102864	ENSMUSG00000020275	Rel	11:23736846-23770970	mRNA	5.69242	2.05934	1.46686	5e-05	0.00091007	Up
ENSMUST00000008893	ENSMUSG00000024835	Coro1b	19:4148618-4154035	mRNA	58.5523	30.6539	0.933657	5e-05	0.00091007	Up
ENSMUST00000052708	ENSMUSG00000048327	Ckap2l	2:129268209-129297212	mRNA	3.10302	0.422007	2.87833	5e-05	0.00091007	Up
ENSMUST00000102898	ENSMUSG00000062647	Rpl7a	2:26910763-26913318	mRNA	350.616	185.45	0.918861	5e-05	0.00091007	Up
ENSMUST00000050063	ENSMUSG00000044147	Arf6	12:69371834-69373783	mRNA	40.0712	21.1825	0.919692	5e-05	0.00091007	Up
ENSMUST00000091704	ENSMUSG00000047246	Hist1h2be	13:23583669-23622558	mRNA	15.3934	2.98458	2.36671	5e-05	0.00091007	Up
ENSMUST00000102888	ENSMUSG00000024617	Camk2a	18:60925617-60988152	mRNA	201.555	557.979	-1.46904	5e-05	0.00091007	Down
ENSMUST00000091741	ENSMUSG00000069301	Hist1h2ag	13:22042459-22042944	mRNA	18.2861	2.01828	3.17955	5e-05	0.00091007	Up
ENSMUST00000009058	ENSMUSG00000028970	Abcb1b	5:8798185-8866315	mRNA	2.48086	0.69376	1.83833	5e-05	0.00091007	Up
ENSMUST00000057503	ENSMUSG00000027270	Lamp5	2:136052238-136069917	mRNA	16.2339	62.6666	-1.94868	5e-05	0.00091007	Down
ENSMUST00000102926	ENSMUSG00000028333	Anp32b	4:46450901-46472657	mRNA	39.6297	22.2174	0.834894	5e-05	0.00091007	Up
ENSMUST00000102925	ENSMUSG00000026956	Uap1l1	2:25359888-25365682	mRNA	8.43099	2.92563	1.52695	5e-05	0.00091007	Up
ENSMUST00000057612	ENSMUSG00000035279	Ssc5d	7:4925784-4964406	mRNA	1.24021	0.355659	1.80201	5e-05	0.00091007	Up
ENSMUST00000102852	ENSMUSG00000050737	Ptges	2:30889470-30903297	mRNA	6.31999	1.492	2.08267	5e-05	0.00091007	Up
ENSMUST00000091751	ENSMUSG00000069309	Hist1h2an	13:21786825-21787218	mRNA	36.9457	2.9892	3.62757	5e-05	0.00091007	Up
ENSMUST00000085818	ENSMUSG00000046410	Kcnk6	7:29221925-29232515	mRNA	7.6919	1.21486	2.66256	5e-05	0.00091007	Up
ENSMUST00000102880	ENSMUSG00000033953	Ppp3r1	11:17159262-17200375	mRNA	139.935	307.876	-1.13759	5e-05	0.00091007	Down
ENSMUST00000102871	ENSMUSG00000031391	L1cam	X:73853777-73880834	mRNA	14.3416	28.5853	-0.995064	5e-05	0.00091007	Down
ENSMUST00000091706	ENSMUSG00000006611	Hfe	13:23702033-23710854	mRNA	3.38663	0.937966	1.85224	5e-05	0.00091007	Up
ENSMUST00000038845	ENSMUSG00000040747	Cd53	3:106759920-106790149	mRNA	61.0971	6.65414	3.19878	5e-05	0.00091007	Up
ENSMUST00000102881	ENSMUSG00000020120	Plek	11:16971205-17079371	mRNA	34.5081	3.05533	3.49753	5e-05	0.00091007	Up
ENSMUST00000091709	ENSMUSG00000095217	Hist1h2bn	13:21754122-21754503	mRNA	103.472	11.7028	3.14432	5e-05	0.00091007	Up
ENSMUST00000028119	ENSMUSG00000026779	Mastl	2:23115605-23156024	mRNA	1.66107	0.622108	1.41688	0.0001	0.00169531	Up
ENSMUST00000033000	ENSMUSG00000030745	Il21r	7:125603493-125633570	mRNA	8.46588	0.301092	4.81339	0.0001	0.00169531	Up
ENSMUST00000110116	ENSMUSG00000051177	Plcb1	2:134786066-135583584	mRNA	10.0931	23.4862	-1.21844	0.0001	0.00169531	Down
ENSMUST00000193987	ENSMUSG00000063856	Gpx1	9:108339053-108340343	mRNA	82.9227	30.7613	1.43065	0.0001	0.00169531	Up
ENSMUST00000021066	ENSMUSG00000020723	Cacng4	11:107732356-107795982	mRNA	8.28423	14.9812	-0.854712	0.0001	0.00169531	Down
ENSMUST00000119118	ENSMUSG00000030518	Fam189a1	7:64756090-65156570	mRNA	8.22968	19.0868	-1.21367	0.0001	0.00169531	Down
ENSMUST00000109241	ENSMUSG00000042364	Snx18	13:113592178-113618564	mRNA	19.7097	11.5049	0.776657	0.0001	0.00169531	Up
ENSMUST00000098414	ENSMUSG00000074093	Svip	7:51997170-52006018	mRNA	11.5818	20.6497	-0.834265	0.0001	0.00169531	Down
ENSMUST00000021077	ENSMUSG00000020733	Slc9a3r1	11:115163340-115181181	mRNA	41.5891	23.722	0.809983	0.0001	0.00169531	Up
ENSMUST00000140761	ENSMUSG00000020253	Ppm1m	9:106194946-106199275	mRNA	11.3584	4.74059	1.26063	0.0001	0.00169531	Up
ENSMUST00000040404	ENSMUSG00000034634	Ly6d	15:74762055-74763620	mRNA	6.9782	0.538899	3.69477	0.0001	0.00169531	Up
ENSMUST00000045855	ENSMUSG00000042770	Hebp1	6:135137521-135168215	mRNA	32.5197	16.1738	1.00765	0.0001	0.00169531	Up
ENSMUST00000027137	ENSMUSG00000025993	Slc40a1	1:45908067-45926519	mRNA	2.51733	5.60313	-1.15434	0.0001	0.00169531	Down
ENSMUST00000034017	ENSMUSG00000031605	Klhl2	8:64739674-64850017	mRNA	27.6256	49.9819	-0.855399	0.0001	0.00169531	Down
ENSMUST00000072406	ENSMUSG00000024127	Prepl	17:85028346-85090267	mRNA	82.432	146.959	-0.834135	0.0001	0.00169531	Down
ENSMUST00000029477	ENSMUSG00000040322	Slc25a24	3:109123148-109168457	mRNA	2.62686	1.07748	1.28568	0.0001	0.00169531	Up
ENSMUST00000028111	ENSMUSG00000026770	Il2ra	2:11642806-11693193	mRNA	3.84157	0.0692733	5.79325	0.0001	0.00169531	Up
ENSMUST00000060500	ENSMUSG00000050192	Eif5a2	3:28781275-28798846	mRNA	10.8227	19.0093	-0.812645	0.0001	0.00169531	Down
ENSMUST00000032559	ENSMUSG00000030401	Rtn2	7:19282623-19296160	mRNA	19.6247	33.9162	-0.789307	0.0001	0.00169531	Down
ENSMUST00000162830	ENSMUSG00000022311	Csmd3	15:47580636-48792063	mRNA	3.6078	8.01648	-1.15185	0.0001	0.00169531	Down
ENSMUST00000040833	ENSMUSG00000038312	Edem2	2:155701676-155729475	mRNA	13.6203	7.29167	0.901434	0.0001	0.00169531	Up
ENSMUST00000046974	ENSMUSG00000037816	Fbxw17	13:50417863-50433769	mRNA	7.73871	2.89841	1.41683	0.0001	0.00169531	Up
ENSMUST00000117687	ENSMUSG00000024500	Ppp2r2b	18:42645268-43059471	mRNA	19.9259	39.0581	-0.970976	0.0001	0.00169531	Down
ENSMUST00000042334	ENSMUSG00000037805	Rpl10a	17:28328470-28331032	mRNA	232.263	135.158	0.78111	0.0001	0.00169531	Up
ENSMUST00000159345	ENSMUSG00000029413	Naaa	5:92257658-92278170	mRNA	19.0141	5.22837	1.86264	0.0001	0.00169531	Up
ENSMUST00000225200	ENSMUSG00000033730	Egr3	14:70077202-70082550	mRNA	11.8401	22.8178	-0.946474	0.0001	0.00169531	Down
ENSMUST00000004036	ENSMUSG00000003934	Efnb3	11:69554091-69560205	mRNA	19.7808	33.1002	-0.74274	0.0001	0.00169531	Down
ENSMUST00000025908	ENSMUSG00000024957	Kcnk4	19:6925709-6934515	mRNA	1.27037	4.7946	-1.91617	0.0001	0.00169531	Down
ENSMUST00000115068	ENSMUSG00000032122	Slc37a2	9:37227584-37255738	mRNA	1.69597	0.467352	1.85953	0.0001	0.00169531	Up
ENSMUST00000105140	ENSMUSG00000078349	AW011738	4:156203303-156205151	mRNA	5.44004	1.7757	1.61523	0.0001	0.00169531	Up
ENSMUST00000031750	ENSMUSG00000033542	Arhgef5	6:43264541-43289320	mRNA	2.35326	0.946779	1.31356	0.0001	0.00169531	Up
ENSMUST00000029679	ENSMUSG00000028044	Cks1b	3:89415471-89418383	mRNA	8.63412	1.3836	2.64162	0.0001	0.00169531	Up
ENSMUST00000112059	ENSMUSG00000025647	Shisa5	9:109038564-109057777	mRNA	18.7663	4.25091	2.1423	0.0001	0.00169531	Up
ENSMUST00000111601	ENSMUSG00000075224	Lrrc55	2:85160777-85196699	mRNA	4.46546	9.6409	-1.11036	0.0001	0.00169531	Down
ENSMUST00000048774	ENSMUSG00000025607	Copg2	6:30723546-30896794	mRNA	21.28	39.7342	-0.90088	0.0001	0.00169531	Down
ENSMUST00000053183	ENSMUSG00000051853	Arf3	15:98737620-98763211	mRNA	200.247	356.637	-0.832678	0.0001	0.00169531	Down
ENSMUST00000014118	ENSMUSG00000013974	Mcemp1	8:3665753-3669259	mRNA	3.12073	0.211112	3.8858	0.0001	0.00169531	Up
ENSMUST00000044158	ENSMUSG00000041560	Nop53	7:15936182-15946074	mRNA	16.9318	9.74195	0.797455	0.0001	0.00169531	Up
ENSMUST00000025773	ENSMUSG00000024854	Pold4	19:4231898-4233631	mRNA	16.4825	6.2086	1.4086	0.0001	0.00169531	Up
ENSMUST00000200409	ENSMUSG00000074238	Ap1ar	3:127807006-127838644	mRNA	13.6653	25.3858	-0.893506	0.0001	0.00169531	Down
ENSMUST00000000687	ENSMUSG00000000673	Haao	17:83831355-83846790	mRNA	2.47489	0.168887	3.87323	0.0001	0.00169531	Up
ENSMUST00000031524	ENSMUSG00000029545	Acads	5:115110298-115119346	mRNA	7.89638	3.78784	1.05981	0.0001	0.00169531	Up
ENSMUST00000031354	ENSMUSG00000029408	Abcb9	5:124061529-124095798	mRNA	9.3481	16.9615	-0.859522	0.0001	0.00169531	Down
ENSMUST00000184063	ENSMUSG00000028804	Csmd2	4:127988043-128567656	mRNA	4.885	8.7516	-0.841188	0.0001	0.00169531	Down
ENSMUST00000031455	ENSMUSG00000029490	Mfsd7a	5:108441053-108448891	mRNA	0.975223	0.21162	2.20426	0.0001	0.00169531	Up
ENSMUST00000074058	ENSMUSG00000024513	Mbd2	18:70568188-70626131	mRNA	26.6214	14.906	0.836691	0.0001	0.00169531	Up
ENSMUST00000148960	ENSMUSG00000024048	Myl12a	17:70993655-71002878	mRNA	10.5304	4.09595	1.36228	0.0001	0.00169531	Up
ENSMUST00000153031	ENSMUSG00000037990	Sh3rf3	10:58813358-59138916	mRNA	3.89359	7.95139	-1.03011	0.0001	0.00169531	Down
ENSMUST00000033264	ENSMUSG00000030966	Trim21	7:102557920-102565486	mRNA	21.7913	0.430723	5.66085	0.0001	0.00169531	Up
ENSMUST00000161546	ENSMUSG00000047013	Fbxo41	6:85469573-85502994	mRNA	12.3201	24.017	-0.963042	0.0001	0.00169531	Down
ENSMUST00000101531	ENSMUSG00000031139	Mcf2	X:60055955-60179089	mRNA	0.997062	2.63417	-1.40159	0.0001	0.00169531	Down
ENSMUST00000115576	ENSMUSG00000047786	Lix1	17:17402671-17459387	mRNA	14.3802	26.8596	-0.901354	0.0001	0.00169531	Down
ENSMUST00000062289	ENSMUSG00000042182	Bend6	1:33852051-33907816	mRNA	34.3202	61.0529	-0.830999	0.0001	0.00169531	Down
ENSMUST00000131309	ENSMUSG00000007989	Fzd3	14:65192448-65262463	mRNA	18.8174	31.894	-0.761217	0.0001	0.00169531	Down
ENSMUST00000105691	ENSMUSG00000039953	Clstn1	4:149586467-149648899	mRNA	112.014	229.897	-1.03731	0.0001	0.00169531	Down
ENSMUST00000101367	ENSMUSG00000029780	Nt5c3	6:56882399-56923932	mRNA	33.8767	14.1552	1.25896	0.0001	0.00169531	Up
ENSMUST00000056096	ENSMUSG00000050064	Zfp697	3:98382480-98431951	mRNA	3.35535	6.44012	-0.940624	0.0001	0.00169531	Down
ENSMUST00000041124	ENSMUSG00000040209	Zfp704	3:9427019-9610085	mRNA	8.69505	14.6192	-0.749601	0.0001	0.00169531	Down
ENSMUST00000056102	ENSMUSG00000050272	Dscam	16:96592078-97170752	mRNA	9.44628	16.5872	-0.812253	0.0001	0.00169531	Down
ENSMUST00000028926	ENSMUSG00000027438	Napb	2:148693984-148732467	mRNA	87.3134	150.624	-0.786677	0.0001	0.00169531	Down
ENSMUST00000054979	ENSMUSG00000029313	Aff1	5:103754161-103855322	mRNA	8.30868	3.58976	1.21073	0.0001	0.00169531	Up
ENSMUST00000107166	ENSMUSG00000048078	Tenm4	7:96171245-96947034	mRNA	9.46524	17.7246	-0.905041	0.0001	0.00169531	Down
ENSMUST00000017548	ENSMUSG00000017404	Rpl19	11:98022954-98030492	mRNA	285.638	165.399	0.78824	0.0001	0.00169531	Up
ENSMUST00000029662	ENSMUSG00000028028	Alpk1	3:127670309-127780527	mRNA	2.58153	0.95521	1.43434	0.0001	0.00169531	Up
ENSMUST00000091309	ENSMUSG00000003617	Cp	3:19957053-20035315	mRNA	13.3513	0.853179	3.96799	0.0001	0.00169531	Up
ENSMUST00000003635	ENSMUSG00000003541	Ier3	17:35821683-35822923	mRNA	12.1565	5.37073	1.17854	0.0001	0.00169531	Up
ENSMUST00000115781	ENSMUSG00000005871	Apc	18:34220923-34322189	mRNA	27.0584	58.3687	-1.10912	0.0001	0.00169531	Down
ENSMUST00000118003	ENSMUSG00000054162	Spock3	8:62951008-63357103	mRNA	21.4077	44.4154	-1.05293	0.0001	0.00169531	Down
ENSMUST00000034512	ENSMUSG00000032014	Oaf	9:43221234-43239911	mRNA	8.26707	3.88998	1.08761	0.0001	0.00169531	Up
ENSMUST00000062108	ENSMUSG00000042349	Ikbke	1:131254596-131279606	mRNA	5.34165	0.206611	4.6923	0.0001	0.00169531	Up
ENSMUST00000200137	ENSMUSG00000028176	Lrrc7	3:158082890-158562221	mRNA	10.0483	32.459	-1.69167	0.0001	0.00169531	Down
ENSMUST00000048374	ENSMUSG00000033031	C330027C09Rik	16:48994184-49019705	mRNA	2.76012	1.0311	1.42055	0.0001	0.00169531	Up
ENSMUST00000143467	ENSMUSG00000016495	Plgrkt	19:29348598-29367308	mRNA	16.5209	7.01074	1.23666	0.0001	0.00169531	Up
ENSMUST00000085724	ENSMUSG00000038576	Susd4	1:182763859-182896591	mRNA	17.9678	33.4896	-0.898299	0.0001	0.00169531	Down
ENSMUST00000088970	ENSMUSG00000068015	Lrch1	14:74754673-74947877	mRNA	8.42471	4.60755	0.870628	0.0001	0.00169531	Up
ENSMUST00000038185	ENSMUSG00000032705	Exd2	12:80463094-80498122	mRNA	13.0863	24.4659	-0.902718	0.0001	0.00169531	Down
ENSMUST00000039160	ENSMUSG00000040133	Gpr176	2:118277109-118373419	mRNA	1.9241	4.27585	-1.15203	0.0001	0.00169531	Down
ENSMUST00000175752	ENSMUSG00000009585	Apobec3	15:79891658-79908436	mRNA	24.917	0.466281	5.73979	0.0001	0.00169531	Up
ENSMUST00000054591	ENSMUSG00000048550	Thnsl1	2:21205723-21215009	mRNA	5.55518	10.0544	-0.855916	0.0001	0.00169531	Down
ENSMUST00000067512	ENSMUSG00000031906	Smpd3	8:106210935-106337988	mRNA	10.4185	24.1329	-1.21186	0.0001	0.00169531	Down
ENSMUST00000078058	ENSMUSG00000049184	Purg	8:33386324-33417467	mRNA	10.9689	22.4086	-1.03064	0.0001	0.00169531	Down
ENSMUST00000078155	ENSMUSG00000003500	Impdh1	6:29200433-29216364	mRNA	8.50408	17.4485	-1.03687	0.0001	0.00169531	Down
ENSMUST00000077659	ENSMUSG00000055415	Atp10b	11:43151598-43262285	mRNA	0.320243	0.973565	-1.60411	0.0001	0.00169531	Down
ENSMUST00000037547	ENSMUSG00000040035	Disp2	2:118779718-118811293	mRNA	43.8111	74.9623	-0.77487	0.0001	0.00169531	Down
ENSMUST00000004959	ENSMUSG00000004837	Grap	11:61653264-61720799	mRNA	6.76339	2.52521	1.42135	0.0001	0.00169531	Up
ENSMUST00000059286	ENSMUSG00000060477	Irak2	6:113638466-113695026	mRNA	11.0333	5.30372	1.05679	0.0001	0.00169531	Up
ENSMUST00000028349	ENSMUSG00000026972	Arrdc1	2:24925351-24935252	mRNA	7.2203	2.70781	1.41494	0.0001	0.00169531	Up
ENSMUST00000106545	ENSMUSG00000047155	Cyp4x1	4:115106322-115137864	mRNA	1.3012	3.67118	-1.4964	0.0001	0.00169531	Down
ENSMUST00000028838	ENSMUSG00000027360	Hdc	2:126593666-126618678	mRNA	4.09788	1.41183	1.53731	0.0001	0.00169531	Up
ENSMUST00000222275	ENSMUSG00000037679	Inf2	12:112588783-112615557	mRNA	10.9392	25.3104	-1.21022	0.0001	0.00169531	Down
ENSMUST00000075258	ENSMUSG00000040543	Pitpnm3	11:72047527-72135778	mRNA	11.2432	19.3201	-0.781042	0.0001	0.00169531	Down
ENSMUST00000113322	ENSMUSG00000030067	Foxp1	6:98925337-99521162	mRNA	10.0629	19.8603	-0.980842	0.0001	0.00169531	Down
ENSMUST00000039926	ENSMUSG00000037887	Dusp8	7:142079489-142095843	mRNA	29.9126	49.448	-0.725159	0.0001	0.00169531	Down
ENSMUST00000028758	ENSMUSG00000027296	Itpka	2:119742336-119751263	mRNA	34.6981	59.4569	-0.776987	0.0001	0.00169531	Down
ENSMUST00000045196	ENSMUSG00000040164	Kcns1	2:164163618-164171113	mRNA	1.7385	4.33729	-1.31895	0.0001	0.00169531	Down
ENSMUST00000091703	ENSMUSG00000069267	Hist1h3b	13:23752266-23752886	mRNA	8.8174	2.22268	1.98805	0.0001	0.00169531	Up
ENSMUST00000109443	ENSMUSG00000053141	Ptprt	2:161521989-162661147	mRNA	8.55416	19.9162	-1.21924	0.0001	0.00169531	Down
ENSMUST00000059091	ENSMUSG00000056025	Clca3a1	3:144729915-144760841	mRNA	2.06903	0.0901407	4.52063	0.0001	0.00169531	Up
ENSMUST00000055294	ENSMUSG00000050069	Grem2	1:174833784-174921819	mRNA	3.21672	6.8636	-1.09337	0.0001	0.00169531	Down
ENSMUST00000003438	ENSMUSG00000003348	Mob3a	10:80681837-80701977	mRNA	10.4699	4.83654	1.1142	0.0001	0.00169531	Up
ENSMUST00000034272	ENSMUSG00000031813	Mvb12a	8:71542929-71548026	mRNA	24.3856	12.8771	0.921218	0.0001	0.00169531	Up
ENSMUST00000023088	ENSMUSG00000022453	Naga	15:82329531-82338826	mRNA	14.1812	7.42328	0.933847	0.0001	0.00169531	Up
ENSMUST00000109488	ENSMUSG00000044349	Snhg11	2:158375637-158386145	mRNA	72.1136	135.835	-0.913516	0.0001	0.00169531	Down
ENSMUST00000033783	ENSMUSG00000031409	Tceal6	X:135208686-135210687	mRNA	10.9124	23.3743	-1.09896	0.0001	0.00169531	Down
ENSMUST00000097651	ENSMUSG00000041923	Nol4	18:22693180-23041653	mRNA	5.13314	12.728	-1.31009	0.0001	0.00169531	Down
ENSMUST00000089824	ENSMUSG00000022525	Hrasls	16:29209694-29230531	mRNA	3.41008	7.11093	-1.06023	0.0001	0.00169531	Down
ENSMUST00000021796	ENSMUSG00000021367	Edn1	13:42301475-42307990	mRNA	3.9005	1.55877	1.32325	0.0001	0.00169531	Up
ENSMUST00000159414	ENSMUSG00000043336	Filip1l	16:57302198-57606825	mRNA	4.09151	1.21162	1.7557	0.0001	0.00169531	Up
ENSMUST00000003459	ENSMUSG00000020437	Myo1g	11:6506547-6520958	mRNA	9.10542	0.0771297	6.88329	0.0001	0.00169531	Up
ENSMUST00000099092	ENSMUSG00000017740	Slc12a5	2:164960823-164999731	mRNA	54.2558	101.008	-0.896626	0.0001	0.00169531	Down
ENSMUST00000109567	ENSMUSG00000061689	Dlgap4	2:156613704-156764363	mRNA	18.9096	37.5681	-0.990391	0.0001	0.00169531	Down
ENSMUST00000084501	ENSMUSG00000028370	Pappa	4:65124173-65357509	mRNA	1.09607	0.465903	1.23423	0.0001	0.00169531	Up
ENSMUST00000002989	ENSMUSG00000002910	Arrdc2	8:70835128-70839720	mRNA	6.50115	2.9842	1.12335	0.0001	0.00169531	Up
ENSMUST00000041627	ENSMUSG00000041592	Sdk2	11:113776373-114066218	mRNA	2.93557	5.18378	-0.820367	0.0001	0.00169531	Down
ENSMUST00000045628	ENSMUSG00000035781	R3hdm4	10:79910051-79922273	mRNA	46.4887	83.2424	-0.840437	0.0001	0.00169531	Down
ENSMUST00000081769	ENSMUSG00000034488	Edil3	13:88821471-89323223	mRNA	19.7179	35.0795	-0.831125	0.0001	0.00169531	Down
ENSMUST00000044828	ENSMUSG00000042793	Lgr6	1:134983300-135105276	mRNA	1.80741	0.693565	1.38182	0.0001	0.00169531	Up
ENSMUST00000052539	ENSMUSG00000041263	Rusc1	3:89081938-89101959	mRNA	18.5602	38.9618	-1.06985	0.0001	0.00169531	Down
ENSMUST00000149431	ENSMUSG00000021200	Asb2	12:103321141-103356001	mRNA	3.16239	0.795349	1.99136	0.0001	0.00169531	Up
ENSMUST00000196111	ENSMUSG00000029622	Arpc1b	5:145114214-145140238	mRNA	45.2481	5.09853	3.1497	0.0001	0.00169531	Up
ENSMUST00000029814	ENSMUSG00000028164	Manba	3:135485610-135571404	mRNA	5.91372	2.96451	0.996273	0.0001	0.00169531	Up
ENSMUST00000059595	ENSMUSG00000050965	Prkca	11:107933386-108414396	mRNA	20.384	34.6651	-0.76605	0.0001	0.00169531	Down
ENSMUST00000140295	ENSMUSG00000025909	Sntg1	1:8361474-9299238	mRNA	4.03615	8.72959	-1.11293	0.0001	0.00169531	Down
ENSMUST00000038558	ENSMUSG00000035397	Klf16	10:80567123-80577321	mRNA	9.17796	16.6246	-0.857075	0.0001	0.00169531	Down
ENSMUST00000063771	ENSMUSG00000052087	Rgs14	13:55369731-55384687	mRNA	7.81854	15.0781	-0.94748	0.0001	0.00169531	Down
ENSMUST00000059452	ENSMUSG00000050600	Zfp831	2:174643533-174710832	mRNA	2.57004	4.93747	-0.941979	0.0001	0.00169531	Down
ENSMUST00000160290	ENSMUSG00000090164	BC035044	6:128849089-128898167	mRNA	3.5985	0.432186	3.05767	0.0001	0.00169531	Up
ENSMUST00000047243	ENSMUSG00000041351	Rap1gap	4:137680752-137729861	mRNA	29.1274	50.2948	-0.788032	0.0001	0.00169531	Down
ENSMUST00000094897	ENSMUSG00000055809	Dnaaf3	7:4518304-4532453	mRNA	2.06712	0.312665	2.72493	0.0001	0.00169531	Up
ENSMUST00000078647	ENSMUSG00000030055	Rab43	6:87788852-87838798	mRNA	14.1023	2.81368	2.3254	0.0001	0.00169531	Up
ENSMUST00000050312	ENSMUSG00000027223	Mapk8ip1	2:92382917-92401263	mRNA	65.812	113.636	-0.788004	0.0001	0.00169531	Down
ENSMUST00000067529	ENSMUSG00000054453	Sytl5	X:9885621-9994543	mRNA	0.680733	2.93571	-2.10855	0.00015	0.00241856	Down
ENSMUST00000214357	ENSMUSG00000034275	Igsf9b	9:27299203-27357546	mRNA	9.7849	17.3765	-0.828513	0.00015	0.00241856	Down
ENSMUST00000081851	ENSMUSG00000026109	Tmeff2	1:50909961-51187270	mRNA	17.331	29.8377	-0.783783	0.00015	0.00241856	Down
ENSMUST00000076034	ENSMUSG00000059479	B3gnt8	7:25626653-25629492	mRNA	2.65705	0.560373	2.24537	0.00015	0.00241856	Up
ENSMUST00000046110	ENSMUSG00000026587	Astn1	1:158362272-158691781	mRNA	28.9667	51.652	-0.834429	0.00015	0.00241856	Down
ENSMUST00000028612	ENSMUSG00000027188	Pamr1	2:102550011-102643041	mRNA	6.06811	11.5988	-0.934658	0.00015	0.00241856	Down
ENSMUST00000114447	ENSMUSG00000004113	Cacna1b	2:24603886-24763152	mRNA	6.87408	15.1915	-1.14403	0.00015	0.00241856	Down
ENSMUST00000029635	ENSMUSG00000028005	Gucy1b3	3:82032005-82074689	mRNA	34.1117	58.2494	-0.771979	0.00015	0.00241856	Down
ENSMUST00000044011	ENSMUSG00000032966	Fkbp1a	2:151542482-151561692	mRNA	121.848	211.574	-0.796073	0.00015	0.00241856	Down
ENSMUST00000037633	ENSMUSG00000037965	Zc3h7a	16:11136591-11176393	mRNA	14.6374	8.69984	0.750595	0.00015	0.00241856	Up
ENSMUST00000027068	ENSMUSG00000025935	Tram1	1:13564697-13589910	mRNA	31.65	18.0644	0.809057	0.00015	0.00241856	Up
ENSMUST00000143107	ENSMUSG00000046364	Rpl27a	7:109519146-109522367	mRNA	205.285	125.926	0.705056	0.00015	0.00241856	Up
ENSMUST00000034776	ENSMUSG00000032245	Cln6	9:62838784-62852006	mRNA	10.1165	4.96872	1.02576	0.00015	0.00241856	Up
ENSMUST00000030939	ENSMUSG00000029063	Nadk	4:155562377-155591001	mRNA	29.7333	15.2431	0.963921	0.00015	0.00241856	Up
ENSMUST00000021807	ENSMUSG00000021377	Dek	13:47022481-47106201	mRNA	33.1338	17.8934	0.888874	0.00015	0.00241856	Up
ENSMUST00000112971	ENSMUSG00000079418	Atg4a	X:140956906-141164270	mRNA	6.23247	3.0014	1.05417	0.00015	0.00241856	Up
ENSMUST00000026879	ENSMUSG00000025777	Gdap1	1:17145361-17164271	mRNA	20.2083	35.1068	-0.796801	0.00015	0.00241856	Down
ENSMUST00000036387	ENSMUSG00000033208	S100b	10:76253852-76261159	mRNA	73.966	135.534	-0.873717	0.00015	0.00241856	Down
ENSMUST00000046001	ENSMUSG00000037727	Avp	2:130580619-130582554	mRNA	1.4481	16.1982	-3.4836	0.00015	0.00241856	Down
ENSMUST00000218055	ENSMUSG00000039531	Zufsp	10:33919141-33951259	mRNA	8.90202	3.42548	1.37783	0.00015	0.00241856	Up
ENSMUST00000114256	ENSMUSG00000049556	Lingo1	9:56618474-56796138	mRNA	14.2382	41.7252	-1.55115	0.00015	0.00241856	Down
ENSMUST00000124493	ENSMUSG00000022208	Jph4	14:55106829-55116935	mRNA	21.2318	50.5317	-1.25096	0.00015	0.00241856	Down
ENSMUST00000020524	ENSMUSG00000020282	Rhbdf1	11:32209584-32222300	mRNA	7.90585	4.05554	0.963027	0.00015	0.00241856	Up
ENSMUST00000169687	ENSMUSG00000026827	Gpd2	2:57236226-57370719	mRNA	6.25219	16.6864	-1.41624	0.00015	0.00241856	Down
ENSMUST00000036333	ENSMUSG00000035725	Prkx	X:77761410-77796278	mRNA	8.29907	4.46006	0.895887	0.00015	0.00241856	Up
ENSMUST00000042610	ENSMUSG00000073490	Ifi207	1:173723426-173741747	mRNA	15.8346	0.0891178	7.47315	0.00015	0.00241856	Up
ENSMUST00000016323	ENSMUSG00000016179	Camk1g	1:193346345-193370298	mRNA	7.57495	13.5916	-0.843412	0.00015	0.00241856	Down
ENSMUST00000022282	ENSMUSG00000021760	Gpx8	13:113035110-113091195	mRNA	13.3797	5.50546	1.28111	0.00015	0.00241856	Up
ENSMUST00000032710	ENSMUSG00000030500	Slc17a6	7:51622005-51671119	mRNA	8.50062	15.6997	-0.885094	0.00015	0.00241856	Down
ENSMUST00000047783	ENSMUSG00000033282	Rpgrip1l	8:91217029-91313262	mRNA	3.35391	5.79779	-0.789657	0.00015	0.00241856	Down
ENSMUST00000106588	ENSMUSG00000008683	Rps15a	7:118104371-118116188	mRNA	252.189	92.335	1.44955	0.00015	0.00241856	Up
ENSMUST00000032874	ENSMUSG00000030638	Sh3gl3	7:82173839-82307419	mRNA	12.0504	22.6246	-0.908804	0.00015	0.00241856	Down
ENSMUST00000045607	ENSMUSG00000035683	Melk	4:44300875-44364675	mRNA	1.90698	0.363034	2.39311	0.00015	0.00241856	Up
ENSMUST00000037912	ENSMUSG00000037926	Ssh2	11:77216286-77460220	mRNA	17.9155	10.1863	0.814581	0.00015	0.00241856	Up
ENSMUST00000034243	ENSMUSG00000031790	Mmp15	8:95352267-95375080	mRNA	4.82587	8.33336	-0.788111	0.00015	0.00241856	Down
ENSMUST00000219534	ENSMUSG00000042333	Tnfrsf14	4:154921932-154928563	mRNA	10.5378	0.535076	4.29968	0.00015	0.00241856	Up
ENSMUST00000020958	ENSMUSG00000020627	Klhl29	12:5077471-5375682	mRNA	6.17047	10.7922	-0.806535	0.00015	0.00241856	Down
ENSMUST00000033900	ENSMUSG00000031504	Rab20	8:11453517-11478710	mRNA	6.4343	0.354239	4.18299	0.00015	0.00241856	Up
ENSMUST00000053491	ENSMUSG00000090125	Pou3f1	4:124656806-124660655	mRNA	3.45061	6.865	-0.99241	0.00015	0.00241856	Down
ENSMUST00000023611	ENSMUSG00000022894	Adamts5	16:85858169-85901125	mRNA	1.8166	0.861333	1.0766	0.00015	0.00241856	Up
ENSMUST00000119943	ENSMUSG00000048279	Sacs	14:61138456-61258490	mRNA	15.1109	26.2962	-0.799263	0.00015	0.00241856	Down
ENSMUST00000078521	ENSMUSG00000030345	Dyrk4	6:126876019-126921839	mRNA	1.48623	0.0766588	4.27706	0.00015	0.00241856	Up
ENSMUST00000030585	ENSMUSG00000028794	A3galt2	4:128755363-128769298	mRNA	0.795785	0.0795178	3.32303	0.00015	0.00241856	Up
ENSMUST00000021333	ENSMUSG00000020950	Foxg1	12:49382882-49407360	mRNA	13.4379	27.3312	-1.02425	0.00015	0.00241856	Down
ENSMUST00000039074	ENSMUSG00000022623	Shank3	15:89499622-89560261	mRNA	16.6006	35.0084	-1.07646	0.00015	0.00241856	Down
ENSMUST00000178034	ENSMUSG00000022218	Tgm1	14:55700008-55713492	mRNA	19.4557	0.109154	7.47768	0.00015	0.00241856	Up
ENSMUST00000023487	ENSMUSG00000022799	Arhgap31	16:38598339-38713274	mRNA	14.7022	8.90978	0.722575	0.00015	0.00241856	Up
ENSMUST00000103066	ENSMUSG00000027525	Phactr3	2:178118974-178338492	mRNA	16.8996	36.7876	-1.12223	0.00015	0.00241856	Down
ENSMUST00000077687	ENSMUSG00000036641	Ccdc148	2:58821696-59160683	mRNA	2.8576	5.70534	-0.997507	0.00015	0.00241856	Down
ENSMUST00000172031	ENSMUSG00000037940	Inpp4b	8:81342557-82127914	mRNA	3.75051	1.3109	1.51653	0.00015	0.00241856	Up
ENSMUST00000043616	ENSMUSG00000034636	Zyg11b	4:108229723-108301096	mRNA	32.4885	52.4927	-0.692187	0.00015	0.00241856	Down
ENSMUST00000106107	ENSMUSG00000025170	Rab40b	11:121356124-121388251	mRNA	5.5252	11.5226	-1.06036	0.00015	0.00241856	Down
ENSMUST00000062784	ENSMUSG00000046031	Fam26f	10:34126066-34127984	mRNA	26.0967	0.150567	7.43732	0.00015	0.00241856	Up
ENSMUST00000031281	ENSMUSG00000029338	Antxr2	5:97882782-98031043	mRNA	1.94714	0.7151	1.44514	0.00015	0.00241856	Up
ENSMUST00000058943	ENSMUSG00000049097	Ankrd34a	3:96596635-96599775	mRNA	11.137	18.9614	-0.767713	0.00015	0.00241856	Down
ENSMUST00000046929	ENSMUSG00000063317	Usp31	7:121642020-121707253	mRNA	18.3006	31.795	-0.796912	0.00015	0.00241856	Down
ENSMUST00000059775	ENSMUSG00000047407	Tgif1	17:70844204-70853546	mRNA	7.05964	0.295211	4.57978	0.00015	0.00241856	Up
ENSMUST00000089378	ENSMUSG00000022436	Sh3bp1	15:78913918-78919517	mRNA	45.985	76.1522	-0.727721	0.00015	0.00241856	Down
ENSMUST00000059305	ENSMUSG00000102252	Snrpn	7:59982494-60140219	mRNA	239.351	417.794	-0.803665	0.00015	0.00241856	Down
ENSMUST00000000206	ENSMUSG00000000202	Btbd17	11:114791216-114795897	mRNA	7.0195	14.4352	-1.04015	0.00015	0.00241856	Down
ENSMUST00000095027	ENSMUSG00000037138	Aff3	1:38177325-38664955	mRNA	8.19419	14.6536	-0.838586	0.00015	0.00241856	Down
ENSMUST00000106625	ENSMUSG00000040412	5330417C22Rik	3:108455693-108536536	mRNA	3.59289	7.44866	-1.05183	0.00015	0.00241856	Down
ENSMUST00000033325	ENSMUSG00000031015	Swap70	7:110221710-110283506	mRNA	7.80239	4.03256	0.952221	0.00015	0.00241856	Up
ENSMUST00000042147	ENSMUSG00000033294	Noc4l	5:110648417-110653417	mRNA	12.8629	6.59805	0.963103	0.00015	0.00241856	Up
[truncated: 1,808 more rows]
